# Supplementary material for: Slc6a20a Heterozygous and Homozygous Mutant Mice Display Differential Behavioral and Transcriptomic Changes
Source: Front Mol Neurosci. 2022 Mar 7;15:857820. doi: 10.3389/fnmol.2022.857820 (PMC8936588; doi:10.3389/fnmol.2022.857820)
Supplement: Supplementary Table 1 — Statistical results. [file Table_1.XLSX]

## Sheet: WT vs HT
WT vs HT OFT Distance moved		WT vs HT OFT Center time		WT vs HT OFT Distance moved time bin
Table Analyzed	Distance moved	Table Analyzed	Center time	Table Analyzed	Distance moved time bin
Column B	HT	Column B	HT	Two-way RM ANOVA	Matching: Stacked
vs.	vs.	vs.	vs.	Assume sphericity?	No
Column A	WT	Column A	WT	Alpha	0.05
Unpaired t test		Unpaired t test		Source of Variation	% of total variation	P value	P value summary	Significant?	Geisser-Greenhouse's epsilon
P value	0.9045	P value	0.9411	Time x Genotype	1.473	0.3962	ns	No
P value summary	ns	P value summary	ns	Time	50.54	<0.0001	****	Yes	0.4597
Significantly different (P < 0.05)?	No	Significantly different (P < 0.05)?	No	Genotype	0.01459	0.9045	ns	No
One- or two-tailed P value?	Two-tailed	One- or two-tailed P value?	Two-tailed	Subject	19.77	<0.0001	****	Yes
t, df	t=0.1215, df=20	t, df	t=0.07488, df=20
				ANOVA table	SS	DF	MS	F (DFn, DFd)	P value
How big is the difference?		How big is the difference?		Time x Genotype	855439	5	171088	F (5, 100) = 1.044	P=0.3962
Mean of column A	13696	Mean of column A	498.1	Time	29355577	5	5871115	F (2.298, 45.97) = 35.82	P<0.0001
Mean of column B	13792	Mean of column B	490.9	Genotype	8476	1	8476	F (1, 20) = 0.01476	P=0.9045
Difference between means (B - A) ± SEM	96.12 ± 791.4	Difference between means (B - A) ± SEM	-7.231 ± 96.56	Subject	11481731	20	574087	F (20, 100) = 3.503	P<0.0001
95% confidence interval	-1555 to 1747	95% confidence interval	-208.7 to 194.2	Residual	16388370	100	163884
R squared (eta squared)	0.000737	R squared (eta squared)	0.0002803
				Difference between column means
F test to compare variances		F test to compare variances		Mean of WT	2283
F, DFn, Dfd	1.118, 10, 10	F, DFn, Dfd	2.287, 10, 10	Mean of HT	2299
P value	0.8638	P value	0.2082	Difference between means	-16.03
P value summary	ns	P value summary	ns	SE of difference	131.9
Significantly different (P < 0.05)?	No	Significantly different (P < 0.05)?	No	95% CI of difference	-291.2 to 259.1
Data analyzed		Data analyzed		Data summary
Sample size, column A	11	Sample size, column A	11	Number of columns (Genotype)	2
Sample size, column B	11	Sample size, column B	11	Number of rows (Time)	6
				Number of subjects (Subject)	22
				Number of missing values	0
WT vs HT EPM
Table Analyzed	EPM
Two-way RM ANOVA	Matching: Stacked
Assume sphericity?	Yes
Alpha	0.05
Source of Variation	% of total variation	P value	P value summary	Significant?
Arm x Genotype	1.566	0.3685	ns	No
Arm	33.65	0.0002	***	Yes
Genotype	0.003601	0.9299	ns	No
Subject	12.35	0.9998	ns	No
ANOVA table	SS	DF	MS	F (DFn, DFd)	P value
Arm x Genotype	3089	1	3089	F (1, 27) = 0.8365	P=0.3685
Arm	66396	1	66396	F (1, 27) = 17.98	P=0.0002
Genotype	7.106	1	7.106	F (1, 27) = 0.007875	P=0.9299
Subject	24361	27	902.3	F (27, 27) = 0.2443	P=0.9998
Residual	99723	27	3693
Difference between row means
Mean of Open	260.9
Mean of Closed	328.9
Difference between means	-68.03
SE of difference	16.05
95% CI of difference	-101.0 to -35.11
Difference between column means
Mean of WT	295.2
Mean of HT	294.5
Difference between means	0.7038
SE of difference	7.931
95% CI of difference	-15.57 to 16.98
Interaction CI
Mean diff, A1 - B1	-13.97
Mean diff, A2 - B2	15.38
(A1 -B1) - (A2 - B2)	-29.35
95% CI of difference	-95.20 to 36.50
(B1 - A1) - (B2 - A2)	29.35
95% CI of difference	-36.50 to 95.20
Data summary
Number of columns (Genotype)	2
Number of rows (Arm)	2
Number of subjects (Subject)	29
Number of missing values	0
WT vs HT Light-dark
Table Analyzed	Unpaired t test data
Column B	HT
vs.	vs.
Column A	WT
Unpaired t test
P value	0.824
P value summary	ns
Significantly different (P < 0.05)?	No
One- or two-tailed P value?	Two-tailed
t, df	t=0.2246, df=26
How big is the difference?
Mean of column A	124
Mean of column B	129.3
Difference between means (B - A) ± SEM	5.295 ± 23.58
95% confidence interval	-43.17 to 53.76
R squared (eta squared)	0.001937
F test to compare variances
F, DFn, Dfd	3.337, 12, 14
P value	0.0348
P value summary	*
Significantly different (P < 0.05)?	Yes
Data analyzed
Sample size, column A	15
Sample size, column B	13
WT vs HT 3CT Sniffing time S1-O							WT vs HT 3CT Sniffing time S1-S2							WT vs HT 3CT S1-O social preference			WT vs HT 3CT S1-S2 social preference
Table Analyzed	Sniffing S1 O						Table Analyzed	Sniffing S1 S2						Table Analyzed	Social Preference S1-O		Table Analyzed	Social Preference S1-S2
Two-way RM ANOVA	Matching: Stacked						Two-way RM ANOVA	Matching: Stacked						Column B	HT		Column B	HT
Assume sphericity?	Yes						Assume sphericity?	Yes						vs.	vs.		vs.	vs.
Alpha	0.05						Alpha	0.05						Column A	WT		Column A	WT
Source of Variation	% of total variation	P value	P value summary	Significant?			Source of Variation	% of total variation	P value	P value summary	Significant?			Unpaired t test			Unpaired t test
S1 O x Genotype	0.114	0.7222	ns	No			S1 S2 x Genotype	0.5676	0.5879	ns	No			P value	0.5676		P value	0.8316
S1 O	58.11	<0.0001	****	Yes			S1 S2	17.17	0.0069	**	Yes			P value summary	ns		P value summary	ns
Genotype	0.8797	0.4124	ns	No			Genotype	3.918	0.2059	ns	No			Significantly different (P < 0.05)?	No		Significantly different (P < 0.05)?	No
Subject	23.8	0.221	ns	No			Subject	43.39	0.3331	ns	No			One- or two-tailed P value?	Two-tailed		One- or two-tailed P value?	Two-tailed
														t, df	t=0.5817, df=19		t, df	t=0.2155, df=19
ANOVA table	SS	DF	MS	F (DFn, DFd)	P value		ANOVA table	SS	DF	MS	F (DFn, DFd)	P value
S1 O x Genotype	91.98	1	91.98	F (1, 19) = 0.1302	P=0.7222		S1 S2 x Genotype	186.8	1	186.8	F (1, 19) = 0.3038	P=0.5879		How big is the difference?			How big is the difference?
S1 O	46902	1	46902	F (1, 19) = 66.38	P<0.0001		S1 S2	5649	1	5649	F (1, 19) = 9.188	P=0.0069		Mean of column A	0.4918		Mean of column A	0.1842
Genotype	710	1	710	F (1, 19) = 0.7023	P=0.4124		Genotype	1290	1	1290	F (1, 19) = 1.716	P=0.2059		Mean of column B	0.3899		Mean of column B	0.1608
Subject	19209	19	1011	F (19, 19) = 1.431	P=0.2210		Subject	14280	19	751.6	F (19, 19) = 1.222	P=0.3331		Difference between means (B - A) ± SEM	-0.1019 ± 0.1751		Difference between means (B - A) ± SEM	-0.02340 ± 0.1086
Residual	13424	19	706.5				Residual	11682	19	614.9				95% confidence interval	-0.4684 to 0.2647		95% confidence interval	-0.2506 to 0.2038
														R squared (eta squared)	0.0175		R squared (eta squared)	0.002439
Difference between row means							Difference between row means
Mean of S1	102.4						Mean of S1	57.14						F test to compare variances			F test to compare variances
Mean of O	34.91						Mean of S2	80.58						F, DFn, Dfd	5.140, 11, 8		F, DFn, Dfd	1.704, 11, 8
Difference between means	67.53						Difference between means	-23.44						P value	0.0281		P value	0.4596
SE of difference	8.288						SE of difference	7.732						P value summary	*		P value summary	ns
95% CI of difference	50.18 to 84.87						95% CI of difference	-39.62 to -7.253						Significantly different (P < 0.05)?	Yes		Significantly different (P < 0.05)?	No
Difference between column means							Difference between column means							Data analyzed			Data analyzed
Mean of WT	72.83						Mean of WT	74.46						Sample size, column A	9		Sample size, column A	9
Mean of HT	64.52						Mean of HT	63.26						Sample size, column B	12		Sample size, column B	12
Difference between means	8.308						Difference between means	11.2
SE of difference	9.914						SE of difference	8.548
95% CI of difference	-12.44 to 29.06						95% CI of difference	-6.694 to 29.09
Interaction CI							Interaction CI
Mean diff, A1 - B1	11.3						Mean diff, A1 - B1	6.935
Mean diff, A2 - B2	5.318						Mean diff, A2 - B2	15.46
(A1 -B1) - (A2 - B2)	5.981						(A1 -B1) - (A2 - B2)	-8.523
95% CI of difference	-28.71 to 40.67						95% CI of difference	-40.89 to 23.84
(B1 - A1) - (B2 - A2)	-5.981						(B1 - A1) - (B2 - A2)	8.523
95% CI of difference	-40.67 to 28.71						95% CI of difference	-23.84 to 40.89
Data summary							Data summary
Number of columns (Genotype)	2						Number of columns (Genotype)	2
Number of rows (S1 O)	2						Number of rows (S1 S2)	2
Number of subjects (Subject)	21						Number of subjects (Subject)	21
Number of missing values	0						Number of missing values	0
WT vs HT 3CT WT S1-O		WT vs HT 3CT HT S1-O		WT vs HT 3CT WT S1-S2		WT vs HT 3CT HT S1-S2
Table Analyzed	WT S1 O Sniffing	Table Analyzed	HT S1 O Sniffing	Table Analyzed	WT S1 S2 Sniffing	Table Analyzed	HT S1 S2 Sniffing
Column B	O	Column B	O	Column B	S2	Column B	S2
vs.	vs.	vs.	vs.	vs.	vs.	vs.	vs.
Column A	S1	Column A	S1	Column A	S1	Column A	S1
Unpaired t test		Unpaired t test		Unpaired t test		Unpaired t test
P value	<0.0001	P value	0.0002	P value	0.2937	P value	0.0515
P value summary	****	P value summary	***	P value summary	ns	P value summary	ns
Significantly different (P < 0.05)?	Yes	Significantly different (P < 0.05)?	Yes	Significantly different (P < 0.05)?	No	Significantly different (P < 0.05)?	No
One- or two-tailed P value?	Two-tailed	One- or two-tailed P value?	Two-tailed	One- or two-tailed P value?	Two-tailed	One- or two-tailed P value?	Two-tailed
t, df	t=8.542, df=18	t, df	t=4.540, df=22	t, df	t=1.082, df=18	t, df	t=2.059, df=22
How big is the difference?		How big is the difference?		How big is the difference?		How big is the difference?
Mean of column A	107.5	Mean of column A	96.79	Mean of column A	64.74	Mean of column A	53.68
Mean of column B	35.47	Mean of column B	32.26	Mean of column B	81.14	Mean of column B	72.85
Difference between means (B - A) ± SEM	-72.00 ± 8.428	Difference between means (B - A) ± SEM	-64.54 ± 14.21	Difference between means (B - A) ± SEM	16.40 ± 15.16	Difference between means (B - A) ± SEM	19.17 ± 9.313
95% confidence interval	-89.70 to -54.29	95% confidence interval	-94.02 to -35.06	95% confidence interval	-15.45 to 48.24	95% confidence interval	-0.1395 to 38.49
R squared (eta squared)	0.8021	R squared (eta squared)	0.4837	R squared (eta squared)	0.06104	R squared (eta squared)	0.1616
F test to compare variances		F test to compare variances		F test to compare variances		F test to compare variances
F, DFn, Dfd	1.121, 9, 9	F, DFn, Dfd	4.741, 11, 11	F, DFn, Dfd	2.020, 9, 9	F, DFn, Dfd	1.337, 11, 11
P value	0.8677	P value	0.0158	P value	0.3098	P value	0.6387
P value summary	ns	P value summary	*	P value summary	ns	P value summary	ns
Significantly different (P < 0.05)?	No	Significantly different (P < 0.05)?	Yes	Significantly different (P < 0.05)?	No	Significantly different (P < 0.05)?	No
Data analyzed		Data analyzed		Data analyzed		Data analyzed
Sample size, column A	10	Sample size, column A	12	Sample size, column A	10	Sample size, column A	12
Sample size, column B	10	Sample size, column B	12	Sample size, column B	10	Sample size, column B	12
WT vs HT MWM Learning Curve						WT vs HT MWM Reversal Learning Curve
Table Analyzed	Learning					Table Analyzed	Reversal
Two-way RM ANOVA	Matching: Stacked					Two-way RM ANOVA	Matching: Stacked
Assume sphericity?	Yes					Assume sphericity?	Yes
Alpha	0.05					Alpha	0.05
Source of Variation	% of total variation	P value	P value summary	Significant?		Source of Variation	% of total variation	P value	P value summary	Significant?
Target x Genotype	0.8655	0.1193	ns	No		Target x Genotype	0.3957	0.5526	ns	No
Target	61.98	<0.0001	****	Yes		Target	21.59	<0.0001	****	Yes
Genotype	0.395	0.2538	ns	No		Genotype	4.446	0.0318	*	Yes
Subject	13.91	<0.0001	****	Yes		Subject	42.69	<0.0001	****	Yes
ANOVA table	SS	DF	MS	F (DFn, DFd)	P value	ANOVA table	SS	DF	MS	F (DFn, DFd)	P value
Target x Genotype	1034	5	206.8	F (5, 235) = 1.772	P=0.1193	Target x Genotype	107.8	2	53.92	F (2, 94) = 0.5970	P=0.5526
Target	74049	5	14810	F (5, 235) = 126.9	P<0.0001	Target	5883	2	2942	F (2, 94) = 32.57	P<0.0001
Genotype	471.9	1	471.9	F (1, 47) = 1.335	P=0.2538	Genotype	1212	1	1212	F (1, 47) = 4.895	P=0.0318
Subject	16614	47	353.5	F (47, 235) = 3.029	P<0.0001	Subject	11636	47	247.6	F (47, 94) = 2.741	P<0.0001
Residual	27426	235	116.7			Residual	8491	94	90.33
Difference between column means						Difference between column means
Mean of WT	34.11					Mean of WT	27.13
Mean of HT	31.57					Mean of HT	21.38
Difference between means	2.539					Difference between means	5.753
SE of difference	2.197					SE of difference	2.6
95% CI of difference	-1.881 to 6.959					95% CI of difference	0.5219 to 10.98
Data summary						Data summary
Number of columns (Genotype)	2					Number of columns (Genotype)	2
Number of rows (Target)	6					Number of rows (Target)	3
Number of subjects (Subject)	49					Number of subjects (Subject)	49
Number of missing values	0					Number of missing values	0
WT vs HT MWM Probe test -Target		WT vs HT MWM Probe test - Left		WT vs HT MWM Probe test - Right		WT vs HT MWM Probe test - Opposite		WT vs HT MWM Reversal probe test - Target		WT vs HT MWM Reversal probe test - Left		WT vs HT MWM Reversal probe test - Right		WT vs HT Reversal probe test - Opposite
Table Analyzed	Probe target	Table Analyzed	Probe left	Table Analyzed	Probe right	Table Analyzed	Probe opposite	Table Analyzed	RP target	Table Analyzed	RP left	Table Analyzed	RP right	Table Analyzed	RP opposite
Column B	HT	Column B	HT	Column B	HT	Column B	HT	Column B	HT	Column B	HT	Column B	HT	Column B	HT
vs.	vs.	vs.	vs.	vs.	vs.	vs.	vs.	vs.	vs.	vs.	vs.	vs.	vs.	vs.	vs.
Column A	WT	Column A	WT	Column A	WT	Column A	WT	Column A	WT	Column A	WT	Column A	WT	Column A	WT
Unpaired t test		Unpaired t test		Unpaired t test		Unpaired t test		Unpaired t test		Unpaired t test		Unpaired t test		Unpaired t test
P value	0.645	P value	0.6611	P value	0.7752	P value	0.7036	P value	0.8204	P value	0.1849	P value	0.6802	P value	0.2836
P value summary	ns	P value summary	ns	P value summary	ns	P value summary	ns	P value summary	ns	P value summary	ns	P value summary	ns	P value summary	ns
Significantly different (P < 0.05)?	No	Significantly different (P < 0.05)?	No	Significantly different (P < 0.05)?	No	Significantly different (P < 0.05)?	No	Significantly different (P < 0.05)?	No	Significantly different (P < 0.05)?	No	Significantly different (P < 0.05)?	No	Significantly different (P < 0.05)?	No
One- or two-tailed P value?	Two-tailed	One- or two-tailed P value?	Two-tailed	One- or two-tailed P value?	Two-tailed	One- or two-tailed P value?	Two-tailed	One- or two-tailed P value?	Two-tailed	One- or two-tailed P value?	Two-tailed	One- or two-tailed P value?	Two-tailed	One- or two-tailed P value?	Two-tailed
t, df	t=0.4637, df=47	t, df	t=0.4411, df=47	t, df	t=0.2873, df=47	t, df	t=0.3827, df=47	t, df	t=0.2283, df=47	t, df	t=1.345, df=47	t, df	t=0.4148, df=47	t, df	t=1.085, df=47
How big is the difference?		How big is the difference?		How big is the difference?		How big is the difference?		How big is the difference?		How big is the difference?		How big is the difference?		How big is the difference?
Mean of column A	30.54	Mean of column A	15.32	Mean of column A	8.431	Mean of column A	5.929	Mean of column A	23.68	Mean of column A	10.28	Mean of column A	12.89	Mean of column A	13.37
Mean of column B	31.73	Mean of column B	14.3	Mean of column B	8.835	Mean of column B	5.353	Mean of column B	23.19	Mean of column B	12.03	Mean of column B	13.55	Mean of column B	11.48
Difference between means (B - A) ± SEM	1.191 ± 2.569	Difference between means (B - A) ± SEM	-1.012 ± 2.295	Difference between means (B - A) ± SEM	0.4034 ± 1.404	Difference between means (B - A) ± SEM	-0.5758 ± 1.504	Difference between means (B - A) ± SEM	-0.4941 ± 2.164	Difference between means (B - A) ± SEM	1.747 ± 1.298	Difference between means (B - A) ± SEM	0.6587 ± 1.588	Difference between means (B - A) ± SEM	-1.897 ± 1.749
95% confidence interval	-3.977 to 6.359	95% confidence interval	-5.629 to 3.605	95% confidence interval	-2.421 to 3.228	95% confidence interval	-3.602 to 2.451	95% confidence interval	-4.848 to 3.860	95% confidence interval	-0.8651 to 4.359	95% confidence interval	-2.536 to 3.853	95% confidence interval	-5.416 to 1.622
R squared (eta squared)	0.004555	R squared (eta squared)	0.004123	R squared (eta squared)	0.001753	R squared (eta squared)	0.003107	R squared (eta squared)	0.001108	R squared (eta squared)	0.03709	R squared (eta squared)	0.003647	R squared (eta squared)	0.02442
F test to compare variances		F test to compare variances		F test to compare variances		F test to compare variances		F test to compare variances		F test to compare variances		F test to compare variances		F test to compare variances
F, DFn, Dfd	1.196, 22, 25	F, DFn, Dfd	1.427, 25, 22	F, DFn, Dfd	1.058, 22, 25	F, DFn, Dfd	1.406, 25, 22	F, DFn, Dfd	2.283, 25, 22	F, DFn, Dfd	1.027, 22, 25	F, DFn, Dfd	2.737, 22, 25	F, DFn, Dfd	3.021, 25, 22
P value	0.6623	P value	0.4026	P value	0.8847	P value	0.4226	P value	0.0544	P value	0.9416	P value	0.0166	P value	0.0109
P value summary	ns	P value summary	ns	P value summary	ns	P value summary	ns	P value summary	ns	P value summary	ns	P value summary	*	P value summary	*
Significantly different (P < 0.05)?	No	Significantly different (P < 0.05)?	No	Significantly different (P < 0.05)?	No	Significantly different (P < 0.05)?	No	Significantly different (P < 0.05)?	No	Significantly different (P < 0.05)?	No	Significantly different (P < 0.05)?	Yes	Significantly different (P < 0.05)?	Yes
Data analyzed		Data analyzed		Data analyzed		Data analyzed		Data analyzed		Data analyzed		Data analyzed		Data analyzed
Sample size, column A	26	Sample size, column A	26	Sample size, column A	26	Sample size, column A	26	Sample size, column A	26	Sample size, column A	26	Sample size, column A	26	Sample size, column A	26
Sample size, column B	23	Sample size, column B	23	Sample size, column B	23	Sample size, column B	23	Sample size, column B	23	Sample size, column B	23	Sample size, column B	23	Sample size, column B	23
WT vs HT Contextual fear conditioning test: habituation		WT vs HT Contextual fear conditioning test: shock
Table Analyzed	habituation t test	Table Analyzed	shock
Column B	HT	Two-way RM ANOVA	Matching: Stacked
vs.	vs.	Assume sphericity?	Yes
Column A	WT	Alpha	0.05
Unpaired t test		Source of Variation	% of total variation	P value	P value summary	Significant?
P value	0.5583	Shock x Genotype	0.2928	0.7097	ns	No
P value summary	ns	Shock	51.11	<0.0001	****	Yes
Significantly different (P < 0.05)?	No	Genotype	0.2053	0.6877	ns	No
One- or two-tailed P value?	Two-tailed	Subject	28.5	0.001	***	Yes
t, df	t=0.5940, df=23
		ANOVA table	SS	DF	MS	F (DFn, DFd)	P value
How big is the difference?		Shock x Genotype	102.1	2	51.05	F (2, 46) = 0.3454	P=0.7097
Mean of column A	6.025	Shock	17820	2	8910	F (2, 46) = 60.29	P<0.0001
Mean of column B	4.697	Genotype	71.58	1	71.58	F (1, 23) = 0.1657	P=0.6877
Difference between means (B - A) ± SEM	-1.328 ± 2.236	Subject	9938	23	432.1	F (23, 46) = 2.924	P=0.0010
95% confidence interval	-5.953 to 3.297	Residual	6798	46	147.8
R squared (eta squared)	0.01511
		Difference between column means
F test to compare variances		Mean of WT	44.31
F, DFn, Dfd	1.743, 11, 12	Mean of HT	42.35
P value	0.3534	Difference between means	1.955
P value summary	ns	SE of difference	4.804
Significantly different (P < 0.05)?	No	95% CI of difference	-7.983 to 11.89
Data analyzed		Data summary
Sample size, column A	13	Number of columns (Genotype)	2
Sample size, column B	12	Number of rows (Shock)	3
		Number of subjects (Subject)	25
		Number of missing values	0
WT vs HT Contextual fear conditioning test: retrieval		WT vs HT Contextual fear conditioning test: 48 hrs		WT vs HT Contextual fear conditioning test: T7
Table Analyzed	Retrieval	Table Analyzed	48 hrs	Table Analyzed	T7
Column B	HT	Column B	HT	Column B	HT
vs.	vs.	vs.	vs.	vs.	vs.
Column A	WT	Column A	WT	Column A	WT
Unpaired t test		Unpaired t test		Unpaired t test
P value	0.0618	P value	0.7592	P value	0.5222
P value summary	ns	P value summary	ns	P value summary	ns
Significantly different (P < 0.05)?	No	Significantly different (P < 0.05)?	No	Significantly different (P < 0.05)?	No
One- or two-tailed P value?	Two-tailed	One- or two-tailed P value?	Two-tailed	One- or two-tailed P value?	Two-tailed
t, df	t=1.963, df=23	t, df	t=0.3102, df=23	t, df	t=0.6500, df=23
How big is the difference?		How big is the difference?		How big is the difference?
Mean of column A	61.4	Mean of column A	41.32	Mean of column A	30.71
Mean of column B	45.06	Mean of column B	44.63	Mean of column B	25.38
Difference between means (B - A) ± SEM	-16.34 ± 8.324	Difference between means (B - A) ± SEM	3.315 ± 10.69	Difference between means (B - A) ± SEM	-5.340 ± 8.215
95% confidence interval	-33.56 to 0.8790	95% confidence interval	-18.79 to 25.42	95% confidence interval	-22.33 to 11.65
R squared (eta squared)	0.1435	R squared (eta squared)	0.004166	R squared (eta squared)	0.01804
F test to compare variances		F test to compare variances		F test to compare variances
F, DFn, Dfd	2.135, 12, 11	F, DFn, Dfd	1.234, 11, 12	F, DFn, Dfd	1.509, 12, 11
P value	0.2195	P value	0.7203	P value	0.5035
P value summary	ns	P value summary	ns	P value summary	ns
Significantly different (P < 0.05)?	No	Significantly different (P < 0.05)?	No	Significantly different (P < 0.05)?	No
Data analyzed		Data analyzed		Data analyzed
Sample size, column A	13	Sample size, column A	13	Sample size, column A	13
Sample size, column B	12	Sample size, column B	12	Sample size, column B	12

## Sheet: WT vs HM
WT vs HM OFT Distance moved		WT vs HM OFT Center time		WT vs HM OFT Distance moved time bin
Table Analyzed	Distance Moved	Table Analyzed	Center time	Table Analyzed	Distance moved time bin
Column B	HM	Column B	HM	Two-way RM ANOVA	Matching: Stacked
vs.	vs.	vs.	vs.	Assume sphericity?	No
Column A	WT	Column A	WT	Alpha	0.05
Unpaired t test		Unpaired t test		Source of Variation	% of total variation	P value	P value summary	Significant?	Geisser-Greenhouse's epsilon
P value	0.2135	P value	0.7033	Time x Column Factor	1.403	0.0721	ns	No
P value summary	ns	P value summary	ns	Time	51.2	<0.0001	****	Yes	0.5057
Significantly different (P < 0.05)?	No	Significantly different (P < 0.05)?	No	Column Factor	1.557	0.2135	ns	No
One- or two-tailed P value?	Two-tailed	One- or two-tailed P value?	Two-tailed	Subject	26.9	<0.0001	****	Yes
t, df	t=1.273, df=28	t, df	t=0.3848, df=28
				ANOVA table	SS	DF	MS	F (DFn, DFd)	P value
How big is the difference?		How big is the difference?		Time x Column Factor	2095932	5	419186	F (5, 140) = 2.075	P=0.0721
Mean of column A	12708	Mean of column A	593.9	Time	76494533	5	15298907	F (2.528, 70.79) = 75.71	P<0.0001
Mean of column B	14072	Mean of column B	546.7	Column Factor	2325943	1	2325943	F (1, 28) = 1.620	P=0.2135
Difference between means (B - A) ± SEM	1364 ± 1072	Difference between means (B - A) ± SEM	-47.19 ± 122.6	Subject	40192437	28	1435444	F (28, 140) = 7.104	P<0.0001
95% confidence interval	-831.0 to 3559	95% confidence interval	-298.4 to 204.0	Residual	28288920	140	202064
R squared (eta squared)	0.05471	R squared (eta squared)	0.005262
				Difference between column means
F test to compare variances		F test to compare variances		Mean of WT	2118
F, DFn, Dfd	3.424, 14, 14	F, DFn, Dfd	1.107, 14, 14	Mean of HM	2345
P value	0.028	P value	0.8513	Difference between means	-227.3
P value summary	*	P value summary	ns	SE of difference	178.6
Significantly different (P < 0.05)?	Yes	Significantly different (P < 0.05)?	No	95% CI of difference	-593.2 to 138.5
Data analyzed		Data analyzed		Data summary
Sample size, column A	15	Sample size, column A	15	Number of columns (Column Factor)	2
Sample size, column B	15	Sample size, column B	15	Number of rows (Time)	6
				Number of subjects (Subject)	30
				Number of missing values	0
WT vs HM EPM
Table Analyzed	Duration center+open
Two-way RM ANOVA	Matching: Stacked
Assume sphericity?	Yes
Alpha	0.05
Source of Variation	% of total variation	P value	P value summary	Significant?
Arm x Genotype	0.1187	0.5495	ns	No
Arm	90.79	<0.0001	****	Yes
Genotype	0.0008032	0.4474	ns	No
Subject	0.03787	>0.9999	ns	No
ANOVA table	SS	DF	MS	F (DFn, DFd)	P value
Arm x Genotype	1783	1	1783	F (1, 28) = 0.3671	P=0.5495
Arm	1363062	1	1363062	F (1, 28) = 280.7	P<0.0001
Genotype	12.06	1	12.06	F (1, 28) = 0.5939	P=0.4474
Subject	568.5	28	20.3	F (28, 28) = 0.004182	P>0.9999
Residual	135949	28	4855
Difference between row means
Mean of open	143.3
Mean of closed	444.8
Difference between means	-301.4
SE of difference	17.99
95% CI of difference	-338.3 to -264.6
Difference between column means
Mean of WT	293.6
Mean of HM	294.5
Difference between means	-0.8966
SE of difference	1.163
95% CI of difference	-3.280 to 1.487
Interaction CI
Mean diff, A1 - B1	10
Mean diff, A2 - B2	-11.8
(A1 -B1) - (A2 - B2)	21.8
95% CI of difference	-51.90 to 95.51
(B1 - A1) - (B2 - A2)	-21.8
95% CI of difference	-95.51 to 51.90
Data summary
Number of columns (Genotype)	2
Number of rows (Arm)	2
Number of subjects (Subject)	30
Number of missing values	0
WT vs HM Light-dark
Table Analyzed	Duration
Column B	HM
vs.	vs.
Column A	WT
Unpaired t test
P value	0.7108
P value summary	ns
Significantly different (P < 0.05)?	No
One- or two-tailed P value?	Two-tailed
t, df	t=0.3745, df=28
How big is the difference?
Mean of column A	144.9
Mean of column B	155.7
Difference between means (B - A) ± SEM	10.81 ± 28.87
95% confidence interval	-48.33 to 69.96
R squared (eta squared)	0.004985
F test to compare variances
F, DFn, Dfd	1.307, 14, 14
P value	0.623
P value summary	ns
Significantly different (P < 0.05)?	No
Data analyzed
Sample size, column A	15
Sample size, column B	15
WT vs HM 3CT Sniffing time S1-O							WT vs HM 3CT Sniffing time S1-S2							WT vs HM 3CT S1-O social preference			WT vs HM 3CT S1-S2 social preference
Table Analyzed	S1-O Sniffing						Table Analyzed	S1-S2 Sniffing						Table Analyzed	Social Preference S1-O		Table Analyzed	Social Preference S1-S2
Two-way RM ANOVA	Matching: Stacked						Two-way RM ANOVA	Matching: Stacked						Column B	HM		Column B	HM
Assume sphericity?	Yes						Assume sphericity?	Yes						vs.	vs.		vs.	vs.
Alpha	0.05						Alpha	0.05						Column A	WT		Column A	WT
Source of Variation	% of total variation	P value	P value summary	Significant?			Source of Variation	% of total variation	P value	P value summary	Significant?			Unpaired t test			Unpaired t test
Target x Genotype	0.9802	0.3844	ns	No			Target x Genotype	0.004529	0.9615	ns	No			P value	0.6768		P value	0.9138
Target	48.7	<0.0001	****	Yes			Target	19.21	0.0042	**	Yes			P value summary	ns		P value summary	ns
Genotype	0.3267	0.5526	ns	No			Genotype	0.04669	0.8663	ns	No			Significantly different (P < 0.05)?	No		Significantly different (P < 0.05)?	No
Subject	20.69	0.7803	ns	No			Subject	37.03	0.6527	ns	No			One- or two-tailed P value?	Two-tailed		One- or two-tailed P value?	Two-tailed
														t, df	t=0.4221, df=23		t, df	t=0.1094, df=23
ANOVA table	SS	DF	MS	F (DFn, DFd)	P value		ANOVA table	SS	DF	MS	F (DFn, DFd)	P value
Target x Genotype	1936	1	1936	F (1, 23) = 0.7862	P=0.3844		Target x Genotype	4.511	1	4.511	F (1, 23) = 0.002384	P=0.9615		How big is the difference?			How big is the difference?
Target	96178	1	96178	F (1, 23) = 39.06	P<0.0001		Target	19137	1	19137	F (1, 23) = 10.11	P=0.0042		Mean of column A	0.367		Mean of column A	0.18
Genotype	645.3	1	645.3	F (1, 23) = 0.3633	P=0.5526		Genotype	46.51	1	46.51	F (1, 23) = 0.02900	P=0.8663		Mean of column B	0.3249		Mean of column B	0.193
Subject	40853	23	1776	F (23, 23) = 0.7214	P=0.7803		Subject	36884	23	1604	F (23, 23) = 0.8474	P=0.6527		Difference between means (B - A) ± SEM	-0.04210 ± 0.09973		Difference between means (B - A) ± SEM	0.01303 ± 0.1191
Residual	56633	23	2462				Residual	43527	23	1892				95% confidence interval	-0.2484 to 0.1642		95% confidence interval	-0.2333 to 0.2594
														R squared (eta squared)	0.007688		R squared (eta squared)	0.00052
Difference between row means							Difference between row means
Mean of S1	168.4						Mean of S1	77.96						F test to compare variances			F test to compare variances
Mean of O	80.66						Mean of S2	117.1						F, DFn, Dfd	1.398, 11, 12		F, DFn, Dfd	2.032, 11, 12
Difference between means	87.79						Difference between means	-39.16						P value	0.5727		P value	0.2389
SE of difference	14.05						SE of difference	12.31						P value summary	ns		P value summary	ns
95% CI of difference	58.73 to 116.8						95% CI of difference	-64.63 to -13.68						Significantly different (P < 0.05)?	No		Significantly different (P < 0.05)?	No
Difference between column means							Difference between column means							Data analyzed			Data analyzed
Mean of WT	128.1						Mean of WT	96.57						Sample size, column A	13		Sample size, column A	13
Mean of HM	121						Mean of HM	98.5						Sample size, column B	12		Sample size, column B	12
Difference between means	7.191						Difference between means	-1.931
SE of difference	11.93						SE of difference	11.34
95% CI of difference	-17.49 to 31.87						95% CI of difference	-25.38 to 21.52
Interaction CI							Interaction CI
Mean diff, A1 - B1	19.65						Mean diff, A1 - B1	-1.329
Mean diff, A2 - B2	-5.264						Mean diff, A2 - B2	-2.532
(A1 -B1) - (A2 - B2)	24.91						(A1 -B1) - (A2 - B2)	1.202
95% CI of difference	-33.20 to 83.02						95% CI of difference	-49.75 to 52.15
(B1 - A1) - (B2 - A2)	-24.91						(B1 - A1) - (B2 - A2)	-1.202
95% CI of difference	-83.02 to 33.20						95% CI of difference	-52.15 to 49.75
Data summary							Data summary
Number of columns (Genotype)	2						Number of columns (Genotype)	2
Number of rows (Target)	2						Number of rows (Target)	2
Number of subjects (Subject)	25						Number of subjects (Subject)	25
Number of missing values	0						Number of missing values	0
WT vs HM 3CT WT S1-O		WT vs HM 3CT HM S1-O		WT vs HM 3CT WT S1-S2		WT vs HM 3CT HM S1-S2
Table Analyzed	S1-O WT	Table Analyzed	S1-O HM	Table Analyzed	S1-S2 WT	Table Analyzed	S1-S2 HM
Column B	O	Column B	O	Column B	S2	Column B	S2
vs.	vs.	vs.	vs.	vs.	vs.	vs.	vs.
Column A	S1	Column A	S1	Column A	S1	Column A	S1
Unpaired t test		Unpaired t test		Unpaired t test		Unpaired t test
P value	<0.0001	P value	0.0005	P value	0.0112	P value	0.0526
P value summary	****	P value summary	***	P value summary	*	P value summary	ns
Significantly different (P < 0.05)?	Yes	Significantly different (P < 0.05)?	Yes	Significantly different (P < 0.05)?	Yes	Significantly different (P < 0.05)?	No
One- or two-tailed P value?	Two-tailed	One- or two-tailed P value?	Two-tailed	One- or two-tailed P value?	Two-tailed	One- or two-tailed P value?	Two-tailed
t, df	t=5.464, df=24	t, df	t=4.081, df=22	t, df	t=2.748, df=24	t, df	t=2.049, df=22
How big is the difference?		How big is the difference?		How big is the difference?		How big is the difference?
Mean of column A	178.3	Mean of column A	158.6	Mean of column A	77.29	Mean of column A	78.62
Mean of column B	78.03	Mean of column B	83.29	Mean of column B	115.8	Mean of column B	118.4
Difference between means (B - A) ± SEM	-100.2 ± 18.35	Difference between means (B - A) ± SEM	-75.33 ± 18.46	Difference between means (B - A) ± SEM	38.56 ± 14.03	Difference between means (B - A) ± SEM	39.76 ± 19.41
95% confidence interval	-138.1 to -62.38	95% confidence interval	-113.6 to -37.05	95% confidence interval	9.603 to 67.51	95% confidence interval	-0.4849 to 80.00
R squared (eta squared)	0.5543	R squared (eta squared)	0.4309	R squared (eta squared)	0.2394	R squared (eta squared)	0.1602
F test to compare variances		F test to compare variances		F test to compare variances		F test to compare variances
F, DFn, Dfd	4.967, 12, 12	F, DFn, Dfd	1.499, 11, 11	F, DFn, Dfd	2.369, 12, 12	F, DFn, Dfd	1.865, 11, 11
P value	0.0095	P value	0.5134	P value	0.1493	P value	0.3161
P value summary	**	P value summary	ns	P value summary	ns	P value summary	ns
Significantly different (P < 0.05)?	Yes	Significantly different (P < 0.05)?	No	Significantly different (P < 0.05)?	No	Significantly different (P < 0.05)?	No
Data analyzed		Data analyzed		Data analyzed		Data analyzed
Sample size, column A	13	Sample size, column A	12	Sample size, column A	13	Sample size, column A	12
Sample size, column B	13	Sample size, column B	12	Sample size, column B	13	Sample size, column B	12
WT vs HM MWM Learning Curve							WT vs HM MWM Reversal Learning Curve
Table Analyzed	MWM Learning Curve						Table Analyzed	LC Rev
Two-way RM ANOVA	Matching: Stacked						Two-way RM ANOVA	Matching: Stacked
Assume sphericity?	Yes						Assume sphericity?	Yes
Alpha	0.05						Alpha	0.05
Source of Variation	% of total variation	P value	P value summary	Significant?			Source of Variation	% of total variation	P value	P value summary	Significant?
Target x Genotype	0.3988	0.8615	ns	No			Target x Genotype	0.7333	0.6272	ns	No
Target	51.86	<0.0001	****	Yes			Target	17.89	<0.0001	****	Yes
Genotype	7.363e-05	0.9924	ns	No			Genotype	0.01225	0.9303	ns	No
Subject	20.48	<0.0001	****	Yes			Subject	40.86	0.0157	*	Yes
ANOVA table	SS	DF	MS	F (DFn, DFd)	P value		ANOVA table	SS	DF	MS	F (DFn, DFd)	P value
Target x Genotype	229.3	5	45.85	F (5, 130) = 0.3803	P=0.8615		Target x Genotype	133.1	2	66.56	F (2, 52) = 0.4708	P=0.6272
Target	29816	5	5963	F (5, 130) = 49.46	P<0.0001		Target	3248	2	1624	F (2, 52) = 11.49	P<0.0001
Genotype	0.04233	1	0.04233	F (1, 26) = 9.349e-005	P=0.9924		Genotype	2.224	1	2.224	F (1, 26) = 0.007793	P=0.9303
Subject	11773	26	452.8	F (26, 130) = 3.756	P<0.0001		Subject	7418	26	285.3	F (26, 52) = 2.018	P=0.0157
Residual	15672	130	120.6				Residual	7353	52	141.4
Difference between column means							Difference between column means
Mean of WT	31.44						Mean of WT	31.44
Mean of HM	31.41						Mean of HM	31.77
Difference between means	0.03175						Difference between means	-0.3254
SE of difference	3.283						SE of difference	3.686
95% CI of difference	-6.717 to 6.781						95% CI of difference	-7.902 to 7.251
Data summary							Data summary
Number of columns (Genotype)	2						Number of columns (Genotype)	2
Number of rows (Target)	6						Number of rows (Target)	3
Number of subjects (Subject)	28						Number of subjects (Subject)	28
Number of missing values	0						Number of missing values	0
WT vs HM MWM Probe test -Target		WT vs HM MWM Probe test - Left		WT vs HM MWM Probe test - Right		WT vs HM MWM Probe test - Opposite		WT vs HM MWM Reversal probe test - Target		WT vs HM MWM Reversal probe test - Left		WT vs HM MWM Reversal probe test - Right		WT vs HM Reversal probe test - Opposite
Table Analyzed	Probe target	Table Analyzed	Probe left	Table Analyzed	Probe right	Table Analyzed	Probe opposite	Table Analyzed	RP target	Table Analyzed	RP left	Table Analyzed	RP right	Table Analyzed	RP opposite
Column B	HM	Column B	HM	Column B	HM	Column B	HM	Column B	HM	Column B	HM	Column B	HM	Column B	HM
vs.	vs.	vs.	vs.	vs.	vs.	vs.	vs.	vs.	vs.	vs.	vs.	vs.	vs.	vs.	vs.
Column A	WT	Column A	WT	Column A	WT	Column A	WT	Column A	WT	Column A	WT	Column A	WT	Column A	WT
Unpaired t test		Unpaired t test		Unpaired t test		Unpaired t test		Unpaired t test		Unpaired t test		Unpaired t test		Unpaired t test
P value	0.9263	P value	0.7657	P value	0.5126	P value	0.6277	P value	0.3699	P value	0.9439	P value	0.7571	P value	0.2457
P value summary	ns	P value summary	ns	P value summary	ns	P value summary	ns	P value summary	ns	P value summary	ns	P value summary	ns	P value summary	ns
Significantly different (P < 0.05)?	No	Significantly different (P < 0.05)?	No	Significantly different (P < 0.05)?	No	Significantly different (P < 0.05)?	No	Significantly different (P < 0.05)?	No	Significantly different (P < 0.05)?	No	Significantly different (P < 0.05)?	No	Significantly different (P < 0.05)?	No
One- or two-tailed P value?	Two-tailed	One- or two-tailed P value?	Two-tailed	One- or two-tailed P value?	Two-tailed	One- or two-tailed P value?	Two-tailed	One- or two-tailed P value?	Two-tailed	One- or two-tailed P value?	Two-tailed	One- or two-tailed P value?	Two-tailed	One- or two-tailed P value?	Two-tailed
t, df	t=0.09346, df=26	t, df	t=0.3012, df=26	t, df	t=0.6638, df=26	t, df	t=0.4908, df=26	t, df	t=0.9124, df=26	t, df	t=0.07110, df=26	t, df	t=0.3126, df=26	t, df	t=1.188, df=26
How big is the difference?		How big is the difference?		How big is the difference?		How big is the difference?		How big is the difference?		How big is the difference?		How big is the difference?		How big is the difference?
Mean of column A	27.75	Mean of column A	18.04	Mean of column A	7.817	Mean of column A	6.614	Mean of column A	23.42	Mean of column A	14.36	Mean of column A	12.3	Mean of column A	10.16
Mean of column B	28.02	Mean of column B	17.03	Mean of column B	9.199	Mean of column B	5.934	Mean of column B	20.7	Mean of column B	14.56	Mean of column B	11.64	Mean of column B	13.32
Difference between means (B - A) ± SEM	0.2622 ± 2.805	Difference between means (B - A) ± SEM	-1.013 ± 3.363	Difference between means (B - A) ± SEM	1.382 ± 2.082	Difference between means (B - A) ± SEM	-0.6792 ± 1.384	Difference between means (B - A) ± SEM	-2.717 ± 2.978	Difference between means (B - A) ± SEM	0.2026 ± 2.849	Difference between means (B - A) ± SEM	-0.6554 ± 2.097	Difference between means (B - A) ± SEM	3.158 ± 2.659
95% confidence interval	-5.504 to 6.028	95% confidence interval	-7.926 to 5.900	95% confidence interval	-2.898 to 5.663	95% confidence interval	-3.524 to 2.165	95% confidence interval	-8.838 to 3.404	95% confidence interval	-5.654 to 6.060	95% confidence interval	-4.965 to 3.654	95% confidence interval	-2.308 to 8.623
R squared (eta squared)	0.0003359	R squared (eta squared)	0.003476	R squared (eta squared)	0.01667	R squared (eta squared)	0.009181	R squared (eta squared)	0.03103	R squared (eta squared)	0.0001944	R squared (eta squared)	0.003745	R squared (eta squared)	0.05146
F test to compare variances		F test to compare variances		F test to compare variances		F test to compare variances		F test to compare variances		F test to compare variances		F test to compare variances		F test to compare variances
F, DFn, Dfd	1.749, 13, 13	F, DFn, Dfd	1.954, 13, 13	F, DFn, Dfd	2.718, 13, 13	F, DFn, Dfd	1.264, 13, 13	F, DFn, Dfd	1.057, 13, 13	F, DFn, Dfd	1.610, 13, 13	F, DFn, Dfd	1.135, 13, 13	F, DFn, Dfd	1.962, 13, 13
P value	0.3258	P value	0.2403	P value	0.0829	P value	0.679	P value	0.9214	P value	0.4018	P value	0.8229	P value	0.2377
P value summary	ns	P value summary	ns	P value summary	ns	P value summary	ns	P value summary	ns	P value summary	ns	P value summary	ns	P value summary	ns
Significantly different (P < 0.05)?	No	Significantly different (P < 0.05)?	No	Significantly different (P < 0.05)?	No	Significantly different (P < 0.05)?	No	Significantly different (P < 0.05)?	No	Significantly different (P < 0.05)?	No	Significantly different (P < 0.05)?	No	Significantly different (P < 0.05)?	No
Data analyzed		Data analyzed		Data analyzed		Data analyzed		Data analyzed		Data analyzed		Data analyzed		Data analyzed
Sample size, column A	14	Sample size, column A	14	Sample size, column A	14	Sample size, column A	14	Sample size, column A	14	Sample size, column A	14	Sample size, column A	14	Sample size, column A	14
Sample size, column B	14	Sample size, column B	14	Sample size, column B	14	Sample size, column B	14	Sample size, column B	14	Sample size, column B	14	Sample size, column B	14	Sample size, column B	14
WT vs HM Contextual fear conditioning test: habituation		WT vs HM Contextual fear conditioning test: shock
Table Analyzed	Habituation	Table Analyzed	Shock
Column B	HM	Two-way RM ANOVA	Matching: Stacked
vs.	vs.	Assume sphericity?	Yes
Column A	WT	Alpha	0.05
Unpaired t test		Source of Variation	% of total variation	P value	P value summary	Significant?
P value	0.0882	Time x Genotype	0.5339	0.0679	ns	No
P value summary	ns	Time	12.21	<0.0001	****	Yes
Significantly different (P < 0.05)?	No	Genotype	11.15	0.054	ns	No
One- or two-tailed P value?	Two-tailed	Subject	71.21	<0.0001	****	Yes
t, df	t=1.772, df=26
		ANOVA table	SS	DF	MS	F (DFn, DFd)	P value
How big is the difference?		Time x Genotype	139.3	2	69.63	F (2, 52) = 2.834	P=0.0679
Mean of column A	6.998	Time	3185	2	1592	F (2, 52) = 64.81	P<0.0001
Mean of column B	12.25	Genotype	2909	1	2909	F (1, 26) = 4.072	P=0.0540
Difference between means (B - A) ± SEM	5.256 ± 2.967	Subject	18575	26	714.4	F (26, 52) = 29.07	P<0.0001
95% confidence interval	-0.8426 to 11.35	Residual	1278	52	24.57
R squared (eta squared)	0.1077
		Difference between column means
F test to compare variances		Mean of WT	43.23
F, DFn, Dfd	3.127, 13, 13	Mean of HM	54.99
P value	0.0492	Difference between means	-11.77
P value summary	*	SE of difference	5.833
Significantly different (P < 0.05)?	Yes	95% CI of difference	-23.76 to 0.2198
Data analyzed		Data summary
Sample size, column A	14	Number of columns (Genotype)	2
Sample size, column B	14	Number of rows (Time)	3
		Number of subjects (Subject)	28
		Number of missing values	0
WT vs HM Contextual fear conditioning test: retrieval		WT vs HM Contextual fear conditioning test: 48 hrs		WT vs HM Contextual fear conditioning test: T7
Table Analyzed	T1	Table Analyzed	T2	Table Analyzed	T7
Column B	HM	Column B	HM	Column B	HM
vs.	vs.	vs.	vs.	vs.	vs.
Column A	WT	Column A	WT	Column A	WT
Unpaired t test		Unpaired t test		Unpaired t test
P value	0.2248	P value	0.0116	P value	0.0595
P value summary	ns	P value summary	*	P value summary	ns
Significantly different (P < 0.05)?	No	Significantly different (P < 0.05)?	Yes	Significantly different (P < 0.05)?	No
One- or two-tailed P value?	Two-tailed	One- or two-tailed P value?	Two-tailed	One- or two-tailed P value?	Two-tailed
t, df	t=1.243, df=26	t, df	t=2.717, df=26	t, df	t=1.970, df=26
How big is the difference?		How big is the difference?		How big is the difference?
Mean of column A	54.62	Mean of column A	38.62	Mean of column A	34.67
Mean of column B	62.95	Mean of column B	55.71	Mean of column B	48.5
Difference between means (B - A) ± SEM	8.334 ± 6.702	Difference between means (B - A) ± SEM	17.09 ± 6.288	Difference between means (B - A) ± SEM	13.83 ± 7.019
95% confidence interval	-5.442 to 22.11	95% confidence interval	4.161 to 30.01	95% confidence interval	-0.5980 to 28.26
R squared (eta squared)	0.05613	R squared (eta squared)	0.2212	R squared (eta squared)	0.1299
F test to compare variances		F test to compare variances		F test to compare variances
F, DFn, Dfd	1.244, 13, 13	F, DFn, Dfd	1.280, 13, 13	F, DFn, Dfd	2.298, 13, 13
P value	0.6994	P value	0.6632	P value	0.1467
P value summary	ns	P value summary	ns	P value summary	ns
Significantly different (P < 0.05)?	No	Significantly different (P < 0.05)?	No	Significantly different (P < 0.05)?	No
Data analyzed		Data analyzed		Data analyzed
Sample size, column A	14	Sample size, column A	14	Sample size, column A	14
Sample size, column B	14	Sample size, column B	14	Sample size, column B	14

## Sheet: LABORAS HT
WT vs HT Climbing duration		WT vs HT Climbing duration light off		WT vs HT Climbing duration light on
Table Analyzed	Climbing duration	Table Analyzed	Climbing Light off	Table Analyzed	Climbing light on
Column B	HT	Column B	HT	Column B	HT
vs.	vs.	vs.	vs.	vs.	vs.
Column A	WT	Column A	WT	Column A	WT
Unpaired t test		Unpaired t test		Unpaired t test
P value	0.4838	P value	0.4452	P value	0.9332
P value summary	ns	P value summary	ns	P value summary	ns
Significantly different (P < 0.05)?	No	Significantly different (P < 0.05)?	No	Significantly different (P < 0.05)?	No
One- or two-tailed P value?	Two-tailed	One- or two-tailed P value?	Two-tailed	One- or two-tailed P value?	Two-tailed
t, df	t=0.7135, df=20	t, df	t=0.7788, df=20	t, df	t=0.08487, df=20
How big is the difference?		How big is the difference?		How big is the difference?
Mean of column A	28708	Mean of column A	445.1	Mean of column A	33.34
Mean of column B	24518	Mean of column B	374.5	Mean of column B	34.11
Difference between means (B - A) ± SEM	-4190 ± 5873	Difference between means (B - A) ± SEM	-70.60 ± 90.66	Difference between means (B - A) ± SEM	0.7652 ± 9.016
95% confidence interval	-16441 to 8061	95% confidence interval	-259.7 to 118.5	95% confidence interval	-18.04 to 19.57
R squared (eta squared)	0.02482	R squared (eta squared)	0.02943	R squared (eta squared)	0.00036
F test to compare variances		F test to compare variances		F test to compare variances
F, DFn, Dfd	2.285, 9, 11	F, DFn, Dfd	2.594, 9, 11	F, DFn, Dfd	1.740, 11, 9
P value	0.1972	P value	0.1389	P value	0.4148
P value summary	ns	P value summary	ns	P value summary	ns
Significantly different (P < 0.05)?	No	Significantly different (P < 0.05)?	No	Significantly different (P < 0.05)?	No
Data analyzed		Data analyzed		Data analyzed
Sample size, column A	10	Sample size, column A	10	Sample size, column A	10
Sample size, column B	12	Sample size, column B	12	Sample size, column B	12
WT vs HT Rearing duration		WT vs HT Rearing duration light off		WT vs HT Rearing duration light on
Table Analyzed	Rearing duration	Table Analyzed	Rearing light off	Table Analyzed	Rearing light on
Column B	HT	Column B	HT	Column B	HT
vs.	vs.	vs.	vs.	vs.	vs.
Column A	WT	Column A	WT	Column A	WT
Unpaired t test		Unpaired t test		Unpaired t test
P value	0.2791	P value	0.3771	P value	0.2105
P value summary	ns	P value summary	ns	P value summary	ns
Significantly different (P < 0.05)?	No	Significantly different (P < 0.05)?	No	Significantly different (P < 0.05)?	No
One- or two-tailed P value?	Two-tailed	One- or two-tailed P value?	Two-tailed	One- or two-tailed P value?	Two-tailed
t, df	t=1.112, df=20	t, df	t=0.9033, df=20	t, df	t=1.294, df=20
How big is the difference?		How big is the difference?		How big is the difference?
Mean of column A	7164	Mean of column A	5253	Mean of column A	1911
Mean of column B	6050	Mean of column B	4553	Mean of column B	1497
Difference between means (B - A) ± SEM	-1114 ± 1001	Difference between means (B - A) ± SEM	-700.3 ± 775.2	Difference between means (B - A) ± SEM	-413.8 ± 319.8
95% confidence interval	-3202 to 974.8	95% confidence interval	-2317 to 916.8	95% confidence interval	-1081 to 253.3
R squared (eta squared)	0.05827	R squared (eta squared)	0.0392	R squared (eta squared)	0.07724
F test to compare variances		F test to compare variances		F test to compare variances
F, DFn, Dfd	1.548, 11, 9	F, DFn, Dfd	1.707, 11, 9	F, DFn, Dfd	1.466, 9, 11
P value	0.5209	P value	0.4313	P value	0.5416
P value summary	ns	P value summary	ns	P value summary	ns
Significantly different (P < 0.05)?	No	Significantly different (P < 0.05)?	No	Significantly different (P < 0.05)?	No
Data analyzed		Data analyzed		Data analyzed
Sample size, column A	10	Sample size, column A	10	Sample size, column A	10
Sample size, column B	12	Sample size, column B	12	Sample size, column B	12
WT vs HT Grooming duration		WT vs HT Grooming duration light off		WT vs HT Grooming duration light on
Table Analyzed	Grooming duration	Table Analyzed	Grooming light off	Table Analyzed	Grooming light on
Column B	HT	Column B	HT	Column B	HT
vs.	vs.	vs.	vs.	vs.	vs.
Column A	WT	Column A	WT	Column A	WT
Unpaired t test		Unpaired t test		Unpaired t test
P value	0.088	P value	0.0897	P value	0.1051
P value summary	ns	P value summary	ns	P value summary	ns
Significantly different (P < 0.05)?	No	Significantly different (P < 0.05)?	No	Significantly different (P < 0.05)?	No
One- or two-tailed P value?	Two-tailed	One- or two-tailed P value?	Two-tailed	One- or two-tailed P value?	Two-tailed
t, df	t=1.794, df=20	t, df	t=1.783, df=20	t, df	t=1.698, df=20
How big is the difference?		How big is the difference?		How big is the difference?
Mean of column A	37779	Mean of column A	351.5	Mean of column A	278.1
Mean of column B	29014	Mean of column B	268.8	Mean of column B	214.8
Difference between means (B - A) ± SEM	-8765 ± 4887	Difference between means (B - A) ± SEM	-82.76 ± 46.41	Difference between means (B - A) ± SEM	-63.33 ± 37.30
95% confidence interval	-18959 to 1428	95% confidence interval	-179.6 to 14.05	95% confidence interval	-141.1 to 14.48
R squared (eta squared)	0.1386	R squared (eta squared)	0.1372	R squared (eta squared)	0.126
F test to compare variances		F test to compare variances		F test to compare variances
F, DFn, Dfd	1.218, 9, 11	F, DFn, Dfd	1.803, 9, 11	F, DFn, Dfd	1.422, 11, 9
P value	0.7453	P value	0.3532	P value	0.6071
P value summary	ns	P value summary	ns	P value summary	ns
Significantly different (P < 0.05)?	No	Significantly different (P < 0.05)?	No	Significantly different (P < 0.05)?	No
Data analyzed		Data analyzed		Data analyzed
Sample size, column A	10	Sample size, column A	10	Sample size, column A	10
Sample size, column B	12	Sample size, column B	12	Sample size, column B	12
WT vs HT Distance moved Light OFF		WT vs HT Distance moved Light ON		WT vs HT Distance moved total
Table Analyzed	Light OFF	Table Analyzed	Light ON	Table Analyzed	Distance moved
Column B	HT	Column B	HT	Column B	HT
vs.	vs.	vs.	vs.	vs.	vs.
Column A	WT	Column A	WT	Column A	WT
Unpaired t test		Unpaired t test		Unpaired t test
P value	0.1112	P value	0.0841	P value	0.0917
P value summary	ns	P value summary	ns	P value summary	ns
Significantly different (P < 0.05)?	No	Significantly different (P < 0.05)?	No	Significantly different (P < 0.05)?	No
One- or two-tailed P value?	Two-tailed	One- or two-tailed P value?	Two-tailed	One- or two-tailed P value?	Two-tailed
t, df	t=1.667, df=20	t, df	t=1.818, df=20	t, df	t=1.771, df=20
How big is the difference?		How big is the difference?		How big is the difference?
Mean of column A	648.1	Mean of column A	156.2	Mean of column A	804.3
Mean of column B	511.2	Mean of column B	113.8	Mean of column B	625
Difference between means (B - A) ± SEM	-136.9 ± 82.15	Difference between means (B - A) ± SEM	-42.48 ± 23.36	Difference between means (B - A) ± SEM	-179.4 ± 101.3
95% confidence interval	-308.3 to 34.46	95% confidence interval	-91.21 to 6.261	95% confidence interval	-390.6 to 31.85
R squared (eta squared)	0.1219	R squared (eta squared)	0.1418	R squared (eta squared)	0.1356
F test to compare variances		F test to compare variances		F test to compare variances
F, DFn, Dfd	2.638, 9, 11	F, DFn, Dfd	1.998, 9, 11	F, DFn, Dfd	2.535, 9, 11
P value	0.1322	P value	0.2779	P value	0.1483
P value summary	ns	P value summary	ns	P value summary	ns
Significantly different (P < 0.05)?	No	Significantly different (P < 0.05)?	No	Significantly different (P < 0.05)?	No
Data analyzed		Data analyzed		Data analyzed
Sample size, column A	10	Sample size, column A	10	Sample size, column A	10
Sample size, column B	12	Sample size, column B	12	Sample size, column B	12
WT vs HT Distance moved curve
Table Analyzed	Distance moved curve
Two-way RM ANOVA	Matching: Stacked
Assume sphericity?	No
Alpha	0.05
Source of Variation	% of total variation	P value	P value summary	Significant?	Geisser-Greenhouse's epsilon
Time x Genotype	1.845	0.3102	ns	No
Time	53.83	<0.0001	****	Yes	0.1016
Genotype	1.388	0.0917	ns	No
Subject	8.844	<0.0001	****	Yes
ANOVA table	SS	DF	MS	F (DFn, DFd)	P value
Time x Genotype	2431	95	25.58	F (95, 1900) = 1.069	P=0.3102
Time	70932	95	746.7	F (9.653, 193.1) = 31.19	P<0.0001
Genotype	1828	1	1828	F (1, 20) = 3.138	P=0.0917
Subject	11653	20	582.7	F (20, 1900) = 24.34	P<0.0001
Residual	45490	1900	23.94
Difference between column means
Mean of WT	8.379
Mean of HT	6.51
Difference between means	1.869
SE of difference	1.055
95% CI of difference	-0.3318 to 4.069
Data summary
Number of columns (Genotype)	2
Number of rows (Time)	96
Number of subjects (Subject)	22
Number of missing values	0
WT vs HT Drinking		WT vs HT Eating
Table Analyzed	Drinking	Table Analyzed	Eating
Column B	HT	Column B	HT
vs.	vs.	vs.	vs.
Column A	WT	Column A	WT
Unpaired t test		Unpaired t test
P value	0.3566	P value	0.7191
P value summary	ns	P value summary	ns
Significantly different (P < 0.05)?	No	Significantly different (P < 0.05)?	No
One- or two-tailed P value?	Two-tailed	One- or two-tailed P value?	Two-tailed
t, df	t=0.9437, df=20	t, df	t=0.3648, df=20
How big is the difference?		How big is the difference?
Mean of column A	109	Mean of column A	8839
Mean of column B	149.3	Mean of column B	8288
Difference between means (B - A) ± SEM	40.28 ± 42.68	Difference between means (B - A) ± SEM	-550.4 ± 1509
95% confidence interval	-48.76 to 129.3	95% confidence interval	-3698 to 2597
R squared (eta squared)	0.04263	R squared (eta squared)	0.006609
F test to compare variances		F test to compare variances
F, DFn, Dfd	2.937, 11, 9	F, DFn, Dfd	3.496, 11, 9
P value	0.1167	P value	0.0705
P value summary	ns	P value summary	ns
Significantly different (P < 0.05)?	No	Significantly different (P < 0.05)?	No
Data analyzed		Data analyzed
Sample size, column A	10	Sample size, column A	10
Sample size, column B	12	Sample size, column B	12

## Sheet: LABORAS HM
WT vs HM Climbing duration		WT vs HM Climbing duration Light off		WT vs HM Climbing duration Light on
Table Analyzed	Climbing duration	Table Analyzed	Climbing light off duration	Table Analyzed	Climbing light on duration
Column B	HM	Column B	HM	Column B	HM
vs.	vs.	vs.	vs.	vs.	vs.
Column A	WT	Column A	WT	Column A	WT
Unpaired t test		Unpaired t test		Unpaired t test
P value	0.0141	P value	0.081	P value	0.1382
P value summary	*	P value summary	ns	P value summary	ns
Significantly different (P < 0.05)?	Yes	Significantly different (P < 0.05)?	No	Significantly different (P < 0.05)?	No
One- or two-tailed P value?	Two-tailed	One- or two-tailed P value?	Two-tailed	One- or two-tailed P value?	Two-tailed
t, df	t=2.912, df=11	t, df	t=1.921, df=11	t, df	t=1.598, df=11
How big is the difference?		How big is the difference?		How big is the difference?
Mean of column A	18035	Mean of column A	16117	Mean of column A	1918
Mean of column B	40009	Mean of column B	29138	Mean of column B	10870
Difference between means (B - A) ± SEM	21974 ± 7545	Difference between means (B - A) ± SEM	13021 ± 6777	Difference between means (B - A) ± SEM	8952 ± 5600
95% confidence interval	5367 to 38580	95% confidence interval	-1895 to 27938	95% confidence interval	-3374 to 21279
R squared (eta squared)	0.4354	R squared (eta squared)	0.2513	R squared (eta squared)	0.1885
F test to compare variances		F test to compare variances		F test to compare variances
F, DFn, Dfd	6.054, 7, 4	F, DFn, Dfd	5.579, 7, 4	F, DFn, Dfd	344.3, 7, 4
P value	0.1011	P value	0.116	P value	<0.0001
P value summary	ns	P value summary	ns	P value summary	****
Significantly different (P < 0.05)?	No	Significantly different (P < 0.05)?	No	Significantly different (P < 0.05)?	Yes
Data analyzed		Data analyzed		Data analyzed
Sample size, column A	5	Sample size, column A	5	Sample size, column A	5
Sample size, column B	8	Sample size, column B	8	Sample size, column B	8
WT vs HM Rearing duration		WT vs HM Rearing duration light off		WT vs HT Rearing duration light on
Table Analyzed	Rearing duration	Table Analyzed	Rearing light off	Table Analyzed	Rearing light on
Column B	HM	Column B	HM	Column B	HM
vs.	vs.	vs.	vs.	vs.	vs.
Column A	WT	Column A	WT	Column A	WT
Unpaired t test		Unpaired t test		Unpaired t test
P value	0.1351	P value	0.1315	P value	0.6098
P value summary	ns	P value summary	ns	P value summary	ns
Significantly different (P < 0.05)?	No	Significantly different (P < 0.05)?	No	Significantly different (P < 0.05)?	No
One- or two-tailed P value?	Two-tailed	One- or two-tailed P value?	Two-tailed	One- or two-tailed P value?	Two-tailed
t, df	t=1.586, df=14	t, df	t=1.602, df=14	t, df	t=0.5220, df=14
How big is the difference?		How big is the difference?		How big is the difference?
Mean of column A	5350	Mean of column A	54.17	Mean of column A	35
Mean of column B	6708	Mean of column B	72.11	Mean of column B	39.69
Difference between means (B - A) ± SEM	1358 ± 856.2	Difference between means (B - A) ± SEM	17.94 ± 11.20	Difference between means (B - A) ± SEM	4.690 ± 8.984
95% confidence interval	-478.5 to 3194	95% confidence interval	-6.079 to 41.96	95% confidence interval	-14.58 to 23.96
R squared (eta squared)	0.1523	R squared (eta squared)	0.1549	R squared (eta squared)	0.01909
F test to compare variances		F test to compare variances		F test to compare variances
F, DFn, Dfd	1.329, 7, 7	F, DFn, Dfd	1.505, 7, 7	F, DFn, Dfd	17.58, 7, 7
P value	0.7173	P value	0.603	P value	0.0012
P value summary	ns	P value summary	ns	P value summary	**
Significantly different (P < 0.05)?	No	Significantly different (P < 0.05)?	No	Significantly different (P < 0.05)?	Yes
Data analyzed		Data analyzed		Data analyzed
Sample size, column A	8	Sample size, column A	8	Sample size, column A	8
Sample size, column B	8	Sample size, column B	8	Sample size, column B	8
WT vs HM Grooming duration		WT vs HM Grooming duration light off		WT vs HM Grooming duration light on
Table Analyzed	Grooming duration	Table Analyzed	Grooming light off	Table Analyzed	Grooming light on
Column B	HM	Column B	HM	Column B	HM
vs.	vs.	vs.	vs.	vs.	vs.
Column A	WT	Column A	WT	Column A	WT
Unpaired t test		Unpaired t test		Unpaired t test
P value	0.6989	P value	0.5264	P value	0.6745
P value summary	ns	P value summary	ns	P value summary	ns
Significantly different (P < 0.05)?	No	Significantly different (P < 0.05)?	No	Significantly different (P < 0.05)?	No
One- or two-tailed P value?	Two-tailed	One- or two-tailed P value?	Two-tailed	One- or two-tailed P value?	Two-tailed
t, df	t=0.3949, df=14	t, df	t=0.6497, df=14	t, df	t=0.4289, df=14
How big is the difference?		How big is the difference?		How big is the difference?
Mean of column A	32882	Mean of column A	308.2	Mean of column A	239.9
Mean of column B	37031	Mean of column B	269.5	Mean of column B	283.7
Difference between means (B - A) ± SEM	4149 ± 10507	Difference between means (B - A) ± SEM	-38.62 ± 59.44	Difference between means (B - A) ± SEM	43.78 ± 102.1
95% confidence interval	-18386 to 26684	95% confidence interval	-166.1 to 88.87	95% confidence interval	-175.2 to 262.7
R squared (eta squared)	0.01102	R squared (eta squared)	0.02927	R squared (eta squared)	0.01297
F test to compare variances		F test to compare variances		F test to compare variances
F, DFn, Dfd	3.996, 7, 7	F, DFn, Dfd	1.584, 7, 7	F, DFn, Dfd	8.446, 7, 7
P value	0.0878	P value	0.5588	P value	0.0116
P value summary	ns	P value summary	ns	P value summary	*
Significantly different (P < 0.05)?	No	Significantly different (P < 0.05)?	No	Significantly different (P < 0.05)?	Yes
Data analyzed		Data analyzed		Data analyzed
Sample size, column A	8	Sample size, column A	8	Sample size, column A	8
Sample size, column B	8	Sample size, column B	8	Sample size, column B	8
WT vs HM Distance moved Light OFF		WT vs HM Distance moved Light ON		WT vs HM Distance moved total
Table Analyzed	Light OFF	Table Analyzed	Light ON	Table Analyzed	Distance moved
Column B	HM	Column B	HM	Column B	HM
vs.	vs.	vs.	vs.	vs.	vs.
Column A	WT	Column A	WT	Column A	WT
Unpaired t test		Unpaired t test		Unpaired t test
P value	0.0928	P value	0.0082	P value	0.0359
P value summary	ns	P value summary	**	P value summary	*
Significantly different (P < 0.05)?	No	Significantly different (P < 0.05)?	Yes	Significantly different (P < 0.05)?	Yes
One- or two-tailed P value?	Two-tailed	One- or two-tailed P value?	Two-tailed	One- or two-tailed P value?	Two-tailed
t, df	t=1.804, df=14	t, df	t=3.075, df=14	t, df	t=2.321, df=14
How big is the difference?		How big is the difference?		How big is the difference?
Mean of column A	390.1	Mean of column A	139.8	Mean of column A	529.9
Mean of column B	642.6	Mean of column B	262.6	Mean of column B	905.2
Difference between means (B - A) ± SEM	252.5 ± 140.0	Difference between means (B - A) ± SEM	122.8 ± 39.93	Difference between means (B - A) ± SEM	375.3 ± 161.7
95% confidence interval	-47.71 to 552.7	95% confidence interval	37.16 to 208.4	95% confidence interval	28.42 to 722.1
R squared (eta squared)	0.1886	R squared (eta squared)	0.4032	R squared (eta squared)	0.2778
F test to compare variances		F test to compare variances		F test to compare variances
F, DFn, Dfd	1.538, 7, 7	F, DFn, Dfd	2.670, 7, 7	F, DFn, Dfd	1.773, 7, 7
P value	0.5838	P value	0.2185	P value	0.4676
P value summary	ns	P value summary	ns	P value summary	ns
Significantly different (P < 0.05)?	No	Significantly different (P < 0.05)?	No	Significantly different (P < 0.05)?	No
Data analyzed		Data analyzed		Data analyzed
Sample size, column A	8	Sample size, column A	8	Sample size, column A	8
Sample size, column B	8	Sample size, column B	8	Sample size, column B	8
WT vs HM Distance moved curve
Table Analyzed	Distance moved curve
Two-way RM ANOVA	Matching: Stacked
Assume sphericity?	No
Alpha	0.05
Source of Variation	% of total variation	P value	P value summary	Significant?	Geisser-Greenhouse's epsilon
Time x Genotype	5.282	0.0015	**	Yes
Time	24.55	<0.0001	****	Yes	0.05894
Genotype	5.903	0.0359	*	Yes
Subject	15.35	<0.0001	****	Yes
ANOVA table	SS	DF	MS	F (DFn, DFd)	P value
Time x Genotype	5250	95	55.26	F (95, 1330) = 1.512	P=0.0015
Time	24407	95	256.9	F (5.599, 78.38) = 7.028	P<0.0001
Genotype	5868	1	5868	F (1, 14) = 5.385	P=0.0359
Subject	15256	14	1090	F (14, 1330) = 29.81	P<0.0001
Residual	48620	1330	36.56
Difference between column means
Mean of WT	5.52
Mean of HM	9.429
Difference between means	-3.909
SE of difference	1.685
95% CI of difference	-7.522 to -0.2960
Data summary
Number of columns (Genotype)	2
Number of rows (Time)	96
Number of subjects (Subject)	16
Number of missing values	0
WT vs HM Drinking		WT vs HM Eating
Table Analyzed	Drinking	Table Analyzed	Eating
Column B	HM	Column B	HM
vs.	vs.	vs.	vs.
Column A	WT	Column A	WT
Unpaired t test		Unpaired t test
P value	0.7088	P value	0.3769
P value summary	ns	P value summary	ns
Significantly different (P < 0.05)?	No	Significantly different (P < 0.05)?	No
One- or two-tailed P value?	Two-tailed	One- or two-tailed P value?	Two-tailed
t, df	t=0.3812, df=14	t, df	t=0.9126, df=14
How big is the difference?		How big is the difference?
Mean of column A	143.6	Mean of column A	7990
Mean of column B	118.6	Mean of column B	10091
Difference between means (B - A) ± SEM	-25.02 ± 65.62	Difference between means (B - A) ± SEM	2101 ± 2302
95% confidence interval	-165.8 to 115.7	95% confidence interval	-2837 to 7039
R squared (eta squared)	0.01027	R squared (eta squared)	0.05615
F test to compare variances		F test to compare variances
F, DFn, Dfd	2.711, 7, 7	F, DFn, Dfd	2.051, 7, 7
P value	0.2116	P value	0.3639
P value summary	ns	P value summary	ns
Significantly different (P < 0.05)?	No	Significantly different (P < 0.05)?	No
Data analyzed		Data analyzed
Sample size, column A	8	Sample size, column A	8
Sample size, column B	8	Sample size, column B	8
