# Supplementary material for: Slc6a20a Heterozygous and Homozygous Mutant Mice Display Differential Behavioral and Transcriptomic Changes
Source: Front Mol Neurosci. 2022 Mar 7;15:857820. doi: 10.3389/fnmol.2022.857820 (PMC8936588; doi:10.3389/fnmol.2022.857820)
Supplement: Supplementary Table 2 — Raw RNA-Seq results. [file Table_2.XLSX]

## Sheet: HT
Supplementary Table 2. Whole RNA-seq results for the whole brain of HT and HM
Gene Information			Deseq2 Results					HT				Wild Type
HGNC symbol	Mouse symbol	Ensemble ID	baseMean	log2FC	FC	p-value	adjusted p-value	HT1-2761	HT2-2763	HT3-2781	HT4-2783	WT1-2744	WT2-2762	WT3-2782	WT4-2784
SLC6A20	Slc6a20a	ENSMUSG00000036814	510.272	-0.97993	-1.97237	2.22045e-16	4.38827e-12	330.73	364.653	370.453	309.118	701.522	582.135	675.858	747.712
COL24A1	Col24a1	ENSMUSG00000028197	496.723	-0.689365	-1.61257	6.52147e-07	0.00485328	395.691	291.49	502.247	333.898	633.321	504.501	616.628	696.01
CDC73	Cdc73	ENSMUSG00000026361	1688.08	0.46199	1.37744	7.36722e-07	0.00485328	2110.75	1869.15	1563.01	2284.09	1332.33	1361.04	1445.66	1538.62
NLGN3	Nlgn3	ENSMUSG00000031302	4208.87	0.205106	1.15277	1.98589e-06	0.00981177	4307.35	4420.66	4610.25	4690.11	3738.57	3977.16	3929.2	3997.65
NACAD	Nacad	ENSMUSG00000041073	1644.87	-0.251762	-1.19066	2.69508e-06	0.0106526	1515.8	1398.16	1573.41	1517.1	1706.71	1859.86	1757.62	1830.31
CAMSAP1	Camsap1	ENSMUSG00000026933	3888.27	0.186283	1.13783	4.41859e-06	0.0145541	4122.94	3977.03	4160.75	4293.02	3534.9	3584.33	3706.8	3726.38
ALAS2	Alas2	ENSMUSG00000025270	113.285	-0.871467	-1.82952	1.34274e-05	0.0357801	68.2817	87.4479	73.2341	91.6693	184.225	118.046	179.183	104.191
SERHL2	Serhl	ENSMUSG00000058586	161.552	-0.566454	-1.48088	1.76193e-05	0.0357801	116.582	132.009	140.763	131.403	220.943	189.787	196.272	164.661
YPEL2	Ypel2	ENSMUSG00000018427	2089.99	0.30692	1.23706	1.81046e-05	0.0357801	2216.42	2000.52	2462.17	2568.21	1831.2	1776.35	1905.75	1959.34
SHISA9	Shisa9	ENSMUSG00000022494	2381.83	0.182126	1.13455	2.10993e-05	0.0379077	2632.96	2548.72	2460.07	2487.46	2250.78	2200.25	2195.86	2278.54
SNRNP70	Snrnp70	ENSMUSG00000063511	14167.5	-0.159198	-1.11667	2.90125e-05	0.0477065	12740.4	13569.1	13692.3	13545.2	15081.4	15482.7	14827.6	14401.4
PPP1R26	Ppp1r26	ENSMUSG00000035829	999.977	0.225013	1.16879	3.13811e-05	0.0477065	1052.56	1077.13	1109.87	1073.2	931.972	912.886	898.237	943.961
TENM3	Tenm3	ENSMUSG00000031561	3206.26	0.241714	1.1824	3.51534e-05	0.049624	3563.3	3616.45	3298.97	3415.53	2762.68	3011.96	3241.06	2740.11
BMP3	Bmp3	ENSMUSG00000029335	550.884	0.296196	1.2279	4.69035e-05	0.061797	639.454	606.325	585.503	597.891	523.356	463.048	511.684	479.813
FAM193B	Fam193b	ENSMUSG00000021495	4673.07	-0.178198	-1.13147	6.83585e-05	0.0699468	4205.71	4229.68	4563.34	4539.92	4936.89	5131.89	4736.69	5040.45
DOCK7	Dock7	ENSMUSG00000028556	1539.64	-0.23474	-1.17669	6.9419e-05	0.0699468	1336.7	1474.33	1433.54	1414.11	1810.48	1567.37	1589.19	1691.37
ASTN1	Astn1	ENSMUSG00000026587	9013.71	0.15402	1.11267	7.04396e-05	0.0699468	9482.28	9584.31	9343.89	9563.99	8065.68	8740.25	8893.02	8436.24
LARS2	Lars2	ENSMUSG00000035202	19476.1	-0.239407	-1.18051	7.07007e-05	0.0699468	16291.1	19866.8	17473.7	17827.2	21675.1	22097.4	19223.3	21354.3
RSRP1	Rsrp1	ENSMUSG00000037266	12326.6	-0.163704	-1.12016	7.21588e-05	0.0699468	10922.3	11919.9	11636.7	12033.4	12961.5	13596.2	12737.2	12806.1
C18orf54	4930503L19Rik	ENSMUSG00000044906	458.078	-0.332514	-1.25921	7.43249e-05	0.0699468	403.53	384.795	379.868	454.69	525.62	489.075	485.05	541.997
IMMP2L	Immp2l	ENSMUSG00000056899	85.5711	-0.677253	-1.59909	8.30353e-05	0.0734125	58.9204	58.3025	82.6488	64.4207	104.829	100.193	114.859	100.395
DSEL	Dsel	ENSMUSG00000038702	642.307	0.292823	1.22503	9.46755e-05	0.0734125	761.352	671.125	656.349	739.425	563.941	547.84	624.047	574.373
ATF7	Atf7	ENSMUSG00000099083	1374.19	-0.325858	-1.25341	9.68841e-05	0.0734125	1264.59	1245.3	1158.33	1207.07	1318.36	1402.25	1813	1584.6
SLC7A1	Slc7a1	ENSMUSG00000041313	1613.14	0.21308	1.15916	9.82031e-05	0.0734125	1813.51	1723.26	1603.51	1785.59	1435.4	1524.2	1551.81	1467.82
TONSL	Tonsl	ENSMUSG00000059323	327.81	-0.506896	-1.42099	0.000100295	0.0734125	249.42	259.874	225.626	349.353	449.847	351.591	380.716	356.053
ACTR10	Actr10	ENSMUSG00000021076	3223.51	0.186065	1.13766	0.000123339	0.0870551	3544.02	3284.8	3459.77	3433.12	2924.33	3252.42	2892.16	2997.49
LIME1	Lime1	ENSMUSG00000090077	1240.93	-0.244387	-1.18459	0.000134928	0.0919512	1024.68	1139.23	1220.12	1160.61	1398.66	1402.44	1302.21	1279.46
STX8	Stx8	ENSMUSG00000020903	533.768	-0.296828	-1.22844	0.000146696	0.0941464	503.427	467.211	448.11	495.729	585.281	651.085	558.746	560.557
DCAF17	Dcaf17	ENSMUSG00000041966	583.529	0.331357	1.2582	0.000151167	0.0941464	689.112	686.078	593.15	631.081	463.796	543.58	479.084	582.35
COX19	Cox19	ENSMUSG00000045438	878.185	-0.26033	-1.19775	0.000155733	0.0941464	808.391	797.536	852.506	739.356	1008.64	997.532	870.97	950.556
ROBO2	Robo2	ENSMUSG00000052516	3583.9	0.162706	1.11938	0.000157204	0.0941464	3766.62	3808.62	3592.17	3975.64	3461.69	3397.41	3285.06	3383.96
PLXNB2	Plxnb2	ENSMUSG00000036606	2354.99	-0.2083	-1.15533	0.000185109	0.107598	2230.85	2135.62	2266.59	2107.12	2650.62	2272.02	2594.45	2582.64
REEP6	Reep6	ENSMUSG00000035504	297.407	0.339605	1.26541	0.000198406	0.110542	336.104	335.192	334.81	322.505	239.39	263.713	277.246	270.293
GAA	Gaa	ENSMUSG00000025579	11830.7	0.133323	1.09682	0.000206354	0.110542	12116.9	11969.2	12945.2	12474.9	11069.7	11324	11259.7	11485.7
TMTC2	Tmtc2	ENSMUSG00000036019	443.623	-0.304134	-1.23468	0.000210725	0.110542	389.843	387.993	410.751	399.498	499.895	432.256	519.953	508.798
WDR3	Wdr3	ENSMUSG00000033285	692.401	-0.33224	-1.25897	0.000212548	0.110542	615.99	656.416	659.746	521.916	795.107	746.915	688.674	854.445
THBS3	Thbs3	ENSMUSG00000028047	685.557	-0.339288	-1.26513	0.00023568	0.117078	549.72	642.699	708.614	523.895	819.612	732.88	770.19	736.846
HARS2	Hars2	ENSMUSG00000019143	922.738	-0.223719	-1.16774	0.000246814	0.117078	830.884	878.524	861.921	834.682	1001.96	924.093	991.45	1058.39
CHRD	Chrd	ENSMUSG00000006958	1852.02	-0.195778	-1.14534	0.000254522	0.117078	1681.74	1673.3	1777.58	1771.37	1888.12	2146.06	1942.97	1935.01
ADM	Adm	ENSMUSG00000030790	60.9417	-0.816871	-1.76158	0.000258091	0.117078	56.7186	25.64	49.3774	44.423	70.6957	80.5134	79.7043	80.4616
PPEF2	Ppef2	ENSMUSG00000029410	46.2029	-1.45843	-2.74809	0.000258128	0.117078	46.1534	15.8845	15.542	21.6544	71.4192	27.0402	57.4797	114.45
CALN1	Caln1	ENSMUSG00000060371	9473.44	0.199853	1.14858	0.000260987	0.117078	9879.24	10448.6	9693.88	10489.8	7981.93	9555.44	9121.01	8617.58
OMP	Omp	ENSMUSG00000074006	25.9767	-1.37784	-2.59878	0.000269532	0.117078	16.822	10.1831	16.8912	13.8216	56.1738	43.2495	16.554	34.1184
ALDH16A1	Aldh16a1	ENSMUSG00000007833	228.979	-0.444626	-1.36096	0.000272509	0.117078	187.927	176.333	205.859	203.64	261.054	321.818	252.622	222.577
SEZ6	Sez6	ENSMUSG00000000632	8119.04	0.12731	1.09226	0.000287331	0.12082	8154.42	8355.09	8648.85	8749.51	7713.57	7763.7	7736.9	7830.29
PCNX1	Pcnx	ENSMUSG00000021140	5585.1	0.290171	1.22278	0.000302792	0.124668	6829.96	5155.22	6175.22	6419.11	4669.48	4708.46	4996.7	5726.67
ZNF511	Zfp511	ENSMUSG00000025470	442.491	-0.349869	-1.27444	0.00032498	0.131073	382.613	338.31	404.296	429.586	458.361	475.815	477.474	573.477
KIAA0753	4933427D14Rik	ENSMUSG00000020807	462.16	0.389824	1.31023	0.000342174	0.132943	450.636	586.89	555.568	503.078	394.519	331.484	468.242	406.867
MPHOSPH9	Mphosph9	ENSMUSG00000038126	1169.68	-0.228305	-1.17146	0.000351471	0.133579	1154.76	1034.18	988.07	1131.43	1197.46	1304.74	1244.75	1302.02
TMSB15B	Tmsb15b2	ENSMUSG00000089996	44.654	-0.903313	-1.87036	0.000375287	0.135292	40.1229	23.4166	36.0604	24.5149	49.4806	49.3325	69.239	65.0652
SLC16A14	Slc16a14	ENSMUSG00000026220	225.407	0.395214	1.31514	0.000378958	0.135292	263.163	256.121	238.35	265.756	175.004	224.646	182.32	197.893
ANLN	Anln	ENSMUSG00000036777	1518.06	-0.204833	-1.15255	0.000382099	0.135292	1337.96	1447.66	1397.41	1458.29	1490.12	1625.04	1675.41	1712.56
GNG13	Gng13	ENSMUSG00000025739	363.257	-0.350289	-1.27482	0.000385241	0.135292	306.359	325.816	306.347	339.016	469.441	370.72	421.447	366.911
APOD	Apod	ENSMUSG00000022548	4498.64	-0.184279	-1.13625	0.000390206	0.135292	4147.98	4214.42	4533.54	3953.11	4969.18	4446.09	4871.53	4853.3
AMY2B	Amy1	ENSMUSG00000074264	832.757	-0.234831	-1.17677	0.00041808	0.138083	686.972	801.357	770.039	802.613	914.507	926.502	863.819	896.245
GATA2	Gata2	ENSMUSG00000015053	242.241	-0.44121	-1.35774	0.000419216	0.138083	201.007	199.097	229.619	190.381	347.039	245.893	246.183	278.705
COX8A	Cox8a	ENSMUSG00000035885	11241.6	-0.152908	-1.11181	0.000438277	0.141994	10291	10570.8	11033.7	10691.4	12521.7	11073	11868.1	11883.2
ARL4D	Arl4d	ENSMUSG00000034936	857.042	-0.261593	-1.1988	0.00046352	0.146286	727.485	875.697	744.066	771.886	870.777	1010.78	959.646	895.999
HBB	Hbb-bt	ENSMUSG00000073940	677.444	-1.03899	-2.05478	0.000467806	0.146286	421.986	459.832	394.154	498.348	1432.41	526.307	906.495	780.02
NPTXR	Nptxr	ENSMUSG00000022421	25382.7	0.104678	1.07525	0.000478027	0.146286	26265.2	25659.9	27015.4	26269	24240.9	24691.8	24780	24139.8
WDR6	Wdr6	ENSMUSG00000066357	6560.63	0.140534	1.10231	0.00048113	0.146286	6745.37	6713.28	7178.34	6880.34	6237.44	6141.42	6547.93	6040.89
KLF10	Klf10	ENSMUSG00000037465	610.876	0.310412	1.24006	0.000491043	0.147038	683.204	614.848	607.888	798.84	542.211	546.573	568.572	524.876
MAGI2	Magi2	ENSMUSG00000040003	3753.58	0.19683	1.14618	0.000504374	0.148775	4091.64	3975.66	3804.9	4161.82	3115.72	3669.96	3666.7	3542.22
DNAH8	Dnah8	ENSMUSG00000033826	23.34	1.36708	2.57948	0.000527461	0.150462	31.4579	31.7075	33.7255	35.5544	16.5817	12.323	19.9276	5.44235
MAPK1	Mapk1	ENSMUSG00000063358	16869.8	0.125222	1.09068	0.000532484	0.150462	18147.4	17576.3	17399.4	17278.8	15481.9	16733.2	16406.8	15934.5
ETNPPL	Etnppl	ENSMUSG00000019232	1527.96	0.192941	1.14309	0.000533935	0.150462	1604.83	1581.25	1738.57	1592.94	1348.01	1406.51	1522.21	1429.35
COL11A1	Col11a1	ENSMUSG00000027966	1181.69	-0.273664	-1.20887	0.000543407	0.150462	930.112	1120.05	1150.98	1079.55	1423.32	1359.38	1185.47	1204.68
MBD5	Mbd5	ENSMUSG00000036792	2423.83	0.284567	1.21804	0.000557782	0.150462	2889.06	2678.37	2340.06	2738.63	1829.77	2319.11	2430.04	2165.56
POLG	Polg	ENSMUSG00000039176	2832.01	-0.165605	-1.12164	0.000562667	0.150462	2718.9	2540.3	2678.89	2735.85	2874.55	2989.12	3202.02	2916.44
UBQLN2	Ubqln2	ENSMUSG00000050148	5988.87	0.12972	1.09408	0.000563384	0.150462	6426.59	6007.48	6289.01	6308.5	5757.55	5728.94	5527.78	5865.08
DIP2C	Dip2c	ENSMUSG00000048264	3251.55	0.145071	1.10579	0.000572397	0.15083	3301.12	3396.71	3432.15	3527.44	2963.92	3149.81	3180.94	3060.3
NRL	Nrl	ENSMUSG00000040632	15.0273	-1.55945	-2.94742	0.00059073	0.152315	8.08832	5.60004	12.2609	4.69258	15.6441	34.8718	14.0573	25.0032
DUSP15	Dusp15	ENSMUSG00000042662	749.502	-0.22737	-1.1707	0.000593445	0.152315	645.248	737.488	677.365	703.546	789.572	853.185	778.747	810.868
PPP1R3E	Ppp1r3e	ENSMUSG00000072494	255.478	-0.348807	-1.27351	0.00061703	0.156338	233.821	221.427	220.436	222.901	314.125	261.803	302.862	266.446
THSD7A	Thsd7a	ENSMUSG00000032625	2149.8	0.205071	1.15274	0.000672902	0.16745	2365.44	2338.54	2298.08	2205.34	1761.77	2137.45	2041.95	2049.84
SGK1	Sgk1	ENSMUSG00000019970	5592.96	-0.213876	-1.1598	0.000690532	0.16745	5214.09	5806.7	4795.11	4901.08	5648.51	6430.47	6206.83	5740.87
LFNG	Lfng	ENSMUSG00000029570	889.947	-0.24762	-1.18725	0.000754528	0.17255	721.163	813.044	921.89	800.346	935.035	998.644	954.911	974.542
MAP1A	Map1a	ENSMUSG00000027254	42116.9	0.147606	1.10773	0.000754739	0.17255	45196	42742.7	43695.8	45440.1	36950.6	42012.1	40186.1	40711.8
WFS1	Wfs1	ENSMUSG00000039474	4138.98	0.190803	1.1414	0.000771056	0.17255	4214.91	4137.36	4826.11	4468.2	3637.17	3829.08	4133.09	3865.92
DLK1	Dlk1	ENSMUSG00000040856	1012.58	0.321519	1.24965	0.000777058	0.17255	1077.92	1057.21	1179.68	1181.83	726.881	882.373	1085.02	909.762
ZNF442	Gm4724	ENSMUSG00000078897	563.944	-0.280012	-1.2142	0.000824312	0.178001	444.012	520.552	535.954	537.126	635.867	657.764	623.275	556.999
CCDC130	Ccdc130	ENSMUSG00000004994	309.123	0.334614	1.26104	0.000828623	0.178001	339.944	323.056	366.46	349.47	257.033	278.19	245.042	313.786
GABRQ	Gabrq	ENSMUSG00000031344	255.43	0.345582	1.27066	0.000922867	0.194028	294.981	275.149	288.325	283.89	198.319	221.651	258.159	222.967
RGCC	Rgcc	ENSMUSG00000022018	474.202	-0.269893	-1.20572	0.000956541	0.194451	433.854	446.907	422.965	415.572	512.499	530.744	568.247	462.826
ZNF462	Zfp462	ENSMUSG00000060206	2074.57	0.221166	1.16568	0.000978739	0.194451	2134.81	2093.95	2396.19	2307.08	1686.74	1917.86	2018.62	2041.33
DALRD3	Dalrd3	ENSMUSG00000019039	2531.85	-0.253984	-1.1925	0.000984687	0.194451	2291.84	1997.14	2523.83	2426.42	2986.19	2551.89	2513.43	2964.06
GRB14	Grb14	ENSMUSG00000026888	726.922	-0.278406	-1.21285	0.000994022	0.194451	775.723	661.62	621.269	572.52	797.162	788.04	789.141	809.901
IFRD1	Ifrd1	ENSMUSG00000001627	1244.42	-0.247798	-1.18739	0.000997711	0.194451	1025.36	1250.76	1161.34	1115.48	1481.31	1202.02	1386.01	1333.06
ATP2B4	Atp2b4	ENSMUSG00000026463	9044.42	0.206929	1.15423	0.00100183	0.194451	9668.01	10042.5	9493.59	9560.71	7243.18	8360.82	9327.82	8658.77
ZMYM1	Zmym1	ENSMUSG00000043872	599.04	-0.269844	-1.20568	0.00100506	0.194451	533.009	525.849	557.86	555.333	710.45	687.141	556.113	666.567
GSK3B	Gsk3b	ENSMUSG00000022812	7477.7	0.149706	1.10934	0.00101343	0.194451	8034.76	8040	7536.86	7845.74	6669.12	7443.44	7379.75	6871.97
SOX6	Sox6	ENSMUSG00000051910	777.652	0.413729	1.33212	0.00103534	0.19487	807.373	1033.98	669.181	1046.2	553.301	681.913	670.761	758.5
ATAD3C	Atad3a	ENSMUSG00000029036	1226.6	-0.200137	-1.14881	0.00105662	0.197	1139.26	1075.13	1226.8	1123.01	1220.05	1392.51	1322.62	1313.45
COL6A1	Col6a1	ENSMUSG00000001119	3422.72	-0.172961	-1.12737	0.00107485	0.198526	2940.29	3216.1	3374.47	3339.26	3569.83	3719.82	3778.61	3443.35
PCDH10	Pcdh10	ENSMUSG00000049100	5903.94	0.117478	1.08484	0.00112196	0.205308	6328.7	6088.45	6041.1	6116.1	5603.31	5843.92	5697.63	5512.3
LONRF2	Lonrf2	ENSMUSG00000048814	7376.86	0.116903	1.0844	0.00117113	0.210943	7533.31	7579.09	7574.89	8012.68	6882.32	7125.39	7174.17	7133.05
CNTN1	Cntn1	ENSMUSG00000055022	11280.7	0.113581	1.08191	0.00121286	0.215944	11800.1	11915.6	11478.7	11702.9	10869.1	11284.6	10749.2	10445.3
TMEM130	Tmem130	ENSMUSG00000043388	6899.84	0.137535	1.10002	0.00126171	0.222635	7319.04	6733.62	7496.41	7360.79	6429.54	6588.93	6796.15	6474.2
MBTPS2	Mbtps2	ENSMUSG00000046873	935.087	0.265648	1.20218	0.00129137	0.225853	1134.53	1024.49	977.957	944.202	813.037	753.445	971.185	861.847
TIMP2	Timp2	ENSMUSG00000017466	11316.9	0.118284	1.08544	0.00132843	0.230297	11740	11596.9	12073.8	11709	10495.2	10659.6	11418.5	10842.2
AHCTF1	Ahctf1	ENSMUSG00000026491	2122.24	-0.151124	-1.11043	0.00134502	0.231003	1980.68	2068.54	1891.82	2104.76	2249.56	2214.01	2241.56	2226.95
SLC8A2	Slc8a2	ENSMUSG00000030376	10281.2	0.151586	1.11079	0.00137116	0.231003	11004.9	10219.9	11189.5	10866.9	9717.36	10523.1	9314.25	9413.68
ATR	Atr	ENSMUSG00000032409	625.067	-0.294354	-1.22634	0.00138611	0.231003	565.13	554.48	556.909	566.095	652.314	657.517	842.264	605.828
MAP1B	Map1b	ENSMUSG00000052727	34680.5	0.165232	1.12135	0.00139407	0.231003	37409	35324.5	35576.2	38343.5	29458.9	34337.4	34293.5	32700.8
SUB1	Sub1	ENSMUSG00000022205	5206.96	-0.148367	-1.10831	0.0014384	0.234934	4835.19	5160.35	4753.5	5009.61	5716.41	5181.72	5693.12	5305.75
TBL3	Tbl3	ENSMUSG00000040688	911.442	0.19247	1.14272	0.00148536	0.240615	961.806	985.119	995.108	947.881	856.77	856.976	787.255	900.624
IL34	Il34	ENSMUSG00000031750	1531.55	-0.155713	-1.11397	0.00161715	0.254793	1421.06	1402.87	1470.52	1501.53	1656.87	1568.39	1576.34	1654.81
UBE2J2	Ube2j2	ENSMUSG00000023286	1034.51	-0.216988	-1.1623	0.00162794	0.254793	990.357	968.315	930.198	938.852	1233.33	1038.58	1155.11	1021.36
ATP11B	Atp11b	ENSMUSG00000037400	4128.21	-0.180631	-1.13338	0.00165386	0.254793	3695.44	3732.85	3914.57	4136.77	4380.12	4838.32	4228.03	4099.59
NXF1	Nxf1	ENSMUSG00000010097	3254.71	-0.161284	-1.11828	0.00166824	0.254793	2969.62	3064.07	3153.44	3104.5	3332.52	3210.09	3470.69	3732.75
SLC41A2	Slc41a2	ENSMUSG00000034591	782.119	0.213252	1.1593	0.00168208	0.254793	828.163	877.756	867.847	784.86	679.478	732.7	781.549	704.595
AHCYL2	Ahcyl2	ENSMUSG00000029772	6535.23	0.169624	1.12476	0.0016889	0.254793	6899.47	6990.21	6386.85	7397.49	5797.97	6623.49	5983.42	6202.94
C2CD3	C2cd3	ENSMUSG00000047248	1235.18	-0.197753	-1.14691	0.00173554	0.25789	1042.32	1233.37	1128.81	1200.32	1260.76	1293.95	1373.53	1348.37
SELENOI	Selenoi	ENSMUSG00000075703	2498.41	0.221657	1.16607	0.00174913	0.257971	2428.99	2551.8	2617.91	3163.83	2298.24	2366.94	2329.9	2229.69
SSH3	Ssh3	ENSMUSG00000034616	2330.75	-0.154522	-1.11305	0.00178256	0.260387	2055.42	2240.4	2234.33	2294.44	2427.07	2384.35	2433.7	2576.25
SUPT6H	Supt6	ENSMUSG00000002052	5861.33	0.104628	1.07522	0.00179539	0.260387	6181.48	6001.26	5979.09	6130.93	5582.74	5750.32	5703.19	5561.64
SMCHD1	Smchd1	ENSMUSG00000024054	1404.52	-0.20649	-1.15388	0.00180504	0.260387	1336.86	1328.48	1243.52	1308.08	1709.22	1436.72	1394.73	1478.57
MT2A	Mt2	ENSMUSG00000031762	2922.48	-0.170231	-1.12524	0.00186399	0.265238	2770.62	2841.88	2579.41	2807.67	3024.05	3259.44	3251.39	2845.4
NELL2	Nell2	ENSMUSG00000022454	14726.2	0.131706	1.09559	0.00187044	0.265238	16126.9	14433.7	15439.1	15587.3	13883.1	14509.3	14314.8	13515.3
ARHGAP32	Arhgap32	ENSMUSG00000041444	13072.4	0.190874	1.14146	0.00187893	0.265238	14206.4	14032.3	12863.9	14637	10966.2	12991.5	13243.7	11638.3
EXO1	Exo1	ENSMUSG00000039748	26.6983	-1.6099	-3.05232	0.00193533	0.271261	7.41825	14.1587	18.1738	11.3891	6.25494	42.6998	42.3406	71.1512
NCOR1	Ncor1	ENSMUSG00000018501	7480.33	0.134748	1.0979	0.00199274	0.275902	7808.56	7926.02	7753.2	7826.43	7103.25	7366.05	7467.52	6591.64
XPOT	Xpot	ENSMUSG00000034667	3287.01	0.285331	1.21869	0.00200255	0.275902	4033.78	3641.15	3494.79	3272.09	3181.63	2340.87	2939.26	3392.48
SERF2	Serf2	ENSMUSG00000074884	3344.76	-0.156361	-1.11447	0.00201031	0.275902	3173.22	3192.89	3170.67	3119.31	3821.1	3240.86	3528.56	3511.44
PRKCE	Prkce	ENSMUSG00000045038	13380.2	0.126281	1.09148	0.0020301	0.276696	14723.3	14014.9	13533.4	13588.2	12789.8	13232.3	12959.2	12200.5
BCL9	Bcl9	ENSMUSG00000038256	1881.47	0.199397	1.14822	0.00207517	0.280902	1981.23	2041.23	1912.2	2109.4	1583.99	1670.19	1809.84	1943.68
RPL17	Rpl17	ENSMUSG00000062328	4763.4	-0.158696	-1.11628	0.00217702	0.292684	4655.15	4604.51	4412.59	4337.6	5502.02	4789.24	4772.02	5034.1
CHUK	Chuk	ENSMUSG00000025199	1459.3	-0.172478	-1.12699	0.00223746	0.297647	1318.5	1339.47	1336.01	1493.37	1474.58	1572.28	1597.26	1542.9
ZNF592	Zfp592	ENSMUSG00000005621	1170.96	0.274146	1.20928	0.00224548	0.297647	1348.45	1184.21	1190.79	1401.8	1142.93	884.907	1018.33	1196.29
ANAPC2	Anapc2	ENSMUSG00000026965	2650.38	0.165301	1.1214	0.00225912	0.297647	2793	2526.87	2903.23	2984.97	2539.21	2510.51	2424.78	2520.47
PTPRN2	Ptprn2	ENSMUSG00000056553	8247.74	0.124019	1.08977	0.00227434	0.297667	8784.94	8393.24	8455.2	8770.27	7519.75	8184.04	8176.41	7698.04
C2CD2L	C2cd2l	ENSMUSG00000032120	5687.78	0.142069	1.10349	0.00231506	0.301004	5692.6	6020.14	5816.35	6340.21	5446.13	5510.94	5585.6	5090.23
C14orf39	4930447C04Rik	ENSMUSG00000021098	376.574	-0.26808	-1.2042	0.00235761	0.304532	350.07	357.489	313.83	344.961	440.965	375.293	430.8	399.184
SMARCE1	Smarce1	ENSMUSG00000037935	1406.69	0.208041	1.15512	0.00239909	0.307405	1458.06	1494.06	1370.37	1708.89	1282.1	1372.62	1326.84	1240.62
HELQ	Helq	ENSMUSG00000035266	480.666	-0.265106	-1.20172	0.00242202	0.307405	394.079	415.433	437.217	499.83	551.159	528.548	529.972	489.088
LCLAT1	Lclat1	ENSMUSG00000054469	1208.98	0.186222	1.13778	0.00242651	0.307405	1367.97	1218.15	1279.96	1280.01	1115.21	1237.18	1085.31	1088.08
NELFE	Nelfe	ENSMUSG00000024369	548.106	-0.242251	-1.18284	0.00244995	0.307541	469.135	519.809	556.347	465.239	602.813	568.857	630.247	572.4
POLN	Poln	ENSMUSG00000045102	23.3446	-1.27521	-2.42034	0.00248246	0.307541	6.87242	19.9306	12.0861	15.3489	36.8448	54.9805	23.6221	17.0711
HAPLN2	Hapln2	ENSMUSG00000004894	1414.44	-0.218402	-1.16344	0.00249792	0.307541	1379.74	1152.27	1362.76	1331.48	1352.85	1553.74	1637.03	1545.62
FIGN	Fign	ENSMUSG00000075324	269.903	0.332918	1.25956	0.002533	0.307541	312.478	250.156	303.219	338.365	229.07	224.3	254.977	246.657
GOLGA2	Golga2	ENSMUSG00000002546	3393.28	0.126638	1.09175	0.00253622	0.307541	3587.23	3647.24	3531.89	3402.59	3107.51	3335.79	3254.59	3279.42
WIPF2	Wipf2	ENSMUSG00000038013	3454.18	0.123226	1.08917	0.00253652	0.307541	3499.32	3504.72	3772.54	3628.76	3246.06	3370.29	3312.15	3299.58
TMPO	Tmpo	ENSMUSG00000019961	1035.1	-0.189804	-1.14061	0.00256866	0.307714	972.593	974.933	1006.69	911.812	1046.96	1095.79	1208.35	1063.66
PPP1R9A	Ppp1r9a	ENSMUSG00000032827	11486.2	0.140028	1.10193	0.00256908	0.307714	12439.7	12123.4	11508.6	12098.2	10283.9	11763	11017.7	10655.3
WDFY4	Wdfy4	ENSMUSG00000051506	84.128	0.661565	1.5818	0.00263734	0.313986	132.565	82.2991	67.2541	132.735	68.5747	60.4207	66.815	62.3597
MT1X	Mt1	ENSMUSG00000031765	6849.17	-0.138547	-1.1008	0.00275829	0.325003	6602.3	6463.16	6526.59	6487.58	7472.38	7199.07	7490.36	6551.88
MYT1L	Myt1l	ENSMUSG00000061911	8930.75	0.134074	1.09739	0.00277993	0.325087	9613.73	9320.27	8990.89	9452.81	7983.26	8877.03	8912.37	8295.68
MAP2K6	Map2k6	ENSMUSG00000020623	309.098	0.29122	1.22367	0.00281195	0.326026	313.164	370.875	323.854	352.592	249.458	281.091	298.702	283.048
CSPP1	Cspp1	ENSMUSG00000056763	1133.5	-0.17941	-1.13242	0.00282095	0.326026	1104.31	1120.96	973.325	1053.03	1147.2	1213.82	1231.13	1224.25
RPL35A	Rpl35a	ENSMUSG00000060636	2568.11	-0.14566	-1.10624	0.00286913	0.329667	2379.88	2418.67	2428.14	2528.06	2872.97	2532.32	2723.66	2661.17
COX7A2	Cox7a2	ENSMUSG00000032330	2458.51	-0.143914	-1.1049	0.00295078	0.337088	2434.7	2272.92	2301.76	2334.68	2752.74	2458.87	2555.42	2556.97
NMNAT2	Nmnat2	ENSMUSG00000042751	6259.92	0.101546	1.07292	0.00296919	0.337242	6457.16	6282.45	6487.66	6690.93	6009.01	6057.09	6091.82	6003.29
SLC25A22	Slc25a22	ENSMUSG00000019082	7714.5	0.173072	1.12746	0.00304224	0.341747	8760.62	7503.83	7810.57	8629.84	7365.89	7650.39	6657.85	7336.97
TRMT1	Trmt1	ENSMUSG00000001909	2333.42	-0.164033	-1.12041	0.00306548	0.341747	2031.7	2267.21	2276.85	2228.01	2552.17	2361.35	2610.38	2339.7
PCDH1	Pcdh1	ENSMUSG00000051375	7302.45	0.120165	1.08686	0.0031009	0.341747	7317.26	7350.05	7957.04	7799.8	6787.07	7061.19	6980.91	7166.32
SPX	Spx	ENSMUSG00000071112	78.46	-0.847801	-1.79976	0.00310371	0.341747	51.6721	69.4057	27.4437	76.6115	107.732	145.985	74.1772	74.6532
CS	Cs	ENSMUSG00000005683	6947.42	0.0997325	1.07157	0.00312157	0.341747	7152.43	6975.84	7233.92	7386.89	6826.82	6683.86	6636.35	6683.2
FGF3	Fgf3	ENSMUSG00000031074	29.1286	0.993107	1.99047	0.00313334	0.341747	56.7007	21.6896	35.3358	41.6848	25.0911	22.2575	15.7122	14.5569
SLC39A9	Slc39a9	ENSMUSG00000048833	1833.96	0.15646	1.11455	0.00317111	0.341747	1966.97	1845.63	1963.39	1956.05	1647.18	1732.67	1686.21	1873.55
MT-CO2	mt-Co2	ENSMUSG00000064354	23238.9	-1.54829	-2.92471	0.00319907	0.341747	14273.2	11969.9	7208.87	13917.3	28488.8	34742.7	67256.6	8053.89
PLPPR4	Plppr4	ENSMUSG00000044667	7516.97	0.128824	1.0934	0.00322681	0.342418	8000.03	7807.97	7525.14	8072.87	6725.76	7350.38	7505.34	7148.26
SV2C	Sv2c	ENSMUSG00000051111	2809.73	0.188197	1.13934	0.00327871	0.34371	3036.49	2812.94	2996.98	3121.07	2297.87	2691.09	2877.04	2644.34
DCAF7	Dcaf7	ENSMUSG00000049354	7973.62	0.0969733	1.06953	0.00331423	0.34371	8246.11	8172.08	8277.25	8268.09	7702.6	7815.09	7875.64	7432.1
WASF1	Wasf1	ENSMUSG00000019831	5979.47	0.120283	1.08695	0.00331641	0.34371	6348.59	6058.36	6305.6	6200.72	5939.87	5891.77	5683.88	5406.96
ADCY5	Adcy5	ENSMUSG00000022840	11972	0.103827	1.07462	0.00333439	0.34371	12183.1	12674	12458.5	12296.6	11068.3	11777	11423.2	11895.4
CDH13	Cdh13	ENSMUSG00000031841	2377.63	0.129751	1.09411	0.00333919	0.34371	2410.53	2438.26	2540.03	2547.45	2243.03	2273.99	2364.07	2203.7
PRKCG	Prkcg	ENSMUSG00000078816	9709.59	0.0966361	1.06928	0.00336944	0.344513	9759.4	10256.5	10130.6	9992.82	9403.43	9310.21	9615.52	9208.22
LARS	Lars	ENSMUSG00000024493	1372.88	-0.188555	-1.13962	0.00339903	0.344513	1373.34	1223.97	1315.38	1218.99	1524.68	1499.85	1511.78	1315.07
SLC6A4	Slc6a4	ENSMUSG00000020838	9.17421	-2.78654	-6.89973	0.00339929	0.344513	8.49406	0.934058	0.837776	1.56403	43.9464	2.99949	1.84249	12.7753
SCFD2	Scfd2	ENSMUSG00000062110	514.221	0.321888	1.24997	0.00348411	0.351309	572.729	609.484	595.376	507.246	505.67	348.984	472.874	501.409
POLR2C	Polr2c	ENSMUSG00000031783	1334.57	-0.154866	-1.11332	0.00350709	0.35183	1317.77	1204.9	1243.48	1285.55	1461.66	1360.45	1373.73	1429.06
GAD2	Gad2	ENSMUSG00000026787	9180.47	0.113651	1.08196	0.00364732	0.362221	9421.78	9807.41	9351.7	9583.94	8426.26	9054.52	9179.03	8619.16
RPS21	Rps21	ENSMUSG00000039001	3501.96	-0.168143	-1.12361	0.00367453	0.363098	3386.23	3032.69	3450.77	3321.83	3974.1	3374.54	3676.85	3798.66
SCAND1	Scand1	ENSMUSG00000046229	381.259	-0.312737	-1.24206	0.00371141	0.363782	375.603	283.935	367.317	331.346	455.879	353.651	439.731	442.615
GAS7	Gas7	ENSMUSG00000033066	12389.3	0.139002	1.10114	0.0037324	0.363782	12749.2	13236.4	12660.1	13294.5	10679.8	12303.9	11993.8	12196.4
PGPEP1	Pgpep1	ENSMUSG00000056204	372.433	0.25588	1.19406	0.00379152	0.363782	451.06	405.826	370.956	394.792	335.273	323.052	339.747	358.761
TPPP3	Tppp3	ENSMUSG00000014846	1532.94	-0.132613	-1.09628	0.00380144	0.363782	1459.67	1450.56	1495.73	1444.11	1625.09	1623.5	1589.29	1575.54
ERRFI1	Errfi1	ENSMUSG00000028967	1215.99	-0.267528	-1.20374	0.00381538	0.363782	1133.43	1232.99	996.755	1050.18	1113.71	1520.69	1431.22	1248.95
ARHGEF37	Arhgef37	ENSMUSG00000045094	196.011	-0.378429	-1.29993	0.00382871	0.363782	178.971	189.416	154.697	158.599	180.478	224.967	259.053	221.906
DNAJC6	Dnajc6	ENSMUSG00000028528	10466.7	0.113151	1.08159	0.00388307	0.367182	10688.3	10997.2	10596.2	11222.3	9707.12	10209.3	10531.7	9781.48
RPL9	Rpl9	ENSMUSG00000047215	5818.02	-0.178354	-1.13159	0.0039427	0.368056	5728.12	5848.6	5336.11	4925.28	6662.88	5635.67	6185.81	6221.67
VANGL2	Vangl2	ENSMUSG00000026556	531.392	0.245827	1.18577	0.00394949	0.368056	621.442	551.568	555.479	577.672	466.892	499.922	430.403	547.759
PLEKHF1	Plekhf1	ENSMUSG00000074170	302.029	-0.277656	-1.21222	0.00396591	0.368056	296.149	279.788	271.193	244.875	311.443	359.076	328.576	325.132
SELENOF	Selenof	ENSMUSG00000037072	3798.56	-0.114014	-1.08224	0.00396681	0.368056	3713.2	3558.13	3657.06	3666.3	3978.53	3770.97	3974.66	4069.63
RNASET2	Rnaset2a	ENSMUSG00000095687	254.384	-0.358801	-1.28236	0.00401651	0.369338	217.828	199.437	255.237	218.966	306.123	222.957	317.046	297.481
NEDD4	Nedd4	ENSMUSG00000032216	15359.7	0.10352	1.07439	0.00405077	0.369338	16707.8	15247.6	15691.3	15994.5	14892	14697.9	14682.9	14963.4
PARG	Parg	ENSMUSG00000021911	1265.46	-0.185596	-1.13729	0.00405537	0.369338	1102.56	1284.13	1148.89	1201.38	1317.57	1244.58	1421.23	1403.35
GRIK3	Grik3	ENSMUSG00000001985	4328.42	0.142796	1.10404	0.00414952	0.376178	4483.93	4499.75	4501.17	4682.07	3728.29	4299.82	4283.05	4149.25
ETS2	Ets2	ENSMUSG00000022895	2428.28	0.122154	1.08836	0.00420675	0.376823	2504.55	2560	2555.65	2502.84	2264.93	2300.15	2442.92	2295.21
CHEK1	Chek1	ENSMUSG00000032113	49.5964	-0.748285	-1.67979	0.00421031	0.376823	24.797	41.4703	28.7478	54.138	52	60.3814	74.6606	60.5765
DBX2	Dbx2	ENSMUSG00000045608	396.607	-0.347267	-1.27215	0.00425196	0.376823	373.233	324.271	435.162	267.284	447.596	418.536	443.203	463.568
MYO9A	Myo9a	ENSMUSG00000039585	4450.69	0.258006	1.19582	0.00427331	0.377025	5175.66	4322.89	4711.14	5176.98	3256.73	4429.64	3891.9	4640.61
ZNF142	Zfp142	ENSMUSG00000026135	1544.33	0.160714	1.11784	0.0042932	0.377095	1556.32	1642.63	1585.73	1735.33	1360	1529.69	1472.27	1472.68
DBNDD2	Dbndd2	ENSMUSG00000017734	5192.91	-0.12788	-1.09269	0.00434453	0.379916	5217.5	4916.39	4941.47	4777	5766.71	5380.75	5303.06	5240.41
ZNF483	Zkscan16	ENSMUSG00000038630	1185.15	0.210432	1.15703	0.00440145	0.383198	1237.23	1388.31	1186.8	1272.12	1007.54	1153.74	1218.73	1016.69
SCNM1	Scnm1	ENSMUSG00000092607	539.514	-0.196853	-1.1462	0.00453371	0.390281	516.147	505.366	496.275	493.918	601.501	550.562	575.382	576.962
KSR2	Ksr2	ENSMUSG00000061578	2598.93	0.182809	1.13509	0.00454205	0.390281	2667.36	2866.46	2674.65	2843.45	2120.11	2671.58	2476.49	2471.31
CHKB	Chkb	ENSMUSG00000022617	868.992	-0.199122	-1.148	0.00471061	0.401079	764.973	803.164	873.741	793.91	989.293	914.901	971.042	840.913
FDXR	Fdxr	ENSMUSG00000018861	429.568	-0.237539	-1.17898	0.00472513	0.401079	397.571	390.142	375.981	414.209	501.304	458.494	415.346	483.5
CNR1	Cnr1	ENSMUSG00000044288	5574.14	0.0935419	1.06699	0.0047286	0.401079	5700.28	5858.86	5712.25	5749.1	5345.4	5342.61	5365.5	5519.13
LRRC8D	Lrrc8d	ENSMUSG00000046079	1297.63	0.156395	1.1145	0.00479912	0.40475	1358.58	1377.87	1394.3	1341.24	1183.15	1209.24	1183.34	1333.3
SYN2	Syn2	ENSMUSG00000009394	15381.2	0.0847947	1.06054	0.00481285	0.40475	15733.2	15664.9	16141.6	15792.1	15133.3	14656.5	15192.1	14735.8
RPS9	Rps9	ENSMUSG00000006333	4004.86	-0.148474	-1.1084	0.00485574	0.405581	3807.5	3854.77	3861.99	3674.1	4565.71	3833.91	4160.59	4280.28
WDR18	Wdr18	ENSMUSG00000035754	1900.03	0.164081	1.12045	0.00489269	0.405581	2009.97	1889.76	2014.97	2116.06	1850.73	1821.6	1618.82	1878.32
SLC35D3	Slc35d3	ENSMUSG00000050473	215.132	0.315504	1.24445	0.00490295	0.405581	228.474	246.735	251.626	228.094	179.959	174.458	191.487	220.227
ZNF169	Zfp169	ENSMUSG00000050954	439.106	0.277612	1.21219	0.00491578	0.405581	478.867	493.826	482.658	467.509	326.844	460.154	422.16	380.833
CPLX3	Cplx3	ENSMUSG00000039714	514.006	0.225743	1.16938	0.00492533	0.405581	572.644	555.228	490.352	598.074	495.859	477.74	451.334	470.815
SLC7A14	Slc7a14	ENSMUSG00000069072	4955.17	0.13979	1.10174	0.00499457	0.406115	5046.31	5065.79	5431.5	5233.59	4336.07	4907.54	4962.58	4658.01
MT-RNR2	mt-Rnr2	ENSMUSG00000064339	91441.8	-0.151539	-1.11075	0.0050198	0.406115	80672.3	89370.5	86395.1	90138.6	98170	86250.4	98929.6	101608
TBKBP1	Tbkbp1	ENSMUSG00000038517	2265.97	-0.141181	-1.10281	0.0050435	0.406115	1966.13	2204.89	2246.01	2204.69	2368.57	2398.78	2351.3	2387.38
AKAP12	Akap12	ENSMUSG00000038587	1059.87	0.154875	1.11333	0.00504979	0.406115	1098.48	1122.55	1145.89	1100.42	989.37	950.284	1031.25	1040.73
ODF2L	Odf2l	ENSMUSG00000028256	489.277	-0.254838	-1.1932	0.00508857	0.406115	429.668	483.388	397.199	472.839	483.745	537.647	600.747	508.98
SEMA5A	Sema5a	ENSMUSG00000022231	2219.77	0.177607	1.13101	0.00509593	0.406115	2451.56	2545	2174.65	2252.9	1885.2	2179.76	2126.54	2142.53
ARAP3	Arap3	ENSMUSG00000024451	372.691	0.354002	1.2781	0.00510906	0.406115	354.074	470.198	450.045	397.275	315.547	400.787	256.502	337.101
CHCHD2	Chchd2	ENSMUSG00000070493	7386.6	-0.140422	-1.10223	0.00511676	0.406115	7091.31	7165.86	6966.5	6888.87	8525.3	7206.48	7547.46	7701.02
SEC24D	Sec24d	ENSMUSG00000039234	531.448	-0.244923	-1.18503	0.00523967	0.411142	419.852	546.314	496.059	484.683	532.585	606.918	564.762	600.407
SSR4	Ssr4	ENSMUSG00000002014	1071.09	-0.157423	-1.11529	0.00525104	0.411142	1034.77	999.827	1044.92	970.584	1121.99	1104.41	1195.89	1096.34
IRS4	Irs4	ENSMUSG00000054667	270.082	0.336249	1.26247	0.00525669	0.411142	275.124	330.055	327.153	273.324	199.494	219.842	272.559	263.106
GLG1	Glg1	ENSMUSG00000003316	8291.57	0.124529	1.09015	0.00527009	0.411142	8942.59	8394.23	8392.17	8863.49	7484.1	8319.76	8188.76	7747.43
BCL11B	Bcl11b	ENSMUSG00000048251	3630.56	0.149328	1.10905	0.00528412	0.411142	3887.6	3591.19	4083.65	3710.72	3314.47	3408.86	3332.58	3715.4
GINM1	Ginm1	ENSMUSG00000040006	404.922	-0.255438	-1.1937	0.00540744	0.419087	345.717	353.339	385.69	391.015	461.384	386.914	489.149	426.166
ANKRD63	Ankrd63	ENSMUSG00000078137	1412.62	0.163595	1.12007	0.00548876	0.422458	1426.91	1506.27	1603.79	1434.38	1268.6	1285.01	1364.39	1411.65
SLC27A1	Slc27a1	ENSMUSG00000031808	3647.38	-0.117645	-1.08496	0.0055109	0.422458	3559.22	3411.84	3495.21	3527.55	3618.8	3736.16	3844.37	3985.89
ATP13A3	Atp13a3	ENSMUSG00000022533	2560.43	0.174105	1.12826	0.00553576	0.422458	2622.33	2750.76	2706.18	2775.64	2116.51	2667.73	2443.02	2401.3
UBC	Ubc	ENSMUSG00000008348	21744.2	0.140138	1.10201	0.0055485	0.422458	23083.9	20699.2	24135.4	23278.2	20947.2	20896.2	19453.4	21460
TOMM5	Tomm5	ENSMUSG00000078713	594.084	-0.209072	-1.15594	0.00556029	0.422458	552.104	524.375	546.965	581.187	687.818	574.224	631.478	654.519
PPP1CB	Ppp1cb	ENSMUSG00000014956	8476.81	-0.10137	-1.07279	0.00557919	0.422458	8028.53	8266.99	8316.25	8106.44	8726.67	8820.14	8410.14	9139.3
CHCHD1	Chchd1	ENSMUSG00000063787	448.495	-0.25892	-1.19658	0.00563317	0.424917	412.384	426.531	388.141	406.978	568.292	456.588	498.631	430.411
ANKRD23	Ankrd23	ENSMUSG00000067653	175.196	-0.343129	-1.2685	0.00567179	0.426025	155.308	142.121	156.382	163.08	187.737	169.639	205.528	221.773
CHL1	Chl1	ENSMUSG00000030077	5247.37	0.141528	1.10307	0.00569097	0.426025	5564.51	5932.27	5154.61	5365.52	4786.56	5129.86	5226.05	4819.57
RPL27	Rpl27	ENSMUSG00000063316	1910.57	-0.171377	-1.12613	0.0057241	0.426888	1843.67	1837.66	1721.03	1786.5	2187.08	1850.47	2157.91	1900.28
BTBD9	Btbd9	ENSMUSG00000062202	3075.99	0.169158	1.1244	0.00577458	0.429034	3420.27	3247.86	3226.24	3125.95	2553.59	2948.89	3165.24	2919.89
HBA2	Hba-a2	ENSMUSG00000069917	2962.98	-0.803091	-1.74484	0.00582308	0.431017	1832.03	2068.13	2240.15	2495.59	5779.84	2148.02	3802.28	3337.79
ABCG1	Abcg1	ENSMUSG00000024030	2305.95	0.145165	1.10586	0.00588399	0.431486	2550.1	2214.51	2551.19	2370.02	2173.68	2224.4	2184.04	2179.67
NHSL2	Nhsl2	ENSMUSG00000079481	2952.54	0.213586	1.15957	0.00588589	0.431486	3111.02	3287.25	2889.63	3393.56	2276.8	3032.42	2818.93	2810.72
FAU	Fau	ENSMUSG00000038274	3536.2	-0.12276	-1.08882	0.00591527	0.431486	3422.96	3527.11	3337.91	3259.87	3771.91	3494.38	3659.78	3815.68
AHDC1	Ahdc1	ENSMUSG00000037692	2386.01	0.172086	1.12669	0.00591675	0.431486	2378.95	2343.2	2572.31	2816.32	2110.75	2235.96	2276.8	2353.77
DGKK	Dgkk	ENSMUSG00000062393	286.151	0.317677	1.24632	0.00598166	0.43444	281.269	343.392	322.378	322.595	204.461	253.259	289.04	272.812
PEX1	Pex1	ENSMUSG00000005907	897.75	0.185992	1.1376	0.00601307	0.43444	1035.77	855.306	999.526	931.402	816.568	843.92	853.364	846.15
RPL34	Rpl34	ENSMUSG00000062006	2582.94	-0.165753	-1.12175	0.0060415	0.43444	2558.18	2502.04	2429.9	2250.74	2998.41	2520.73	2740.34	2663.13
SNAP91	Snap91	ENSMUSG00000033419	12043.4	0.0976681	1.07004	0.00611794	0.438076	12650.8	12178.1	12356.2	12617	11827.5	12085	11300.1	11332.5
SPAG5	Spag5	ENSMUSG00000002055	628.324	-0.210499	-1.15709	0.00616273	0.439258	532.133	596.35	576.99	622.108	699.577	642.53	730.006	626.897
FNDC1	Fndc1	ENSMUSG00000071984	263.792	-0.399883	-1.3194	0.00618893	0.439258	184.973	254.83	210.081	258.76	239.229	356.004	261.097	345.366
RPL36AL	Rpl36al	ENSMUSG00000049751	1195.4	-0.139116	-1.10123	0.00622293	0.439258	1134.05	1133.89	1129.37	1153.94	1302.28	1247.42	1246.43	1215.82
HPN	Hpn	ENSMUSG00000001249	54.2227	-0.624899	-1.5421	0.00624029	0.439258	33.9999	40.5806	55.9782	40.6202	58.2698	53.9511	83.7587	66.6233
COG2	Cog2	ENSMUSG00000031979	891.95	-0.152352	-1.11138	0.00625326	0.439258	858.93	830.086	857.008	833.399	929.168	945.704	920.439	960.866
GLB1L	Glb1l	ENSMUSG00000026200	295.587	0.315591	1.24452	0.00631429	0.439258	344.949	291.49	348.697	323.863	217.348	299.841	293.188	245.32
NALCN	Nalcn	ENSMUSG00000000197	3946.17	0.121291	1.08771	0.00637065	0.439258	4234.8	4251.24	3944.09	4015.92	3689.49	3849.57	3943.72	3640.58
ALKBH1	Alkbh1	ENSMUSG00000079036	518.378	-0.205912	-1.15342	0.00638512	0.439258	518.436	503.685	451.839	453.022	551.381	560.435	568.729	539.498
RASD1	Rasd1	ENSMUSG00000049892	509.446	-0.248295	-1.1878	0.00640955	0.439258	459.552	538.921	423.588	441.4	497.304	585.4	590.718	538.682
THTPA	Thtpa	ENSMUSG00000045691	833.22	0.206335	1.15375	0.0064224	0.439258	984.932	942.998	830.789	812.329	774.24	727.422	823.718	769.331
SORCS2	Sorcs2	ENSMUSG00000029093	2226.75	0.1286	1.09323	0.00642339	0.439258	2320.56	2198.01	2374.61	2407.34	2056.51	2213.93	2128.97	2114.05
SNTG1	Sntg1	ENSMUSG00000025909	793.06	0.170616	1.12554	0.00650113	0.443041	816.51	822.85	846.55	874.125	792.58	753.566	707.459	730.838
EXOC4	Exoc4	ENSMUSG00000029763	2312.78	0.128156	1.0929	0.00655068	0.443378	2559.76	2393.03	2316.84	2389.72	2141.79	2232.58	2282.88	2185.63
PRPF40B	Prpf40b	ENSMUSG00000023007	2974.43	-0.170831	-1.12571	0.00655393	0.443378	2593.35	2773.49	3032.9	2793.23	3084.93	3507.76	3076.81	2932.95
PTPDC1	Ptpdc1	ENSMUSG00000038042	1396.65	-0.149313	-1.10904	0.00657339	0.443378	1308.6	1370.99	1356.46	1262.12	1387.04	1546.53	1501.94	1439.51
DGKG	Dgkg	ENSMUSG00000022861	2118.52	0.162704	1.11938	0.00660958	0.444303	2209.3	2328.71	2281.23	2131.51	1790.3	1977.01	2145.22	2084.89
CNKSR2	Cnksr2	ENSMUSG00000025658	6666.09	0.149033	1.10883	0.00664554	0.445206	7175.05	7183.21	6544.6	7134.87	5982.52	6826.54	6600.07	5881.86
KLHL13	Klhl13	ENSMUSG00000036782	1546.43	0.159741	1.11709	0.00670974	0.446502	1741.39	1689.91	1611.24	1486.33	1484.29	1389.16	1503.62	1465.49
RPS3	Rps3	ENSMUSG00000030744	6245.26	-0.155179	-1.11356	0.00674681	0.446502	5965.3	6264.11	5919.9	5493.65	7267.14	6152.76	6308.31	6590.9
CLCN5	Clcn5	ENSMUSG00000004317	617.709	0.217485	1.1627	0.00675526	0.446502	652.729	674.623	584.961	744.871	573.868	595.358	571.602	543.661
WSB1	Wsb1	ENSMUSG00000017677	3041.99	-0.135166	-1.09822	0.00685841	0.451809	2725.27	3098.64	2854.03	2920.16	3022.1	3181.83	3303.73	3230.18
PCDHGB7	Pcdhgb7	ENSMUSG00000104063	490.245	0.243194	1.18361	0.00690051	0.453072	593.25	488.846	509.63	533.626	437.883	493.489	395.332	469.902
IMPACT	Impact	ENSMUSG00000024423	8868.88	0.0891793	1.06376	0.00697352	0.45427	9303.47	9306.05	8877.71	9084.9	8711.58	8588.43	8671.6	8407.34
MAPK10	Mapk10	ENSMUSG00000046709	12394.2	0.152637	1.1116	0.00697663	0.45427	13027.4	12799.2	13423.8	12942.1	10225.5	12431.3	11999.1	12305.7
STK32A	Stk32a	ENSMUSG00000039954	276.05	0.338544	1.26448	0.00698771	0.45427	260.628	281.962	293.402	400.366	239.384	230.224	256.276	246.156
ATG4B	Atg4b	ENSMUSG00000026280	2142.36	-0.167921	-1.12344	0.00701469	0.454529	1925.07	1995.58	2107.05	2041.9	2066.2	2139.71	2388.58	2474.76
SPATS2L	Spats2l	ENSMUSG00000038305	704.277	0.240111	1.18108	0.00707858	0.45717	917.044	659.992	718.521	757.504	634.589	648.762	633.756	664.048
KBTBD7	Kbtbd7	ENSMUSG00000043881	1589.08	0.139317	1.10138	0.00715831	0.458782	1638.54	1684.54	1597.86	1740.32	1445.71	1579.15	1547.31	1479.23
DZIP3	Dzip3	ENSMUSG00000064061	3414.52	0.109735	1.07903	0.0072186	0.458782	3494.46	3681.2	3454.79	3546.08	3197.7	3284.13	3409.5	3248.27
KLF3	Klf3	ENSMUSG00000029178	841.899	0.208476	1.15547	0.00722357	0.458782	972.63	974.685	878.402	787.362	745.978	829.732	746.687	799.719
PCDHGB2	Pcdhgb2	ENSMUSG00000102748	426.809	0.225067	1.16883	0.00726248	0.458782	468.808	462.846	496.995	411.563	393.489	414.476	388.607	377.685
TTF1	Ttf1	ENSMUSG00000026803	438.162	-0.254016	-1.19252	0.00730973	0.458782	448.853	343.366	377.523	430.99	452.059	479.926	461.422	511.156
TTC4	Ttc4	ENSMUSG00000025413	1644.59	-0.135466	-1.09845	0.00734933	0.458782	1540.76	1600.11	1496.97	1632.6	1731.2	1637.48	1770.42	1747.21
RPL13A	Rpl13a	ENSMUSG00000074129	8657.42	-0.166103	-1.12202	0.0073699	0.458782	8089.71	8849.95	8139.07	7563.91	10302.9	8572.78	8793.4	8947.57
ANO2	Ano2	ENSMUSG00000038115	190.797	0.313945	1.2431	0.00738593	0.458782	220.103	233.68	182.511	209.557	174.472	161.986	176.086	167.978
MEF2D	Mef2d	ENSMUSG00000001419	8665.68	0.134131	1.09743	0.00738609	0.458782	8784.37	8554.34	9325.39	9604.61	7658.33	8629.69	8425.37	8343.34
STOML2	Stoml2	ENSMUSG00000028455	1314.69	-0.14917	-1.10893	0.00738652	0.458782	1213.43	1242.87	1235.7	1295.81	1484.59	1313.06	1385.79	1346.23
RPS27A	Rps27a	ENSMUSG00000020460	4132.36	-0.154343	-1.11291	0.00742965	0.458782	3996.47	3933.28	4030.38	3687.1	4754.44	3947.41	4489.79	4220.01
WDR7	Wdr7	ENSMUSG00000040560	6808.35	0.112189	1.08087	0.00743332	0.458782	6934.95	6719.03	7292.25	7343.42	6467.43	6828.94	6469.18	6411.6
ST8SIA1	St8sia1	ENSMUSG00000030283	2343.85	0.136935	1.09957	0.00743626	0.458782	2450.94	2406.91	2317.39	2643.3	2236.14	2325.55	2210.86	2159.72
UQCC2	Uqcc2	ENSMUSG00000024208	1217.95	-0.173531	-1.12782	0.00749441	0.458782	1087.74	1202.11	1181.67	1110.92	1423.98	1239.23	1202.02	1295.91
GPX4	Gpx4	ENSMUSG00000075706	6690.17	-0.149632	-1.10929	0.00754391	0.458808	6099.01	6166.23	6845.06	6265.57	7767.67	6737.8	6657.96	6982.05
SPIN1	Spin1	ENSMUSG00000021395	6757.91	0.0949096	1.068	0.00755448	0.458808	7118.39	6839.6	6960	7000.62	6647.57	6653.52	6573.76	6269.81
C14orf119	1700123O20Rik	ENSMUSG00000040822	433.841	-0.212439	-1.15865	0.00758349	0.458808	408.037	370.812	397.005	430.813	456.016	451.093	489.452	467.502
HEATR5B	Heatr5b	ENSMUSG00000039414	1985.04	0.131615	1.09552	0.00759148	0.458808	2130.53	2092.53	1953.64	2125.21	1907.34	1983.69	1842.1	1845.27
IFI35	Ifi35	ENSMUSG00000010358	78.6475	-0.496671	-1.41095	0.00769192	0.461066	49.4464	72.6345	61.5541	77.7209	90.5211	79.943	100.503	96.8572
SLC4A4	Slc4a4	ENSMUSG00000060961	6164.25	0.1077	1.07751	0.00769232	0.461066	6490.76	6482.74	6316.53	6285.51	5580.52	6015.32	5971.45	6171.14
NUTF2	Nutf2	ENSMUSG00000008450	109.606	-0.613747	-1.53023	0.00770977	0.461066	67.634	134.239	73.5846	71.5047	140.837	89.5532	131.973	167.526
CACNG3	Cacng3	ENSMUSG00000066189	2497.38	0.138917	1.10108	0.00772215	0.461066	2745.93	2496.17	2654.88	2569.81	2302.96	2301.55	2576.97	2330.73
DGKB	Dgkb	ENSMUSG00000036095	5486.69	0.151628	1.11082	0.00782607	0.463076	6189.58	6096.88	5320.33	5490.75	4823.5	5345.98	5347.4	5279.07
AUP1	Aup1	ENSMUSG00000068328	1825.61	-0.116832	-1.08435	0.00782611	0.463076	1739.94	1738.72	1737.64	1790	1865.98	1939.75	1864.01	1928.86
AAGAB	Aagab	ENSMUSG00000037257	2144.72	-0.158187	-1.11588	0.00792941	0.466934	1932.33	2092.81	2054.35	2030.77	2499.31	2307.08	2099.6	2141.5
PDCD10	Pdcd10	ENSMUSG00000027835	1117.81	-0.159691	-1.11705	0.00798067	0.466934	1114.59	1091.51	1020.4	997.167	1222.98	1229.25	1134.46	1132.07
ATRN	Atrn	ENSMUSG00000027312	8130.75	0.11041	1.07953	0.00798582	0.466934	8536.68	8213.1	8232.78	8780.41	7383.21	8056	8039.43	7804.34
TIMM8B	Timm8b	ENSMUSG00000039016	1334.98	-0.168331	-1.12376	0.00802552	0.46744	1294.28	1165.3	1268.44	1299.35	1551.5	1414.78	1374.15	1312.03
NRXN1	Nrxn1	ENSMUSG00000024109	13687.1	0.120618	1.0872	0.00804178	0.46744	14313	13963.3	13977.3	14778.8	12039.1	13787.4	13319.6	13318.1
NRP2	Nrp2	ENSMUSG00000025969	1647.31	0.166879	1.12263	0.00808402	0.468518	1758.49	1791.74	1763.22	1656.4	1437.76	1437.79	1683.7	1649.36
MAP2K2	Map2k2	ENSMUSG00000035027	2409.16	-0.165361	-1.12145	0.00818397	0.470435	2072.83	2254.19	2498.13	2261.47	2725.58	2580.94	2361.02	2519.14
SLC6A17	Slc6a17	ENSMUSG00000027894	19311.1	0.12176	1.08806	0.00822809	0.470435	20468.1	19596.9	19825.7	20606	17150.3	19532.5	19336.2	17972.9
RPS23	Rps23	ENSMUSG00000049517	1701.65	-0.1675	-1.12311	0.00823592	0.470435	1587.6	1600.31	1715.96	1507.84	1870.51	1657.11	1958.02	1715.83
STAT5A	Stat5a	ENSMUSG00000004043	87.4641	-0.468074	-1.38326	0.00825237	0.470435	73.0479	83.2392	60.3679	76.3125	93.9127	118.828	83.7139	110.291
DHTKD1	Dhtkd1	ENSMUSG00000025815	402.48	0.398379	1.31803	0.00829467	0.470435	411.487	502.303	398.321	515.845	298.407	491.107	274.44	327.928
KCNG1	Kcng1	ENSMUSG00000074575	1085.09	0.156922	1.11491	0.00830072	0.470435	1161.48	1084.13	1100.91	1227.58	982.878	1024.55	1041.43	1057.73
AKAP5	Akap5	ENSMUSG00000021057	4469.08	0.154679	1.11317	0.00830753	0.470435	4986.94	4753.1	4496.46	4594.15	3762.7	4409.55	4531.3	4218.39
TMX4	Tmx4	ENSMUSG00000034723	8888.64	0.0999535	1.07174	0.00835077	0.471532	9601.64	9037.29	8987.45	9156.49	8554.44	8750.83	8780.17	8240.78
SLC16A2	Slc16a2	ENSMUSG00000033965	1201.67	0.14777	1.10786	0.00841436	0.472852	1224.3	1308.51	1242.15	1276.29	1071.38	1132.08	1211.35	1147.32
RAD23B	Rad23b	ENSMUSG00000028426	5269.78	0.14086	1.10256	0.0084646	0.472852	5868.54	5143.68	5441.92	5649.46	5077.33	4981.15	5348.36	4647.81
SMIM7	Smim7	ENSMUSG00000044600	2408.54	-0.158352	-1.11601	0.00846817	0.472852	2279.81	2441.7	2209.13	2176.17	2751.07	2540.65	2570.93	2298.9
STT3A	Stt3a	ENSMUSG00000032116	1264.28	0.230017	1.17285	0.00850214	0.472852	1431.46	1302.34	1281.9	1438.51	974.86	1370.77	1114.35	1200.03
TEK	Tek	ENSMUSG00000006386	360.245	0.299234	1.23049	0.00853741	0.472852	363.425	450.982	398.941	378.058	297.969	289.6	302.724	400.259
WDR26	Wdr26	ENSMUSG00000038733	4495.03	0.102367	1.07353	0.00854163	0.472852	4520.17	4856.3	4615.23	4626.37	4277.37	4299.11	4481.33	4284.36
ABAT	Abat	ENSMUSG00000057880	11809.6	0.0901933	1.06451	0.0085776	0.473517	12089.7	12273.2	12229.8	12120.7	10919.6	11427.9	11666.8	11749.1
PNMA8B	Pnmal2	ENSMUSG00000070802	12638.1	0.107707	1.07751	0.0086646	0.474504	12897.2	12376.2	13906.4	13256.4	12154.5	11934.6	12465.2	12114.5
PHTF1	Phtf1	ENSMUSG00000058388	1613.2	-0.141784	-1.10327	0.00866915	0.474504	1429.77	1536.33	1577.7	1591.8	1751.42	1716.21	1705.96	1596.42
SIRPA	Sirpa	ENSMUSG00000037902	13200.2	0.0856726	1.06118	0.00869152	0.474504	13486.6	13209.7	14049.4	13622.6	13055.7	12614.2	12734.2	12829
ABCA5	Abca5	ENSMUSG00000018800	2092.53	0.138074	1.10044	0.00881356	0.479841	2274.14	2283.13	2116.96	2095.5	1855.2	2013.07	2045.31	2056.96
CREG2	Creg2	ENSMUSG00000050967	4669.67	0.100261	1.07197	0.00892288	0.484458	4935.21	4745.24	4711.51	4934.57	4644.38	4548.63	4474.26	4363.56
ERH	Erh	ENSMUSG00000021131	1077.94	-0.164482	-1.12076	0.00913561	0.492978	1023.96	963.27	1025.98	1052.67	1227.37	1179.6	1092.16	1058.47
FSCN2	Fscn2	ENSMUSG00000025380	8.60387	-1.39848	-2.63624	0.00916437	0.492978	5.28114	3.10128	4.93675	6.77254	6.91259	15.5263	12.2185	14.0818
MAN1A1	Man1a	ENSMUSG00000003746	1168.3	0.150625	1.11005	0.00919802	0.492978	1233.64	1323.99	1172.7	1187.64	1117.72	1062.57	1148.93	1099.18
CCND2	Ccnd2	ENSMUSG00000000184	2058.09	0.114305	1.08245	0.00925922	0.492978	2082.52	2132.5	2137.51	2206.17	1984.46	1983.29	1912.42	2025.81
WDPCP	Wdpcp	ENSMUSG00000020319	217.064	0.356275	1.28012	0.00926677	0.492978	212.552	300.251	272.366	193.499	196.079	189.563	193.684	178.516
PDE4D	Pde4d	ENSMUSG00000021699	1419.57	0.160537	1.1177	0.00927934	0.492978	1465.83	1535.6	1391.59	1599.72	1267.49	1453.71	1323.22	1319.44
MRPL19	Mrpl19	ENSMUSG00000030045	956.146	-0.300489	-1.23156	0.00937668	0.493554	912.962	971.807	730.512	811.476	1110.45	804.932	1039.82	1267.21
MAP3K1	Map3k1	ENSMUSG00000021754	373.24	0.378882	1.30033	0.00941987	0.493554	410.022	324.259	584.263	373.037	359.974	282.275	311.855	340.234
GGCT	Ggct	ENSMUSG00000002797	416.324	0.226018	1.1696	0.0094681	0.493554	465.887	477.701	400.94	451.507	374.977	411.473	393.776	354.329
ROBO1	Robo1	ENSMUSG00000022883	1651.74	0.18517	1.13695	0.00948018	0.493554	1861.58	1873.8	1504.01	1791.53	1457.36	1622.48	1607.14	1496.04
C2orf50	2410004P03Rik	ENSMUSG00000071398	79.4349	-0.548818	-1.46289	0.00950196	0.493554	63.8094	56.1307	60.7917	75.6237	106.066	96.0992	61.0551	115.903
PNPLA6	Pnpla6	ENSMUSG00000004565	2456.89	-0.149207	-1.10896	0.00950312	0.493554	2270.01	2240.08	2544.11	2266.62	2501.03	2517.35	2505.5	2810.41
PPP1R1C	Ppp1r1c	ENSMUSG00000034683	5.33034	1.91271	3.76515	0.00953277	0.493554	10.0101	3.52123	13.4148	6.7093	2.95533	1.65716	3.05212	1.32263
MYO5A	Myo5a	ENSMUSG00000034593	20292.5	0.128626	1.09325	0.00954183	0.493554	21770.8	21256.6	19889.7	21865.8	17748.8	20269.9	20228.4	19310
KCNN2	Kcnn2	ENSMUSG00000054477	1453.71	-0.145889	-1.10641	0.00955097	0.493554	1361.67	1372.56	1310.87	1474.24	1520.17	1540.44	1609.26	1440.49
OGDH	Ogdh	ENSMUSG00000020456	8248.1	0.0960893	1.06887	0.00961063	0.493554	8657.31	8086.24	8599.15	8744.51	7888.61	8173.02	7858.91	7977.02
RPS6KA6	Rps6ka6	ENSMUSG00000025665	191.882	0.31009	1.23978	0.00961217	0.493554	246.862	201.529	195.4	205.659	174.269	161.202	187.459	162.672
SRSF6	Srsf6	ENSMUSG00000016921	4375.61	-0.107886	-1.07765	0.00961486	0.493554	4094.32	4346.32	4191.29	4215.01	4338.41	4542.41	4767.59	4509.57
TBC1D10A	Tbc1d10a	ENSMUSG00000034412	807.007	-0.179351	-1.13237	0.00971228	0.497264	788.168	710.836	821.172	707.62	908.756	824.108	840.182	855.21
S100A5	S100a5	ENSMUSG00000001023	5.44209	-2.4316	-5.39491	0.00981087	0.499722	4.57567	1.16943	0.978269	0	15.8871	15.9316	2.19489	2.79978
PLXNA4	Plxna4	ENSMUSG00000029765	4733.62	0.163807	1.12024	0.00995115	0.502447	5029.37	4848.19	4935.11	5192.49	3828.79	4832.23	4698.64	4504.14
RPP14	Rpp14	ENSMUSG00000023156	844.441	-0.241629	-1.18233	0.00996101	0.502447	800.426	820.02	747.418	726.968	1050.03	1011.62	767.865	831.17
DENND6B	Dennd6b	ENSMUSG00000015377	3589.28	-0.111766	-1.08055	0.00996587	0.502447	3237.94	3425.18	3574.99	3564.27	3802.83	3709.99	3710.45	3688.58
TTC13	Ttc13	ENSMUSG00000037300	1348.94	-0.156058	-1.11424	0.00997234	0.502447	1191.53	1328.8	1320.35	1262.99	1325.98	1519.49	1460.75	1381.59
LGI4	Lgi4	ENSMUSG00000036560	1065.45	0.22422	1.16815	0.010015	0.502447	1229.72	1082.81	989.994	1292.58	1043.8	879.688	945.574	1059.43
ROBO3	Robo3	ENSMUSG00000032128	1514.69	-0.219403	-1.16425	0.0100313	0.502447	1428.17	1464.46	1261	1445.02	1509.15	1967.58	1469.82	1572.32
GAS2	Gas2	ENSMUSG00000030498	330.809	-0.228701	-1.17178	0.0100423	0.502447	320.062	313.741	284.109	299.936	331.218	361.393	373.716	362.297
SOBP	Sobp	ENSMUSG00000038248	2475.51	0.127882	1.09269	0.0101172	0.504486	2730.96	2516.79	2648.77	2442.89	2400.21	2304.51	2463.76	2296.22
INPP1	Inpp1	ENSMUSG00000026102	1147.96	0.214931	1.16065	0.0101341	0.504486	1239.44	1318.12	1236.32	1136.66	897.187	1201.56	1021.45	1132.9
TULP4	Tulp4	ENSMUSG00000034377	8597.3	0.106964	1.07696	0.0101719	0.505092	8993.92	8961.09	8823.85	8881.11	8296.98	8066.13	8871.67	7883.63
SPOCK2	Spock2	ENSMUSG00000058297	32692.4	0.0869354	1.06211	0.0102882	0.508312	32899	32799.8	34087.3	34920.4	31310.6	32557.3	31143.5	31821.5
KLHL11	Klhl11	ENSMUSG00000048732	916.667	0.168454	1.12385	0.0103379	0.509497	983.722	970.559	953.802	970.208	792.12	892.546	946.369	824.01
TMCO6	Tmco6	ENSMUSG00000006850	338.908	-0.224551	-1.16841	0.0104413	0.512123	300.602	337.124	300.489	313.22	366.423	389.918	344.204	359.28
MTSS1	Mtss1	ENSMUSG00000022353	1345.91	0.187389	1.1387	0.0106555	0.519962	1512.99	1415.55	1478.74	1321.75	1121.25	1423.85	1209.94	1283.21
RGS22	Rgs22	ENSMUSG00000037627	29.1416	-1.19213	-2.2849	0.0107449	0.521487	8.93548	13.0108	33.5718	15.1896	12.353	39.1374	68.3802	42.5548
CLCN2	Clcn2	ENSMUSG00000022843	2637.85	-0.166512	-1.12234	0.0107659	0.521487	2202.4	2578.74	2705.68	2459.12	2802.08	2996.69	2591.19	2766.93
NTN3	Ntn3	ENSMUSG00000117406	405.543	0.237876	1.17926	0.0108303	0.521644	468.729	458.177	423.856	405.51	415.207	386.356	324.157	362.348
KLHDC10	Klhdc10	ENSMUSG00000029775	4209.5	0.0977198	1.07008	0.0109185	0.522521	4415.94	4367.16	4214.46	4407.85	3974.42	4057.56	4226.49	4012.1
DPYSL3	Dpysl3	ENSMUSG00000024501	1710.6	0.143492	1.10458	0.0109532	0.522521	1844.72	1689.97	1807.77	1836.09	1520.28	1635.13	1758.92	1591.93
GBP6	Gbp4	ENSMUSG00000079363	52.1307	0.616567	1.53322	0.0109622	0.522521	42.2471	62.6346	83.7772	64.3587	48.0784	36.0301	34.2072	45.7126
PTTG1IP	Pttg1ip	ENSMUSG00000009291	2051.5	-0.124684	-1.09027	0.0109988	0.522521	1927.28	2052.79	1942.11	1929.07	2014.17	2238.44	2137.08	2171.02
NGDN	Ngdn	ENSMUSG00000022204	357.022	-0.242031	-1.18266	0.0110637	0.522568	311.924	326.465	341.201	329.425	441.847	352.139	398.324	354.853
PCDHGA11	Pcdhga11	ENSMUSG00000102742	1097.34	0.172103	1.1267	0.0110676	0.522568	1181.57	1228.45	1116.73	1122.91	924.362	1110.24	1089.38	1005.09
CHAT	Chat	ENSMUSG00000021919	172.607	0.363956	1.28695	0.0110791	0.522568	166.51	180.668	192.86	237.471	136.941	133.777	180.641	151.984
SCN2A	Scn2a	ENSMUSG00000075318	11478.9	0.120494	1.08711	0.0111361	0.523374	12497.8	12203.6	11318.8	11809	10572.9	11488.3	11523.7	10416.8
YPEL3	Ypel3	ENSMUSG00000042675	4649.24	-0.154457	-1.113	0.0111858	0.52385	4202.73	4141.55	4598.02	4659.61	5406.08	4473.01	4917.76	4795.18
ADAM15	Adam15	ENSMUSG00000028041	3985.7	-0.12656	-1.09169	0.0113166	0.527252	3625.9	3736.07	4002.75	3880.18	4425.75	4133.05	3887.47	4194.39
GPRASP2	Gprasp2	ENSMUSG00000072966	6354.69	0.12305	1.08903	0.0113478	0.527252	6634.72	6331.75	6890.03	6641.4	5822.78	6206.1	6546.29	5764.46
SEZ6L	Sez6l	ENSMUSG00000058153	8164.03	0.11687	1.08438	0.0113775	0.527252	8290.02	8063.83	8839.34	8781.2	7433.53	8210.94	8045.66	7647.76
MMP9	Mmp9	ENSMUSG00000017737	49.2346	-0.605812	-1.52183	0.011389	0.527252	29.3703	43.4646	41.9185	40.5646	43.3572	56.2866	74.7964	64.119
PHACTR3	Phactr3	ENSMUSG00000027525	4635.61	-0.195484	-1.14511	0.0113918	0.527252	4387.69	4690.88	4033.34	4173.33	4649.68	5705.98	5182.75	4261.2
ZNF532	Zfp532	ENSMUSG00000042439	2174.99	0.133488	1.09694	0.0115493	0.530811	2423.98	2226.73	2319.86	2130.89	1962.48	2141.65	2098.47	2095.84
LAMA2	Lama2	ENSMUSG00000019899	510.746	-0.257493	-1.1954	0.0116526	0.534016	439.96	416.659	547.895	456.141	633.411	476.894	551.029	563.98
KCNK10	Kcnk10	ENSMUSG00000033854	306.096	0.25827	1.19604	0.0116731	0.534016	327.608	381.001	295.282	331.202	285.78	250.936	276.894	300.063
JADE1	Jade1	ENSMUSG00000025764	1695.91	0.125456	1.09085	0.011801	0.538621	1792.54	1802.65	1668.16	1813.52	1601.84	1666.58	1661.09	1560.92
ATP2A1	Atp2a1	ENSMUSG00000030730	60.1816	-0.72061	-1.64788	0.0118895	0.54141	38.0577	42.3719	37.9028	62.1527	86.0449	87.1619	35.5593	92.2017
NANOS2	Nanos2	ENSMUSG00000051965	44.0952	-0.58563	-1.50069	0.0119307	0.542038	44.944	31.3009	30.934	33.6025	57.5774	56.2071	52.416	45.7794
RPS27L	Rps27l	ENSMUSG00000036781	213.774	-0.265703	-1.20222	0.0119778	0.542928	191.47	187	192.113	206.191	252.723	221.792	225.97	232.934
PASK	Pask	ENSMUSG00000026274	185.099	-0.328102	-1.25536	0.0120373	0.544378	160.962	181.538	143.914	170.148	232.409	178.57	184.483	228.77
PCDH19	Pcdh19	ENSMUSG00000051323	1594.29	0.136873	1.09952	0.012074	0.54479	1613.65	1701.94	1727.15	1636.01	1409.98	1505.57	1613.77	1546.25
MAT2A	Mat2a	ENSMUSG00000053907	7641.13	-0.113523	-1.08187	0.0121573	0.545494	7087.06	7561.13	7065.24	7647.15	7454.7	8215.6	8168.08	7930.09
USP49	Usp49	ENSMUSG00000090115	956.076	-0.185209	-1.13698	0.0121946	0.545494	850.568	930.472	899.58	894.549	909.949	994.711	1164.18	1004.6
NCDN	Ncdn	ENSMUSG00000028833	49828.2	0.0904976	1.06474	0.0122079	0.545494	50254.1	49203.2	53887.1	52216.8	48858.2	47878	47607.2	48721
GPR158	Gpr158	ENSMUSG00000045967	6241.85	0.111402	1.08028	0.0122383	0.545494	6397.49	6708.7	6280.27	6542.84	5756.56	6417.99	6033.23	5797.72
ZFHX4	Zfhx4	ENSMUSG00000025255	953.662	0.218958	1.16389	0.0122892	0.545494	958.077	1041.57	995.288	1105.32	751.997	898.909	1038.2	839.933
CHRNA10	Chrna10	ENSMUSG00000066279	13.8704	1.34814	2.54583	0.0123044	0.545494	18.9891	30.4489	26.9727	4.97479	11.3836	7.12122	5.955	5.11817
VWA3B	Vwa3b	ENSMUSG00000050122	72.0586	0.641484	1.55993	0.0123369	0.545494	94.673	96.1968	107.697	52.6533	71.8451	36.1758	50.3138	66.9143
NFKBIA	Nfkbia	ENSMUSG00000021025	961.167	-0.239653	-1.18071	0.0123656	0.545494	815.595	1070.77	797.762	843.395	948.575	1137.74	1126.33	949.177
PCDHGC5	Pcdhgc5	ENSMUSG00000102543	4976.98	0.12817	1.09291	0.0123656	0.545494	5351.6	5253.69	5078.78	5104.79	4311.95	4716.48	5057.55	4940.99
FGL2	Fgl2	ENSMUSG00000039899	82.1396	-0.490565	-1.405	0.0124495	0.547974	64.3849	71.3429	68.9536	68.7584	82.1351	74.8245	96.1873	130.53
GNAQ	Gnaq	ENSMUSG00000024639	6940.01	0.098942	1.07099	0.0125435	0.549194	7346.99	7270.88	6870.79	7220.43	6466.3	6673.21	7016.19	6655.32
FXR2	Fxr2	ENSMUSG00000018765	3848.02	-0.141537	-1.10308	0.0125586	0.549194	3668.56	3655.91	3800.94	3513.67	4506.57	3975.17	3742.52	3920.78
RARB	Rarb	ENSMUSG00000017491	487.977	0.246581	1.18639	0.0125606	0.549194	492.824	554.185	569.075	500.282	370.398	464.517	440.716	511.82
XIAP	Xiap	ENSMUSG00000025860	3480.72	0.0986298	1.07076	0.0126498	0.551395	3591.13	3531.34	3677.28	3597.87	3233.91	3424.77	3331.39	3458.05
EPHA7	Epha7	ENSMUSG00000028289	2164.86	0.131797	1.09566	0.0126668	0.551395	2443.47	2175.74	2254.82	2181.42	2151.43	2110.75	1968.29	2032.93
CDS2	Cds2	ENSMUSG00000058793	22983.7	0.0749758	1.05334	0.0128013	0.553512	23836.9	23449.3	23365.6	23667.8	21760.2	22898.3	22710.8	22180.8
SLC44A1	Slc44a1	ENSMUSG00000028412	3138.39	-0.0960484	-1.06884	0.0128099	0.553512	3107.46	3013.75	3012.36	3002.13	3309.51	3165.19	3296.13	3200.6
RPL39	Rpl39	ENSMUSG00000079641	1472.86	-0.17099	-1.12583	0.0128236	0.553512	1411.6	1412.5	1425.04	1295.83	1745.41	1388	1521.94	1582.59
ACVR1B	Acvr1b	ENSMUSG00000000532	5163.2	0.0950873	1.06813	0.0128639	0.553512	5382.14	5305.15	5248.79	5395.32	5016.42	5208.49	4971.05	4778.27
BTLA	Btla	ENSMUSG00000052013	28.8115	-0.697965	-1.62221	0.0128811	0.553512	17.7321	19.7035	27.7161	22.7226	35.9114	37.8757	36.0923	32.7383
DIAPH2	Diaph2	ENSMUSG00000034480	1069.52	0.174922	1.1289	0.0128835	0.553512	1142.63	1196.91	1078.06	1117.43	882.61	1083.92	1061.82	992.765
DNER	Dner	ENSMUSG00000036766	5146.45	0.100205	1.07193	0.012967	0.553535	5372.46	5027.31	5563.88	5335.06	4935.37	5044.01	4889.3	5004.22
SCN3A	Scn3a	ENSMUSG00000057182	2030.49	0.176852	1.13041	0.0129675	0.553535	2137.57	2355.32	2014.82	2109.52	1681.7	2081.1	2036.09	1827.78
EIF4ENIF1	Eif4enif1	ENSMUSG00000020454	1675.3	-0.175284	-1.12919	0.012968	0.553535	1478.69	1499.74	1551.27	1762.56	1747.94	1672.86	1990.57	1698.76
CDK16	Cdk16	ENSMUSG00000031065	9131.54	-0.0905484	-1.06477	0.0129985	0.55364	8591.37	9093.47	8705.78	8992.8	9642.86	9588.27	9082.48	9355.26
PIANP	Pianp	ENSMUSG00000030329	5062.07	0.0951721	1.06819	0.0130992	0.555534	5318.42	5094.64	5267.63	5233.61	5074.83	4936.15	4883.29	4688.02
DDX6	Ddx6	ENSMUSG00000032097	6351.55	0.0883799	1.06318	0.0131323	0.555746	6657.78	6558.52	6452.2	6513.06	5894.03	6244.49	6275.26	6217.09
INCENP	Incenp	ENSMUSG00000024660	488.467	-0.320016	-1.24834	0.0132857	0.561037	433.69	327.199	476.671	499.45	633.467	564.11	536.705	436.446
DVL1	Dvl1	ENSMUSG00000029071	4362.22	-0.100667	-1.07227	0.013426	0.565752	4170.75	4095.29	4425.73	4149.75	4513.85	4533.36	4363.28	4645.73
NSF	Nsf	ENSMUSG00000034187	27213.6	0.0922213	1.06601	0.0135157	0.568278	27897.6	26730.3	28568.5	29132.4	26397	26688.7	26887	25407.5
NEK6	Nek6	ENSMUSG00000026749	1031.19	0.189736	1.14056	0.0135434	0.568278	967.198	1147.42	1157.42	1125.42	1072.49	888.731	977.267	913.595
RGS19	Rgs19	ENSMUSG00000002458	449.154	0.22538	1.16909	0.0137542	0.574261	527.676	411.19	515.603	482.321	439.114	429.121	399.504	388.707
ANXA11	Anxa11	ENSMUSG00000021866	1352.3	-0.123188	-1.08914	0.0137732	0.574261	1254.24	1258.59	1325.39	1338.75	1381.72	1410.03	1439.61	1410.04
GABRB2	Gabrb2	ENSMUSG00000007653	4446.7	0.172447	1.12697	0.0138506	0.575011	4600.4	4877.53	4396.31	4972.19	3628.36	4744.44	4250.32	4104.09
WNT5A	Wnt5a	ENSMUSG00000021994	387.583	0.211126	1.15759	0.0138991	0.575011	395.517	413.161	457.686	398.333	372.685	332.507	374.595	356.184
MEG8	Rian	ENSMUSG00000097451	28736.6	-0.0976021	-1.06999	0.0139815	0.575011	26429.7	28805.9	27256.8	28567	29486.6	30972.7	29594.4	28779.5
DCAF12L1	Dcaf12l1	ENSMUSG00000045284	1516.57	0.13276	1.09639	0.0139948	0.575011	1546.03	1558.17	1683.28	1557.59	1497.47	1490.69	1442.72	1356.63
LRCH1	Lrch1	ENSMUSG00000068015	769.464	0.281172	1.21518	0.0140123	0.575011	718.368	772.538	1129.76	762.65	662.405	676.136	687.581	746.278
PCDHA13	Pcdha12	ENSMUSG00000103310	604.115	0.225667	1.16932	0.0140332	0.575011	590.309	700.791	641.682	673.13	524.79	479.215	585.742	637.264
POLR3E	Polr3e	ENSMUSG00000030880	1616.79	-0.151453	-1.11069	0.0140696	0.575011	1620.18	1524.28	1480.87	1501.48	1573.24	1609.21	1845.04	1780.01
SEC11C	Sec11c	ENSMUSG00000024516	1624.14	-0.148525	-1.10844	0.0140909	0.575011	1621.06	1554.04	1523.96	1464.02	1845.16	1548.97	1723.8	1712.07
C2orf68	0610030E20Rik	ENSMUSG00000058706	832.272	-0.153963	-1.11262	0.0141112	0.575011	763.048	826.022	778.967	784.355	865.888	864.062	834.913	940.918
KCNT1	Kcnt1	ENSMUSG00000058740	8020.09	-0.138519	-1.10077	0.0142255	0.576872	6842.63	7555.82	8001.95	8140.84	8153.19	8994.44	8179.39	8292.49
NCF1	Ncf1	ENSMUSG00000015950	264.89	-0.320923	-1.24913	0.014339	0.576872	257.35	275.339	210.038	199.965	239.572	321.503	328.845	286.508
PPP1CC	Ppp1cc	ENSMUSG00000004455	5994.95	-0.0841134	-1.06004	0.014348	0.576872	5623.05	5893.92	5864.26	5901.41	6216.91	6221.29	6043.1	6195.67
PCDHGC3	Pcdhgc3	ENSMUSG00000102918	3219.97	0.133937	1.09728	0.0143513	0.576872	3178.52	3556.8	3430.02	3314.12	2925.75	2908.64	3121.57	3324.31
SESN3	Sesn3	ENSMUSG00000032009	6809.65	0.112378	1.08101	0.0143612	0.576872	6901.48	7110.13	6879.54	7405.04	6079.45	6602.17	6873.92	6625.47
NUCKS1	Nucks1	ENSMUSG00000026434	4928.99	0.117	1.08448	0.0144376	0.577649	5458.03	5346.62	4784.8	4925.54	4787.86	4693.04	4770.99	4665.08
KIF13A	Kif13a	ENSMUSG00000021375	1294.66	-0.156297	-1.11442	0.0144781	0.577649	1181.5	1159.08	1288.71	1270.01	1369.01	1247.94	1358.4	1482.64
CDK10	Cdk10	ENSMUSG00000033862	1908.24	-0.127279	-1.09223	0.0144975	0.577649	1735.58	1876.22	1862.89	1824.3	2130.91	1942.39	1894.75	1998.86
MT-ATP6	mt-Atp6	ENSMUSG00000064357	31232.8	-0.32917	-1.25629	0.0145519	0.578005	31444	27977.1	27512.9	23806	35039.8	30086	42470.1	31526.8
GSG1L	Gsg1l	ENSMUSG00000046182	3020.17	0.115544	1.08338	0.0146186	0.578005	3116.57	2964.49	3317.28	3162.94	2775.67	3012.6	2927.38	2884.42
IL33	Il33	ENSMUSG00000024810	2026.72	-0.154447	-1.11299	0.0146394	0.578005	1987.53	1938.37	1869.58	1879.02	2299.78	1862.18	2228.1	2149.21
ATP6V1F	Atp6v1f	ENSMUSG00000004285	2020.48	-0.120032	-1.08676	0.0146551	0.578005	1922.72	1854.05	1955.1	2013.4	2224.59	2014.07	2082.11	2097.8
DAG1	Dag1	ENSMUSG00000039952	3384.67	0.118602	1.08568	0.0146647	0.578005	3349.91	3488.97	3629.6	3624.43	3039.07	3430.49	3231.06	3283.87
TBC1D22B	Tbc1d22b	ENSMUSG00000042203	1683.52	0.109963	1.0792	0.0146819	0.578005	1724.29	1781.04	1786.34	1700.03	1607.55	1638.39	1606.49	1624.01
HEATR5A	Heatr5a	ENSMUSG00000035181	527.426	0.259438	1.19701	0.0147138	0.578111	657.216	509.361	558.161	574.339	390.787	488.36	484.689	556.495
METAP1D	Metap1d	ENSMUSG00000041921	671.818	-0.172477	-1.12699	0.0148577	0.582002	643.747	599.679	646.601	634.948	680.78	740.831	767.613	660.348
MED23	Med23	ENSMUSG00000019984	1268.94	0.127954	1.09274	0.0148718	0.582002	1403.86	1299.62	1309.8	1287.38	1191.74	1192.74	1217.78	1248.62
DCDC2	Dcdc2a	ENSMUSG00000035910	263.363	-0.305247	-1.23563	0.0149906	0.584177	258.039	232.43	255.855	197.285	332.039	257.552	250.472	323.23
ATG16L2	Atg16l2	ENSMUSG00000047767	844.478	-0.194587	-1.1444	0.0150359	0.584177	740.445	775.738	765.528	866.727	897.994	1033.5	823.043	852.851
NOL4L	Nol4l	ENSMUSG00000061411	1904.87	0.132094	1.09588	0.0150573	0.584177	1915.51	2041.4	1990.2	2021.42	1679.45	1815.17	1817.93	1957.9
ARF3	Arf3	ENSMUSG00000051853	37269.1	0.089767	1.0642	0.0150717	0.584177	40418.8	36906.5	38724.2	37659.9	35817.7	36291.9	37005.6	35328.5
CFAP43	Cfap43	ENSMUSG00000044948	78.8199	-0.472761	-1.38776	0.0150838	0.584177	49.1342	73.8696	80.8165	60.5563	78.2466	98.5002	85.7302	103.706
CHCHD7	Chchd7	ENSMUSG00000042198	567.769	-0.176829	-1.1304	0.0151104	0.584177	500.265	541.523	566.857	523.612	622.343	629.594	589.702	568.26
GPR165P	Gpr165	ENSMUSG00000031210	479.139	0.192149	1.14246	0.0151343	0.584177	512.202	470.696	554.746	504.97	425.037	450.525	475.187	439.748
ACTL6B	Actl6b	ENSMUSG00000029712	2355.02	-0.114581	-1.08266	0.0151675	0.584319	2386.71	2168.84	2244.29	2243.51	2465.85	2534.17	2454.12	2342.69
FAM102A	Fam102a	ENSMUSG00000039157	3620.63	0.128829	1.09341	0.0152038	0.584575	3911.62	3662.1	3684.1	3870.98	3574.75	3419.48	3150.04	3691.97
DNASE1	Dnase1	ENSMUSG00000005980	236.343	0.254281	1.19274	0.0153008	0.587163	277.92	230.527	269.988	249.257	205.79	224.302	224.571	208.389
SSNA1	Ssna1	ENSMUSG00000026966	760.485	-0.160278	-1.1175	0.015353	0.588027	724.819	700.674	747.459	701.079	867.754	759.395	770.196	812.508
OVOL2	Ovol2	ENSMUSG00000037279	173.529	-0.410752	-1.32938	0.0154053	0.588284	169.82	166.126	107.885	152.559	215.047	236.68	193.65	146.464
PCDHB2	Pcdhb2	ENSMUSG00000051599	69.9165	0.467088	1.38232	0.015462	0.588284	97.8644	80.4845	73.0035	72.9248	48.4423	67.9475	55.8854	62.7796
IGFN1	Igfn1	ENSMUSG00000051985	1107.17	0.184712	1.13659	0.0154632	0.588284	1118.67	1145.59	1216.28	1229.66	1042.71	903.647	1186.08	1014.76
C1QL3	C1ql3	ENSMUSG00000049630	1959.17	0.133914	1.09727	0.0154788	0.588284	2069.63	2146.98	2008.4	1975.31	1937.3	1818.72	1989.18	1727.85
TSFM	Tsfm	ENSMUSG00000040521	400.021	-0.208548	-1.15552	0.0155272	0.588958	376.879	339.619	394.806	372.354	444.953	460.18	391.338	420.042
DPP6	Dpp6	ENSMUSG00000061576	8304.02	0.0917207	1.06564	0.0155574	0.588958	8616.33	8306.04	8784.23	8561.43	7718.76	8366.92	8143.54	7934.94
MYO10	Myo10	ENSMUSG00000022272	1287.37	0.204751	1.15249	0.0155859	0.588958	1327.75	1252.32	1473.67	1460.71	1204.21	1034.79	1148.34	1397.2
SLC9A8	Slc9a8	ENSMUSG00000039463	1585.78	0.131308	1.09529	0.0157625	0.591969	1665.84	1691.32	1696.34	1578.95	1457.15	1618.5	1436.65	1541.48
MRPL12	Mrpl12	ENSMUSG00000039640	1556.08	-0.130308	-1.09453	0.0157854	0.591969	1506.32	1428.15	1534.14	1475.29	1753.88	1567.07	1570.23	1613.54
XYLT2	Xylt2	ENSMUSG00000020868	1139.74	-0.134853	-1.09798	0.0159154	0.5939	1053.38	1058.13	1160.76	1073.29	1169.98	1245.58	1170.17	1186.64
SMAP2	Smap2	ENSMUSG00000032870	4722.92	0.0916321	1.06558	0.015926	0.5939	5035.76	4686.11	4902.28	4866.22	4574.53	4453.01	4597.61	4667.83
SAMD8	Samd8	ENSMUSG00000021770	2961.16	0.124833	1.09038	0.015964	0.5939	3269.5	3234.31	2830.85	3022.18	2759.17	2888.44	2871.2	2813.65
STXBP6	Stxbp6	ENSMUSG00000046314	2667.18	0.097535	1.06994	0.0159721	0.5939	2849.7	2733.14	2698.34	2745.92	2520.93	2601.27	2624.37	2563.77
JAK1	Jak1	ENSMUSG00000028530	5325.86	0.0909942	1.0651	0.0159872	0.5939	5730.38	5415.01	5413	5414.01	5038.56	5188.34	5307.95	5099.63
TUBGCP5	Tubgcp5	ENSMUSG00000033790	1035.14	-0.193806	-1.14378	0.016019	0.593964	1056.99	1022.83	882.898	898.344	1005.24	1164.57	1218.5	1031.79
MRPS35	Mrps35	ENSMUSG00000040112	570.621	-0.26239	-1.19946	0.0160865	0.594812	494.483	572.108	591.615	418.869	537.659	663.496	684.638	602.098
TACR1	Tacr1	ENSMUSG00000030043	301.667	0.240939	1.18176	0.016102	0.594812	293.991	329.12	345.77	337.911	240.656	281.843	287.184	296.859
COX14	Cox14	ENSMUSG00000023020	1618.06	-0.14503	-1.10575	0.0161583	0.59519	1598.36	1364.81	1582.6	1600.33	1746.66	1616.3	1696.97	1738.45
PVALB	Pvalb	ENSMUSG00000005716	1295.87	-0.190377	-1.14106	0.0161985	0.59519	1160.38	1106.09	1287.62	1288.36	1608.36	1291.72	1300.49	1323.97
SLIT1	Slit1	ENSMUSG00000025020	3734.09	0.108605	1.07818	0.0162203	0.59519	3878.03	3882.04	3845.41	3890.2	3349.2	3809.74	3661.88	3556.24
DIRAS2	Diras2	ENSMUSG00000047842	9446.53	0.10549	1.07586	0.0162692	0.595281	10243.9	9418	9530.23	9974.69	9619.9	9182.56	8717.45	8885.57
ZNF692	Zfp692	ENSMUSG00000037243	937.998	-0.147162	-1.10739	0.0163254	0.595281	883.342	874.871	891.202	912.317	1028.82	1005.88	896.772	1010.78
MGAT5	Mgat5	ENSMUSG00000036155	3740.47	0.0878704	1.0628	0.0163752	0.595281	3755.44	3854.23	3894.48	3912.75	3599.88	3713.94	3600.11	3592.9
UACA	Uaca	ENSMUSG00000034485	308.753	0.307933	1.23793	0.0164024	0.595281	284.395	397.36	300.085	386.077	287.226	232.571	317.062	265.25
TMEM256	Tmem256	ENSMUSG00000070394	596.573	-0.220444	-1.16509	0.0164434	0.595281	612.587	542.855	529.542	520.627	750.919	597.794	573.535	644.727
SERTM1	Sertm1	ENSMUSG00000056306	1005.39	0.140705	1.10244	0.0164761	0.595281	1023.05	1059.65	1115.19	1019.97	918.252	930.356	982.804	993.892
EXT1	Ext1	ENSMUSG00000061731	1475.95	0.164881	1.12107	0.0164834	0.595281	1705.64	1539.3	1443.36	1550.49	1521.92	1379.19	1412.51	1255.2
HTR6	Htr6	ENSMUSG00000028747	175.802	0.294678	1.22661	0.0165061	0.595281	169.509	178.028	217.502	209.847	159.421	151.616	158.249	162.242
IKBKG	Ikbkg	ENSMUSG00000004221	1422.51	0.119776	1.08657	0.0165063	0.595281	1486.36	1492.99	1446.04	1499.55	1311.16	1433.96	1366.74	1343.27
TPPP	Tppp	ENSMUSG00000021573	17139.1	0.0891894	1.06377	0.0165574	0.596035	18178.8	17032.8	17032.8	18428.9	16613.4	16629.1	16390.2	16807.1
FTO	Fto	ENSMUSG00000055932	5832.3	0.0805791	1.05744	0.0166072	0.596744	6082.75	5807.48	6048.44	6040.82	5743.75	5665.96	5602.68	5666.55
CIAPIN1	Ciapin1	ENSMUSG00000031781	1816.16	-0.11135	-1.08024	0.016669	0.597462	1755.5	1755.93	1714.6	1758.06	1920.14	1783	1939.12	1902.92
TRIB1	Trib1	ENSMUSG00000032501	678.383	-0.178656	-1.13183	0.0167038	0.597462	613.009	667.288	626.319	638.21	642.613	749.924	784.745	704.952
GABRB1	Gabrb1	ENSMUSG00000029212	5435.99	0.169129	1.12438	0.0167179	0.597462	5736.25	6293.41	5275.5	5710.03	4356.33	5358.99	5468.8	5288.58
MRPL11	Mrpl11	ENSMUSG00000024902	906.495	-0.164837	-1.12104	0.0167693	0.598216	862.07	920.186	850.621	789.33	1045.35	905.098	921.868	957.433
RIMBP3C	Rimbp3	ENSMUSG00000071636	95.7985	0.372243	1.29436	0.0168626	0.599963	111.139	115.984	94.5836	110.528	75.2843	89.5311	84.7866	84.5514
PFKFB2	Pfkfb2	ENSMUSG00000026409	1590.82	-0.114736	-1.08278	0.016879	0.599963	1479.08	1563.84	1506.31	1561.16	1648.14	1721.29	1624.7	1622.07
KRI1	Kri1	ENSMUSG00000035047	940.7	-0.217854	-1.163	0.016936	0.600069	831.84	805.879	821.884	1018.9	1028.31	1150.4	875.304	993.082
CHRM3	Chrm3	ENSMUSG00000046159	1461.23	0.125125	1.0906	0.0169714	0.600069	1626.3	1528.49	1438.43	1504.31	1418.77	1378.42	1405.14	1389.94
ATP2A3	Atp2a3	ENSMUSG00000020788	300.414	0.27796	1.21248	0.0170087	0.600069	257.793	333.611	367.767	358.612	256.529	256.916	287.797	284.286
SEC61G	Sec61g	ENSMUSG00000078974	200.78	-0.385548	-1.30636	0.0170338	0.600069	161.251	194.242	186.827	152.14	267.181	192.734	283.705	168.157
NOVA2	Nova2	ENSMUSG00000030411	3690.12	0.114768	1.0828	0.0170694	0.600255	3773.72	3834.84	3764.06	3972.3	3318.29	3812.18	3552.05	3493.5
TRIM32	Trim32	ENSMUSG00000051675	5677.14	0.10131	1.07275	0.0173524	0.603788	5822.85	5568.9	6025.75	6087.06	5619.4	5557.91	5218.3	5516.95
NEK1	Nek1	ENSMUSG00000031644	1761.75	-0.133701	-1.0971	0.0173673	0.603788	1654.33	1831.42	1533.16	1704.56	1851.11	1833.74	1842.5	1843.18
MRGBP	Mrgbp	ENSMUSG00000027569	670.329	-0.174007	-1.12819	0.0173735	0.603788	609.942	681.608	589.187	640.247	750.5	745.607	664.225	681.318
BCL2A1	Bcl2a1b	ENSMUSG00000089929	15.6503	-0.949331	-1.93098	0.0173891	0.603788	9.44711	11.0189	12.8599	9.4325	18.5283	12.7051	26.4137	24.7968
TIPRL	Tiprl	ENSMUSG00000040843	1304.27	0.130358	1.09457	0.017393	0.603788	1474.26	1310.91	1313.64	1353.08	1246.12	1225.03	1263.76	1247.38
UBAP2L	Ubap2l	ENSMUSG00000042520	4101.08	0.134507	1.09772	0.0174032	0.603788	4169.4	4187.24	4368.95	4439.21	3514.28	4284.21	3961.58	3883.81
SPAG1	Spag1	ENSMUSG00000037617	579.534	-0.19988	-1.1486	0.0174098	0.603788	470.93	599.85	550.457	537.903	609.079	630.692	571.976	665.384
BCORL1	Bcorl1	ENSMUSG00000036959	735.867	0.262003	1.19914	0.0174143	0.603788	684.247	686.59	965.157	874.177	606.338	653.318	772.052	645.059
TMEM63A	Tmem63a	ENSMUSG00000026519	1107.77	-0.162114	-1.11893	0.017676	0.610066	1092.38	998.263	1023.32	1068.59	1124.17	1076.98	1163.13	1315.34
PEX2	Pex2	ENSMUSG00000040374	611.216	-0.165696	-1.12171	0.0177739	0.610963	578.803	579.8	551.789	594.051	667.072	688.007	619.754	610.456
SHMT1	Shmt1	ENSMUSG00000020534	91.4684	0.458111	1.37374	0.0177758	0.610963	102.533	134.27	96.8058	90.0113	56.3798	86.2717	93.7495	71.7262
DRAM2	Dram2	ENSMUSG00000027900	576.027	-0.203044	-1.15112	0.0179152	0.613796	556.749	593.336	477.041	516.522	685.029	586.535	612.926	580.076
GABRB3	Gabrb3	ENSMUSG00000033676	8964.54	0.108285	1.07795	0.0179204	0.613796	9747.13	9698.51	8676.95	9079.63	8539.49	8893	8765.25	8316.4
APOLD1	Apold1	ENSMUSG00000090698	134.198	-0.320585	-1.24884	0.0179621	0.614159	124.875	118.122	119.596	114.126	131.831	147.452	171.719	145.861
PAPPA2	Pappa2	ENSMUSG00000073530	105.703	0.474526	1.38946	0.0181749	0.619296	118.562	108.019	92.486	172.618	69.7764	94.6721	83.0886	106.399
LHX1	Lhx1	ENSMUSG00000018698	55.6167	0.506167	1.42027	0.0182604	0.621135	57.7582	56.604	66.291	81.498	55.0579	40.2534	43.505	43.9665
SLC6A6	Slc6a6	ENSMUSG00000030096	5788.8	0.106923	1.07693	0.018354	0.621643	6106.25	6213.79	6073.77	5620.18	5353.96	5418.24	5767.01	5757.22
RPL5	Rpl5	ENSMUSG00000058558	823.069	-0.170713	-1.12561	0.0183709	0.621643	867.095	735.122	753.192	741.529	905.505	903.866	875.929	802.312
ARHGEF12	Arhgef12	ENSMUSG00000059495	9534.48	0.115791	1.08357	0.0185074	0.621643	10245.5	9942.04	9515.79	9961.26	8322.4	9700.46	9388.28	9200.11
CCL27	Ccl27a	ENSMUSG00000073888	2067.87	-0.160001	-1.11729	0.0185693	0.621643	1868.8	2055.97	1865.93	2023.59	2484.9	2028.52	2182.48	2032.78
CAPN5	Capn5	ENSMUSG00000035547	1854.39	0.110338	1.07948	0.0185786	0.621643	1876.86	1930.7	1979.23	1914.11	1736.79	1877.87	1745.44	1774.12
KANSL1L	Kansl1l	ENSMUSG00000026004	416.376	-0.20836	-1.15537	0.0186485	0.621643	394.276	402.036	358.098	389.479	398.601	465.941	493.838	428.74
ZMAT3	Zmat3	ENSMUSG00000027663	4381.81	0.114588	1.08267	0.0186697	0.621643	4778.28	4369.28	4496	4576.94	3935.65	4376.71	4107.69	4413.92
COL4A1	Col4a1	ENSMUSG00000031502	2289.92	-0.19998	-1.14868	0.0186804	0.621643	1934.91	2170.61	2352.8	2066.52	2328.62	2960.28	2242.8	2262.78
TCAF1	Tcaf1	ENSMUSG00000036667	10362.3	0.100375	1.07205	0.0187287	0.621643	10737.6	10559.4	10598.8	10991	9240.59	10153.8	10391.5	10225.8
MEF2C	Mef2c	ENSMUSG00000005583	13413.5	0.14857	1.10847	0.0187323	0.621643	15521.6	13893.1	12724.6	14272.7	12587.1	13833.6	12903.1	11572.1
TMED5	Tmed5	ENSMUSG00000063406	931.469	-0.214547	-1.16034	0.0187412	0.621643	1030.83	850.724	803.169	765.417	998.812	1088.93	885.115	1028.76
IQCC	Iqcc	ENSMUSG00000040795	470.514	-0.227582	-1.17087	0.0189123	0.622538	415.384	443.059	429.029	445.658	514.089	516.405	414.279	586.212
KIF20A	Kif20a	ENSMUSG00000003779	25.836	0.757754	1.69086	0.0189566	0.622538	22.8871	37.0725	38.4465	32.7077	24.833	21.4477	13.1124	16.1812
GPD1L	Gpd1l	ENSMUSG00000050627	4177.55	0.0905268	1.06476	0.0189903	0.622538	4201.58	4488.81	4296.38	4250.91	4143.7	3951.99	4016.48	4070.58
TBX18	Tbx18	ENSMUSG00000032419	91.24	-0.420533	-1.33842	0.0190094	0.622538	66.9143	74.1181	77.5761	90.8803	83.6172	129.546	110.67	96.5982
PCDHGA4	Pcdhga4	ENSMUSG00000103677	620.263	0.219087	1.164	0.019015	0.622538	644.428	615.117	607.218	802.599	540.4	586.922	623.581	541.836
MALSU1	Malsu1	ENSMUSG00000029815	323.74	-0.262375	-1.19945	0.0190365	0.622538	312.125	313.973	310.385	242.904	384.627	302.168	345.723	378.015
PTGDS	Ptgds	ENSMUSG00000015090	24462.4	-0.180583	-1.13334	0.0190494	0.622538	23332.6	23749.6	23449.3	21204.4	27664.7	21313	25494.4	29491.3
CDC26	Cdc26	ENSMUSG00000066149	648.67	-0.169135	-1.12438	0.0190716	0.622538	596.324	636.722	646.561	564.952	739.541	675.335	668.825	661.102
NUP153	Nup153	ENSMUSG00000021374	1579.99	-0.168192	-1.12365	0.0191029	0.622538	1478.95	1439.68	1610.64	1420.25	1525.75	1914.64	1673.91	1576.09
HTRA1	Htra1	ENSMUSG00000006205	4598.58	-0.103941	-1.0747	0.0191289	0.622538	4201.66	4544.47	4591.5	4395.56	4650.78	4588.7	4978	4837.97
DCUN1D5	Dcun1d5	ENSMUSG00000032002	899.064	-0.184704	-1.13658	0.0191521	0.622538	834.213	920.683	797.046	814.229	989.708	818.693	1038.33	979.61
TPH2	Tph2	ENSMUSG00000006764	32.8885	-0.957914	-1.9425	0.0192329	0.623425	31.0956	17.4329	26.9606	14.1204	88.1575	25.4544	26.4463	33.4402
PRDM8	Prdm8	ENSMUSG00000035456	784.386	0.170306	1.1253	0.0192561	0.623425	784.05	823.459	866.631	849.574	720.274	774.961	656.374	799.768
ZFPM2	Zfpm2	ENSMUSG00000022306	534.639	0.189444	1.14032	0.019274	0.623425	600.133	557.327	532.9	587.943	486.945	560.482	456.102	495.279
COPG2	Copg2	ENSMUSG00000025607	2665.95	0.104612	1.0752	0.0193358	0.624111	2754.17	2785.76	2822.63	2688.28	2637.17	2683.26	2489.66	2466.65
GTF3C5	Gtf3c5	ENSMUSG00000026816	631.444	0.168481	1.12387	0.0193584	0.624111	651.783	736.669	653.863	632.158	559.957	598.736	606.902	611.483
HMGB2	Hmgb2	ENSMUSG00000054717	155.24	-0.413067	-1.33151	0.019459	0.625314	139.074	93.3715	152.123	147.281	162.358	232.858	142.25	172.607
UQCR11	Uqcr11	ENSMUSG00000020163	1529.61	-0.134022	-1.09735	0.0195091	0.625425	1473.41	1374.98	1500.51	1485.62	1711.94	1584.55	1475.97	1629.93
COL5A1	Col5a1	ENSMUSG00000026837	1652.67	-0.211506	-1.1579	0.0195738	0.625425	1267.85	1600.28	1744.61	1513.17	1748.95	1653.31	2048.34	1644.89
TCF4	Tcf4	ENSMUSG00000053477	8720.05	0.109957	1.0792	0.0195978	0.625425	8886.2	9252.04	8607.71	9459.82	7816.6	8671.98	8758.45	8307.59
EPHA6	Epha6	ENSMUSG00000055540	846.199	0.23229	1.1747	0.0196361	0.625425	935.817	950.057	798.191	971.476	613.84	808.171	888.39	803.649
RAD51	Rad51	ENSMUSG00000027323	40.134	0.567704	1.48216	0.0197428	0.625425	53.4202	41.5835	40.0074	57.1484	35.014	27.4831	35.7812	30.6342
RPL23	Rpl23	ENSMUSG00000071415	3369.06	-0.134969	-1.09807	0.0197539	0.625425	3392.45	3195.14	3233.92	3024.46	3695.42	3200.59	3777.02	3433.45
GTF3C4	Gtf3c4	ENSMUSG00000035666	1590.31	0.168922	1.12422	0.0197557	0.625425	1572.75	1631.34	1552.55	1978.8	1463.14	1468.04	1513.07	1542.77
ACSL4	Acsl4	ENSMUSG00000031278	2722.4	0.101791	1.0731	0.0198418	0.625425	2846.17	2896.27	2750.79	2779.07	2592.98	2755.36	2633.65	2524.91
CA11	Car11	ENSMUSG00000003273	4080.38	-0.101349	-1.07278	0.019846	0.625425	3875.05	4140.01	3929.4	3808.83	4296.01	4148.14	4053.84	4391.8
NSL1	Nsl1	ENSMUSG00000062510	32.7341	0.708737	1.63437	0.0198524	0.625425	61.7871	24.1875	34.689	43.327	22.0605	28.9305	23.3421	23.5493
PNMA2	Pnma2	ENSMUSG00000046204	2003.04	0.121077	1.08755	0.019917	0.625425	2181.8	2131.66	2003.02	2029.46	1906.29	2000.19	1976.02	1795.87
CR2	Cr2	ENSMUSG00000026616	21.6716	1.11051	2.15922	0.0199279	0.625425	30.6582	60.2725	10.7826	18.4038	8.99079	19.1497	8.09005	17.0251
PREP	Prep	ENSMUSG00000019849	948.521	0.13989	1.10182	0.0199512	0.625425	940.721	1005.52	987.989	1043.17	902.632	951.002	897.234	859.902
PCDH18	Pcdh18	ENSMUSG00000037892	199.206	0.286788	1.21992	0.0199688	0.625425	195.352	203.043	241.7	236.164	171.227	189.362	156.409	200.39
RHOU	Rhou	ENSMUSG00000039960	2034.89	-0.172948	-1.12736	0.0201571	0.629012	2002.8	2073.62	1843.05	1732.23	1937.73	2421.96	2222.51	2045.2
PPFIA1	Ppfia1	ENSMUSG00000037519	1653.34	-0.225024	-1.1688	0.0201952	0.629012	1871.05	1416.44	1213.77	1600.66	1757.74	1858.28	1757.96	1750.81
NDST1	Ndst1	ENSMUSG00000054008	4989.8	0.0931752	1.06672	0.0202273	0.629012	5158.51	5006.83	5047.02	5387.99	4747.92	4947.06	4937.03	4686.08
DOCK3	Dock3	ENSMUSG00000039716	10019.4	0.0950822	1.06813	0.0202904	0.629012	10108.2	10955.7	10444.2	9894.9	9805.75	9864.29	9333.64	9748.57
MMS19	Mms19	ENSMUSG00000025159	1719.03	0.131084	1.09512	0.0202919	0.629012	1739.24	1977.6	1752.93	1720.34	1569.14	1662.87	1695.39	1634.76
GPR26	Gpr26	ENSMUSG00000040125	8187.67	0.120278	1.08694	0.0203433	0.629012	8709.11	8516.87	7904.99	8981.37	7288.08	8370.44	7930.13	7800.42
KIAA1671	2900026A02Rik	ENSMUSG00000051339	2407.73	0.105794	1.07609	0.0203611	0.629012	2429.17	2500.53	2505.2	2546.65	2195.47	2378.35	2415.36	2291.08
SLC2A1	Slc2a1	ENSMUSG00000028645	4939.6	-0.181005	-1.13367	0.0204378	0.629012	4652.41	4928.57	4243.83	4694.18	4844.94	5743.27	5914.22	4495.38
DISP2	Disp2	ENSMUSG00000040035	13833.4	0.103011	1.07401	0.0204491	0.629012	14335.6	13559.2	14250.2	15159	12965.8	14126.7	13320.8	12949.8
LASP1	Lasp1	ENSMUSG00000038366	3881.6	0.100629	1.07224	0.0204712	0.629012	4093.93	3848.39	3948.87	4174.22	3777.24	3594.07	3900.06	3715.99
AREL1	Arel1	ENSMUSG00000042350	5474.38	0.105128	1.07559	0.0205304	0.629012	5735.94	5754.15	5397.79	5803.93	5092.91	5419.14	5565.52	5025.64
CTNNAL1	Ctnnal1	ENSMUSG00000038816	864.794	-0.171846	-1.1265	0.0205433	0.629012	857.452	777.163	889.282	729.536	918.545	962.048	935.273	849.049
NUP214	Nup214	ENSMUSG00000001855	1479.35	0.172877	1.1273	0.0205931	0.629029	1661.74	1556.85	1416.06	1634.57	1272.06	1354.36	1598.33	1340.79
NECAB1	Necab1	ENSMUSG00000040536	4303.85	0.109375	1.07876	0.0206881	0.629847	4549.5	4658.77	4210.96	4445.91	3977.11	4248.45	4347.17	3992.93
NCOA1	Ncoa1	ENSMUSG00000020647	4737.6	0.107147	1.0771	0.020702	0.629847	4844.86	4944.5	4877.5	4984.69	4367.86	4969.05	4470.18	4442.13
RAB3C	Rab3c	ENSMUSG00000021700	17300.9	0.134637	1.09782	0.0207605	0.629847	19888.5	17972.7	16583.5	17982.4	15279.5	17504.7	17172.8	16023
TLE2	Tle2	ENSMUSG00000034771	1599.02	-0.177269	-1.13074	0.0207755	0.629847	1402.8	1492.18	1612.99	1493.55	1500.92	1925.79	1571.02	1792.88
RNASEK	Rnasek	ENSMUSG00000093989	2782	-0.119066	-1.08603	0.0208077	0.629847	2549.19	2729.75	2728.21	2664.44	3152.37	2754.17	2846.46	2831.41
TESC	Tesc	ENSMUSG00000029359	1089.53	-0.144231	-1.10514	0.0208111	0.629847	1008.7	997.214	1127.14	1008.13	1226.61	1112.18	1100.93	1135.35
XPR1	Xpr1	ENSMUSG00000026469	4847.51	0.1064	1.07654	0.0209229	0.631165	5037.89	5139.44	4786.87	5137.25	4378.87	4782.95	4911.28	4605.5
KIF4A	Kif4	ENSMUSG00000034311	44.3342	-0.613225	-1.52967	0.0209736	0.631165	24.7	32.8366	37.8134	44.5995	66.3978	64.1088	45.4395	38.7778
C8orf82	C030006K11Rik	ENSMUSG00000116138	470.85	0.203036	1.15112	0.0210137	0.631165	521.513	514.771	511.037	469.733	502.807	427.369	389.537	430.032
DLX1	Dlx1	ENSMUSG00000041911	1141.25	0.124563	1.09018	0.0210144	0.631165	1209.98	1239.12	1144.52	1170.07	1136.26	1088.97	1070.5	1070.55
PNMA8A	Pnmal1	ENSMUSG00000041141	5175.74	0.0893623	1.0639	0.0210994	0.63271	5406.1	5473.98	5229.24	5237.32	5249.96	4972.73	4888.98	4947.6
GSDMD	Gsdmd	ENSMUSG00000022575	73.8215	0.42705	1.34448	0.0211298	0.63271	93.9047	85.2116	77.2041	81.683	63.4793	54.0681	79.6552	55.3663
TUBGCP6	Tubgcp6	ENSMUSG00000051786	1968.15	-0.123906	-1.08968	0.0212364	0.63494	1835.18	1816.97	1825.11	2055.6	2144.78	1993.75	2028.71	2045.11
BACE1	Bace1	ENSMUSG00000032086	4247.21	0.0881089	1.06298	0.0213693	0.636858	4189.49	4435.78	4383.56	4499.14	4030.11	4158.77	4157.1	4123.75
ATP6V1A	Atp6v1a	ENSMUSG00000052459	16194.8	0.0695645	1.0494	0.0214015	0.636858	16632.2	16265.7	16557.6	16883.7	16063.8	15906	15836	15413.4
GNG2	Gng2	ENSMUSG00000043004	5857.51	0.106587	1.07668	0.0214764	0.636858	6409.8	6194.31	5839.03	5850.14	5446.12	5592.22	5990.33	5538.13
COG1	Cog1	ENSMUSG00000018661	1804.69	-0.119831	-1.08661	0.0214787	0.636858	1610.37	1755.12	1794.97	1759.77	1792.83	1909.57	1865.67	1949.2
FIBCD1	Fibcd1	ENSMUSG00000026841	1041.98	0.149807	1.10942	0.0214799	0.636858	1094.76	1082.17	1209.98	998.324	1020.69	971.376	972.322	986.231
MXRA7	Mxra7	ENSMUSG00000020814	347.327	-0.22782	-1.17106	0.0215091	0.636858	309.019	325.576	326.988	317.658	354.595	346.738	350.417	447.626
NFAT5	Nfat5	ENSMUSG00000003847	4738.25	0.14485	1.10562	0.0215572	0.636858	4987.57	5098.2	4699.76	5114.8	3880.04	4700.25	4840.15	4585.25
COX11	Cox11	ENSMUSG00000020544	382.428	-0.211306	-1.15774	0.0215713	0.636858	362.503	315.99	355.528	382.332	426.688	397.695	446.866	371.821
GRIA1	Gria1	ENSMUSG00000020524	13694.2	0.090868	1.06501	0.0216128	0.636858	14290.4	14772.6	13992	13446.6	12710.4	13521.4	13452.8	13367.1
PDE4C	Pde4c	ENSMUSG00000031842	183.655	-0.278976	-1.21333	0.0216228	0.636858	195.388	152.749	152.42	162.511	214.523	202.537	199.774	189.337
ANKRD27	Ankrd27	ENSMUSG00000034867	1206.69	-0.147333	-1.10752	0.0216567	0.636907	1123.94	1095.16	1077.02	1283.64	1218.09	1307.95	1264.62	1283.1
SHISA6	Shisa6	ENSMUSG00000053930	1704.01	0.190753	1.14136	0.0217168	0.636995	1715.24	1876.41	1592.84	2082.1	1385.05	1715	1636.44	1629
RGS12	Rgs12	ENSMUSG00000029101	1571.34	-0.129819	-1.09416	0.0218843	0.639393	1457.55	1596.16	1486.38	1461.41	1553.86	1736.5	1708.41	1570.42
CDKN2D	Cdkn2d	ENSMUSG00000096472	1212	-0.151037	-1.11037	0.0219118	0.639393	1087.26	1130.48	1181.2	1196.23	1427.18	1251.01	1222.64	1200.02
RAB31	Rab31	ENSMUSG00000056515	2930.44	-0.133745	-1.09714	0.0219337	0.639393	2765.93	2997.8	2572.53	2841.42	2851.17	3204.32	3241.92	2968.41
LGI1	Lgi1	ENSMUSG00000067242	4745.67	0.0928994	1.06651	0.0220321	0.639393	4965.33	4815.49	4966.61	4845.24	4449.73	4645.07	4441.32	4836.61
MATK	Matk	ENSMUSG00000004933	6740.25	-0.117193	-1.08462	0.0221194	0.639393	6132.74	6253.59	6832.64	6648.47	7398.49	7144.06	6468.58	7043.42
FAM219B	Fam219b	ENSMUSG00000032305	720.84	-0.198058	-1.14715	0.0221929	0.639393	656.28	628.423	702.146	693.4	710.363	924.182	738.477	713.45
PRRC2A	Prrc2a	ENSMUSG00000024393	15859.1	-0.115545	-1.08338	0.0222075	0.639393	14233.1	16177.3	15350.9	15139	17856.7	15847.1	15845.6	16423.1
GPANK1	Gpank1	ENSMUSG00000092417	351.819	-0.216635	-1.16202	0.0222275	0.639393	320.988	368.36	287.76	325.744	352.039	384.101	372.389	403.175
ADAM33	Adam33	ENSMUSG00000027318	271.954	-0.284711	-1.21817	0.022231	0.639393	253.553	200.398	265.369	260.374	324.408	310.783	323.059	237.691
UBR1	Ubr1	ENSMUSG00000027272	2287.14	0.170097	1.12513	0.0222847	0.639393	2437.3	2621.12	2226	2400.18	1848.56	2308.73	2357.09	2098.1
PDZD2	Pdzd2	ENSMUSG00000022197	3826.07	0.194371	1.14423	0.0223712	0.639393	3633.34	4584.92	3789.19	4326.01	2966.74	3682.02	3934.47	3691.9
CDHR4	Cdhr4	ENSMUSG00000032595	60.7218	-0.487096	-1.40162	0.0224558	0.639393	63.8608	39.2394	45.4099	53.8217	73.1384	71.0819	57.5304	81.6915
GLDC	Gldc	ENSMUSG00000024827	669.688	0.17888	1.132	0.0224762	0.639393	725.168	756.824	692.79	671.059	636.402	543.504	671.078	660.678
POLR2J	Polr2j	ENSMUSG00000039771	443.123	-0.182552	-1.13489	0.0224825	0.639393	400.591	390.289	451.053	418.512	483.769	448.335	460.084	492.354
CPEB4	Cpeb4	ENSMUSG00000020300	3798.89	0.101626	1.07298	0.0225288	0.639393	3864.61	4080.36	3886.77	3896.68	3533.58	3811.49	3813.62	3504
GCKR	Gckr	ENSMUSG00000059434	28.4334	-0.752386	-1.68458	0.02254	0.639393	16.9285	20.173	34.2706	13.7703	38.8089	26.1126	37.618	39.7857
MTMR6	Mtmr6	ENSMUSG00000021987	4908.18	0.0832821	1.05943	0.0225541	0.639393	5268.31	4984.47	4962.75	4983.37	4839.92	4720.12	4769.02	4737.45
NDUFB8	Ndufb8	ENSMUSG00000025204	3067.1	-0.127415	-1.09233	0.022573	0.639393	2908.89	2796.5	3051.02	2971.5	3534.47	3024.16	3040.51	3209.77
CACNG4	Cacng4	ENSMUSG00000020723	1496.54	0.120415	1.08705	0.0226131	0.639393	1535.04	1551.26	1589.6	1560.85	1395.27	1412.74	1377.38	1550.15
YAE1D1	Yae1d1	ENSMUSG00000075054	1365.04	0.13761	1.10008	0.0226148	0.639393	1491.97	1349.41	1412.07	1467.27	1321.01	1294.04	1190.87	1393.67
CENPF	Cenpf	ENSMUSG00000026605	35.5927	0.952607	1.93537	0.0228322	0.642465	16.3725	55.457	26.0477	94.5709	17.794	27.9699	21.1455	25.3842
USP22	Usp22	ENSMUSG00000042506	7628.81	0.100224	1.07194	0.0228386	0.642465	7995.44	7528.77	7842.72	8203.11	7086.77	7633.3	7671.44	7068.91
PRRC2B	Prrc2b	ENSMUSG00000039262	21869.1	0.100003	1.07178	0.0228535	0.642465	22799	22629.4	22048.5	23027.3	19324.1	21513.6	21956.1	21655.2
BAG4	Bag4	ENSMUSG00000037316	2461.36	0.0975109	1.06993	0.0229196	0.642918	2542.12	2635.01	2579.52	2423.1	2395.76	2383.78	2344.3	2387.32
CSRNP3	Csrnp3	ENSMUSG00000044647	3655.68	0.124465	1.0901	0.0229578	0.642918	3749.9	4008.58	3584.72	3907.94	3233.32	3783.34	3505.34	3472.27
MXD4	Mxd4	ENSMUSG00000037235	4363.88	-0.160403	-1.1176	0.0229817	0.642918	3874.44	4349.81	3980.74	4279.76	4044.11	5235	4771.5	4375.7
TMEM238	Tmem238	ENSMUSG00000030431	47.3603	-0.531004	-1.44493	0.0229997	0.642918	39.6164	31.9646	38.0799	44.1347	61.1402	53.9359	68.3865	41.6243
TMEM160	Tmem160	ENSMUSG00000019158	511.684	-0.179243	-1.13229	0.0230783	0.643476	493.049	449.677	516.905	459.621	579.674	500.154	543.222	551.173
COL4A2	Col4a2	ENSMUSG00000031503	3564.51	-0.164726	-1.12095	0.0230954	0.643476	2895.91	3432.74	3605.21	3511.67	3378.25	4016.79	3656.21	4019.31
POLR2A	Polr2a	ENSMUSG00000005198	3589.91	0.137901	1.1003	0.0231174	0.643476	3654.54	3629.7	3770.7	3987.18	3024.86	3627.65	3651.77	3372.89
STRIP2	Strip2	ENSMUSG00000039629	2008.44	0.161752	1.11865	0.0232156	0.643715	2083.38	2283.92	1957.26	2157.77	1784.44	2139.56	1949.7	1711.5
MECP2	Mecp2	ENSMUSG00000031393	5667.52	0.130991	1.09505	0.0232236	0.643715	5867.27	6069.97	5670.83	6087.18	4805.16	5588.39	5893	5358.37
GPR50	Gpr50	ENSMUSG00000056380	32.5377	0.613105	1.52955	0.0233982	0.646603	32.6817	41.0109	37.8949	45.89	21.9749	23.6018	32.9073	24.3401
CECR2	Cecr2	ENSMUSG00000071226	169.852	0.325459	1.25306	0.023426	0.646603	183.672	190.204	227.466	154.548	171.291	155.624	147.882	128.132
DYNLT1	Dynlt1c	ENSMUSG00000000579	107.496	0.370265	1.29259	0.0235512	0.648724	118.142	102.566	143.116	120.834	93.1317	79.3114	90.9668	111.899
CADM1	Cadm1	ENSMUSG00000032076	5632.19	0.115663	1.08347	0.0235685	0.648724	6012.05	5922.14	5783.91	5709.74	4968.66	5395.92	5908.8	5356.32
SFT2D3	Sft2d3	ENSMUSG00000044982	221.383	-0.243958	-1.18424	0.0236588	0.649505	198.893	208.488	191.273	212.233	217.919	249.042	230.064	263.154
MZT1	Mzt1	ENSMUSG00000033186	2257.93	-0.100417	-1.07208	0.0236626	0.649505	2249.59	2219.63	2115.8	2133.44	2424.72	2326.81	2304.56	2288.88
ZDHHC9	Zdhhc9	ENSMUSG00000036985	1721.01	0.103579	1.07444	0.0237818	0.650158	1840.43	1737.19	1772.36	1780.87	1658.29	1626.54	1641.19	1711.21
PIP4K2B	Pip4k2b	ENSMUSG00000018547	4936.67	0.0805942	1.05745	0.0238902	0.650158	5137.77	5088.32	4890.95	5180	4800.41	4871.79	4785.37	4738.79
TNPO2	Tnpo2	ENSMUSG00000031691	6140.57	0.0867183	1.06195	0.0239198	0.650158	6410.84	6411.29	6202.4	6276.93	5782.4	6054.1	5767.4	6219.23
BGLAP	Bglap3	ENSMUSG00000074489	38.3223	-0.606222	-1.52227	0.0239567	0.650158	15.4351	35.2552	36.3829	33.238	43.8713	44.3236	54.4068	43.6658
EEF1D	Eef1d	ENSMUSG00000055762	1906.25	-0.127757	-1.09259	0.023961	0.650158	1700.28	1714.15	1966.02	1906.88	2040.4	1972.22	1995.09	1954.92
BCL7A	Bcl7a	ENSMUSG00000029438	3095.85	0.0927105	1.06637	0.0240007	0.650158	3196.89	3326.48	3133.94	3124.21	2978.36	3077.72	3018.93	2910.23
MNT	Mnt	ENSMUSG00000000282	1486.36	0.116905	1.08441	0.0240023	0.650158	1541.43	1465.17	1644.07	1534.89	1411.69	1403.57	1419.91	1470.16
MACROD2	Macrod2	ENSMUSG00000068205	1721.32	0.137109	1.0997	0.0240307	0.650158	1848.42	1654.31	1714.16	1996.17	1663.95	1663.76	1604.8	1624.99
STX1B	Stx1b	ENSMUSG00000030806	22914.7	0.0913616	1.06538	0.0240537	0.650158	24634.7	22228.4	23566.9	24125.1	21551.3	22836.6	22604.8	21769.8
CCDC22	Ccdc22	ENSMUSG00000031143	846.775	-0.131215	-1.09522	0.0240812	0.650158	786.384	813.991	822.036	810.746	893.02	854.845	922.385	870.794
SHARPIN	Sharpin	ENSMUSG00000022552	1054.69	-0.212419	-1.15863	0.0241862	0.651509	1007.36	819.5	1128.65	952.08	1238.38	1145.44	1177.78	968.325
LRRC9	Lrrc9	ENSMUSG00000021090	78.7538	-0.453378	-1.36924	0.0242255	0.651509	74.5248	73.4451	69.5605	48.5987	72.0653	94.0121	84.0902	113.734
MT-CO3	mt-Co3	ENSMUSG00000064358	55209.9	-0.614594	-1.53113	0.0242599	0.651509	38881.9	36045.7	48346.8	51224.7	85318.2	87927.3	38735.3	55199.1
PNMA8C	Gm42372	ENSMUSG00000108348	4755.75	0.120994	1.08748	0.0242631	0.651509	5056.62	4929.45	4787.47	5043.69	4096.71	4924.98	4642.26	4564.83
ZFYVE19	Zfyve19	ENSMUSG00000068580	476.742	-0.20115	-1.14961	0.0244702	0.653602	456.08	477.347	412.908	427.594	532.052	574.508	476.299	457.147
PTCH2	Ptch2	ENSMUSG00000028681	112.546	0.369908	1.29227	0.0245661	0.653602	134.555	148.648	101.476	124.081	115.626	87.3673	86.2085	102.405
CMIP	Cmip	ENSMUSG00000034390	5678.28	0.108493	1.0781	0.0245733	0.653602	5978.56	5661.23	5940.3	5982.72	4995.63	5671.65	5729.04	5467.13
TMEM245	Tmem245	ENSMUSG00000055296	4304.53	0.131328	1.0953	0.0245807	0.653602	4620.59	4671.15	4199.49	4507.41	3712.79	4445.63	4280.33	3998.83
ANG	Ang	ENSMUSG00000072115	37.6805	-0.58733	-1.50246	0.0245999	0.653602	30.0772	30.1182	22.5785	37.7418	36.9746	39.2545	53.2572	51.4419
EPHA8	Epha8	ENSMUSG00000028661	563.294	0.20172	1.15007	0.0246263	0.653602	537.104	574.347	639.3	660.534	578.899	509.459	464.973	541.739
LRAT	Lrat	ENSMUSG00000028003	7.49628	-1.35115	-2.55115	0.0246327	0.653602	2.85197	3.19222	6.07941	4.84849	15.4375	12.6366	4.39823	10.5258
VIP	Vip	ENSMUSG00000019772	873.796	-0.128518	-1.09317	0.0246685	0.653602	806.119	855.071	848.827	829.927	919.877	936.182	909.612	884.756
PDZK1IP1	Pdzk1ip1	ENSMUSG00000028716	8.49113	1.20652	2.3078	0.0246979	0.653602	8.11035	8.93296	12.8759	17.2094	7.34856	3.93057	5.31254	4.2088
LZTS1	Lzts1	ENSMUSG00000036306	2616.74	0.0969565	1.06951	0.0247143	0.653602	2627.69	2773.85	2611.26	2805.87	2544.41	2540.52	2559.25	2471.07
SLC1A2	Slc1a2	ENSMUSG00000005089	83331	0.104967	1.07547	0.024746	0.653602	86755.2	88814.8	84185.9	85686.5	73306.6	79448	85032.3	83418.9
EHMT1	Ehmt1	ENSMUSG00000036893	1272.01	-0.169929	-1.125	0.0247723	0.653602	1245.87	1331.03	1070.46	1143.52	1402.08	1420.61	1199.27	1363.27
SPICE1	Spice1	ENSMUSG00000043065	432.961	-0.228484	-1.1716	0.0248041	0.653602	369.231	361.428	494.165	372.156	470.872	479.875	478.923	437.039
TLR6	Tlr6	ENSMUSG00000051498	17.951	-1.02964	-2.04152	0.0248371	0.653602	10.8293	7.62493	17.6845	10.0365	11.3091	14.0118	35.9875	36.1243
TRIM44	Trim44	ENSMUSG00000027189	10536	0.0903379	1.06462	0.024999	0.65639	11243	10747.3	10439.4	11029.3	9851.99	10264.7	10725.4	9986.41
EEF1AKMT1	Eef1akmt1	ENSMUSG00000021951	488.995	-0.167028	-1.12274	0.0250603	0.65639	464.727	451.208	456.448	470.479	499.836	534.43	485.825	549.007
CRYAB	Cryab	ENSMUSG00000032060	2447.69	-0.125019	-1.09052	0.0251326	0.65639	2245.85	2253.28	2470.2	2398.05	2658.39	2332.48	2546.37	2676.9
TSHZ2	Tshz2	ENSMUSG00000047907	1997.89	0.139175	1.10127	0.0251477	0.65639	2150.04	2116	2043.46	2064.75	1748.69	1877.24	2154.39	1828.58
KLF7	Klf7	ENSMUSG00000025959	1946.28	0.136977	1.0996	0.0251555	0.65639	1972.01	2106.49	2036.95	2037.48	1650.46	1830.19	2024.99	1911.7
DNAJC15	Dnajc15	ENSMUSG00000022013	1992.1	-0.123305	-1.08923	0.025231	0.65639	2093.19	1822.6	1835.04	1877.02	2165.41	2036.42	2019.49	2087.65
NRTN	Nrtn	ENSMUSG00000039481	70.9732	-0.43265	-1.34971	0.0253118	0.65639	51.1258	63.054	69.8214	58.1514	100.222	81.7649	70.5194	73.1259
DDIT4	Ddit4	ENSMUSG00000020108	2073.97	-0.205678	-1.15323	0.0253244	0.65639	1893.72	2212.92	1855.96	1743.31	1941.83	2607.75	2357.78	1978.54
SPAG17	Spag17	ENSMUSG00000027867	18.8811	-1.05338	-2.07538	0.0253526	0.65639	10.7505	13.0629	16.3627	6.94117	9.68135	32.2772	45.6423	16.3305
C8orf34	A830018L16Rik	ENSMUSG00000057715	2279.4	0.176314	1.12999	0.0254729	0.65639	2743.41	2284.72	2315.69	2328.39	2299.41	2370.76	2021.28	1871.58
FBXL6	Fbxl6	ENSMUSG00000022559	1001.12	-0.143631	-1.10468	0.0254966	0.65639	992.015	921.042	969.982	921.475	1050.19	1136.53	955.708	1062.01
CELSR2	Celsr2	ENSMUSG00000068740	10697.4	0.0987113	1.07082	0.0255579	0.65639	10826.5	10740.2	11365.9	11319.3	9863.76	10701	9875.44	10886.8
S100A4	S100a4	ENSMUSG00000001020	20.9559	-0.766492	-1.70113	0.0255652	0.65639	12.7903	12.4038	21.4425	15.509	28.3361	18.7034	27.6327	30.8297
TMEM269	Tmem269	ENSMUSG00000028642	15.9282	0.86188	1.81741	0.0255851	0.65639	20.7792	25.6201	19.0183	16.9771	14.8766	7.49265	12.1423	10.5191
RGL1	Rgl1	ENSMUSG00000026482	3691.48	0.112125	1.08082	0.0256351	0.65639	3691.98	3765.66	4130.85	3749.72	3316.53	3665.17	3615.95	3596
LSM3	Lsm3	ENSMUSG00000034192	293.277	-0.24696	-1.1867	0.0256762	0.65639	258.366	299.016	270.218	246.184	350.076	287.394	356.355	278.607
EMILIN2	Emilin2	ENSMUSG00000024053	227.086	-0.329253	-1.25636	0.0256823	0.65639	186.031	205.966	186.29	224.52	231.097	345.666	227.122	209.994
NAT10	Nat10	ENSMUSG00000027185	1289.86	-0.132857	-1.09646	0.0258016	0.65639	1274.35	1146.33	1198.73	1301.63	1369.28	1427.83	1317.11	1283.64
GNB1	Gnb1	ENSMUSG00000029064	17424	0.0819563	1.05845	0.0258105	0.65639	18395.5	17075	17762.3	18441	16997.6	17357.4	16460.3	16902.9
GNAL	Gnal	ENSMUSG00000024524	9743.86	0.100526	1.07216	0.0258558	0.65639	9840.72	10399.1	9913.43	10178.5	8676.51	9457.38	9571.41	9913.78
HLA-E	H2-T23	ENSMUSG00000067212	587.467	-0.152018	-1.11112	0.0259375	0.65639	572.872	532	585.296	535.859	634.074	616.585	605.057	617.997
NUDT6	Nudt6	ENSMUSG00000050174	67.484	-0.415967	-1.33419	0.0259489	0.65639	55.6594	65.7188	57.8533	52.5663	84.2227	71.0014	85.6498	67.2006
TMEM242	Tmem242	ENSMUSG00000004945	938.64	-0.153925	-1.11259	0.0260216	0.65639	936.771	921.889	810.86	886.404	1035.38	904.862	967.335	1045.62
XPNPEP2	Xpnpep2	ENSMUSG00000037005	10.9468	-1.53504	-2.89796	0.0261314	0.65639	5.90295	1.74265	5.78832	6.75506	4.30122	4.21373	36.1485	22.7216
CHRNA6	Chrna6	ENSMUSG00000031491	71.8407	0.521944	1.43589	0.0261554	0.65639	85.8851	63.4263	75.1374	113.771	41.7474	48.9541	74.1125	71.692
RPS19	Rps19	ENSMUSG00000040952	2649.42	-0.127567	-1.09245	0.0261703	0.65639	2528.41	2503.12	2670.25	2430.1	2970.08	2534.39	2658.31	2900.73
ST8SIA3	St8sia3	ENSMUSG00000056812	5824.56	0.0883605	1.06316	0.026189	0.65639	6060.73	6223.34	5915.74	5810.43	5475.9	5874.68	5705.1	5530.59
SH3GL1	Sh3gl1	ENSMUSG00000003200	1202.09	-0.118909	-1.08591	0.0262169	0.65639	1121.71	1136.47	1169.05	1183.71	1268.9	1286.3	1177.99	1272.62
CEP164	Cep164	ENSMUSG00000043987	992.393	-0.19396	-1.1439	0.0262355	0.65639	831.84	1061.25	859.683	951.675	1003.19	1119.28	1170.62	941.601
OST4	Ost4	ENSMUSG00000038803	699.368	-0.176969	-1.13051	0.0262943	0.65639	592.217	649.977	734.156	650.985	813.445	694.261	715.2	744.703
TMEM145	Tmem145	ENSMUSG00000043843	1856.97	-0.143743	-1.10477	0.0263056	0.65639	1643.48	1676.48	1878.63	1858.19	2046.44	2090.05	1833.45	1829.04
SGCE	Sgce	ENSMUSG00000004631	686.187	-0.141157	-1.10279	0.026316	0.65639	643.701	691.813	645.198	631.311	734.4	721.409	700.669	720.991
SOX9	Sox9	ENSMUSG00000000567	671.928	0.247557	1.1872	0.0263262	0.65639	629.479	658.953	809.395	820.696	638.078	513.299	574.481	731.042
GATAD2B	Gatad2b	ENSMUSG00000042390	3010.75	0.133764	1.09715	0.0264116	0.65639	3055.17	3209.06	3099.45	3233.49	2532.25	3068.93	3061.17	2826.45
SLITRK4	Slitrk4	ENSMUSG00000046699	1482.74	0.142308	1.10367	0.0264182	0.65639	1688.44	1476.25	1421.53	1636.25	1364.59	1498.05	1379.29	1397.52
GLTP	Gltp	ENSMUSG00000011884	1251.25	-0.134696	-1.09786	0.0264238	0.65639	1198.5	1225.24	1197.52	1151.36	1330.18	1173.87	1382.42	1350.96
PCYT2	Pcyt2	ENSMUSG00000025137	2832.37	-0.10866	-1.07823	0.0264376	0.65639	2577.62	2633.88	2776.17	2914.16	2886.24	2977.6	2867.75	3025.55
SLC32A1	Slc32a1	ENSMUSG00000037771	4099.46	0.124307	1.08998	0.0265357	0.657226	4422.4	3759.5	4479.66	4438.61	3981.39	4012.41	3821.48	3880.22
PRKD2	Prkd2	ENSMUSG00000041187	177.964	-0.300724	-1.23176	0.0265378	0.657226	130.069	179.802	156.384	171.917	185.83	232.524	184.32	182.868
CYHR1	Cyhr1	ENSMUSG00000053929	5065.51	-0.0894862	-1.06399	0.0266293	0.657558	4952.5	4645.7	5004.67	5029.97	5222.92	5159.45	5105.28	5403.59
B3GAT1	B3gat1	ENSMUSG00000045994	7252.6	0.0749562	1.05333	0.0266956	0.657558	7263.08	7581.65	7347.29	7573.91	7074.4	7162.78	6888.73	7128.95
LAMB2	Lamb2	ENSMUSG00000052911	1081.11	0.177753	1.13112	0.0267052	0.657558	1105.64	1207.91	1149.5	1128.46	982.006	1030.18	869.851	1175.34
RBFOX1	Rbfox1	ENSMUSG00000008658	6875.14	0.0951954	1.06821	0.0267176	0.657558	7119.93	6817.44	7132.26	7334.24	6387.52	7021.16	6765.43	6423.17
BPGM	Bpgm	ENSMUSG00000038871	1684.98	-0.154026	-1.11267	0.0268348	0.659621	1713.84	1507.5	1572.06	1585.93	1916.27	1597.06	1927.54	1659.64
BNIP1	Bnip1	ENSMUSG00000024191	592.649	-0.160528	-1.1177	0.0268823	0.659968	616.808	534.587	538.952	547.529	642.565	641.069	618.941	600.739
DLGAP2	Dlgap2	ENSMUSG00000047495	2092.81	0.19139	1.14186	0.0269762	0.661453	2186.81	2266.59	2091.42	2377.8	1583.73	1969.56	2300.47	1966.1
MYL4	Myl4	ENSMUSG00000061086	403.861	-0.255568	-1.19381	0.0271099	0.663907	402.16	364.988	316.568	389.389	521.274	476.167	381.138	379.208
JMJD4	Jmjd4	ENSMUSG00000036819	1057.82	0.118275	1.08544	0.0273516	0.666972	1075.13	1143.22	1078.8	1108.32	993.715	1006.15	1013.15	1044.07
ARID1B	Arid1b	ENSMUSG00000069729	3010.08	0.119074	1.08604	0.02741	0.666972	3064.22	3074.57	3050.9	3344.75	2632.22	2907.52	3006.7	2999.72
FBXW9	Fbxw9	ENSMUSG00000008167	584.628	-0.189086	-1.14004	0.0274358	0.666972	504.517	584.53	552.137	546.133	675.567	607.906	535.68	670.551
SLITRK1	Slitrk1	ENSMUSG00000075478	2292.67	0.137473	1.09998	0.0274825	0.666972	2659.53	2356.36	2256.49	2333.05	2212.12	2276.01	2259.2	1988.63
KATNA1	Katna1	ENSMUSG00000019794	289.477	-0.227812	-1.17106	0.0274979	0.666972	227.291	257.085	274.847	307.419	311.025	316.909	312.45	308.786
MAPK11	Mapk11	ENSMUSG00000053137	1731	-0.128667	-1.09328	0.027505	0.666972	1597.44	1560.02	1700.06	1757.75	1791.35	1782.47	1706.33	1952.54
KCNAB3	Kcnab3	ENSMUSG00000018470	2461.27	-0.168496	-1.12389	0.0275512	0.667273	2143.37	2212.02	2326.6	2588.65	2947.51	2712.98	2405.63	2353.4
MMP15	Mmp15	ENSMUSG00000031790	783.229	0.153058	1.11192	0.0277525	0.668145	755.056	793.976	873.491	875.556	735.919	784.932	709.758	737.146
GPD2	Gpd2	ENSMUSG00000026827	3431.65	0.0831099	1.0593	0.0277563	0.668145	3583.16	3577.32	3455.39	3506.23	3268.08	3368.81	3284	3410.19
GABARAPL1	Gabarapl1	ENSMUSG00000030161	14256.3	0.0724684	1.05151	0.0278409	0.668406	15090.6	14689.3	14243.5	14434.9	14164.8	14025.7	13598.3	13803.1
THRB	Thrb	ENSMUSG00000021779	1764.58	0.143439	1.10453	0.0278895	0.668406	1846.67	1996.2	1664.99	1901.19	1700.76	1717.07	1764.52	1525.27
ARL4C	Arl4c	ENSMUSG00000049866	1746.54	0.107417	1.0773	0.028061	0.668406	1821.68	1794.34	1785.64	1845.95	1777.67	1677.24	1590.13	1679.66
RPL36	Rpl36	ENSMUSG00000057863	1613.62	-0.137401	-1.09992	0.0280628	0.668406	1550.9	1494.32	1563.7	1538.97	1910.05	1605.74	1580.65	1664.59
GPR107	Gpr107	ENSMUSG00000000194	2030.17	0.141782	1.10327	0.0280821	0.668406	2264.71	2022.26	2292.34	1942.57	1931.09	1891.39	1817.55	2079.47
IGF2BP2	Igf2bp2	ENSMUSG00000033581	29.7512	0.611418	1.52776	0.0281176	0.668406	35.0997	29.9104	40.1146	39.2058	28.8415	20.8029	19.7439	24.2907
MRPL23	Mrpl23	ENSMUSG00000037772	154.137	-0.291341	-1.22378	0.0281858	0.668406	156.88	118.028	140.171	139.295	172.411	190.164	161.042	155.104
SELENOW	Selenow	ENSMUSG00000041571	10345.4	-0.124849	-1.09039	0.0281927	0.668406	9772.74	9740.3	10267.6	9814.33	12059.6	10107.6	9956.45	11044.6
MRPL53	Mrpl53	ENSMUSG00000030037	540.404	-0.165467	-1.12153	0.0282556	0.668406	515.361	544.773	472.186	506.272	590.064	598.159	564.68	531.733
RPS15	Rps15	ENSMUSG00000063457	6056.75	-0.133193	-1.09672	0.0282641	0.668406	5585.67	5730.3	6235.92	5559.45	6877.33	5629.24	6280.22	6555.89
HEATR3	Heatr3	ENSMUSG00000031657	1039.99	-0.132155	-1.09593	0.028378	0.668406	974.264	990.174	1017.6	985.252	1074.39	1163.49	1114.15	1000.57
COL25A1	Col25a1	ENSMUSG00000058897	2501.05	0.136982	1.0996	0.0284225	0.668406	2471.16	2870.24	2566.05	2571.42	2150.98	2358.19	2523.07	2497.27
LPL	Lpl	ENSMUSG00000015568	740.384	0.137426	1.09994	0.0284241	0.668406	783.858	811.824	762.08	744.912	693.234	678.855	730.161	718.147
TMEM132B	Tmem132b	ENSMUSG00000070498	5336.37	0.115028	1.083	0.0284341	0.668406	5643.37	5737.57	5155.3	5657.77	4867.98	5545.45	5188.21	4895.32
SLC7A8	Slc7a8	ENSMUSG00000022180	2549.43	0.0966524	1.06929	0.0284798	0.668406	2611.04	2578.75	2622.58	2724.21	2415.14	2411.49	2599.57	2432.63
TMEM104	Tmem104	ENSMUSG00000045980	679.689	0.161391	1.11837	0.0285092	0.668406	728.351	675.6	716.221	748.014	577.677	630.545	700.653	660.453
PROX1	Prox1	ENSMUSG00000010175	1147.6	0.150852	1.11022	0.0285507	0.668406	1189.08	1266.47	1153.52	1221.13	976.194	1058.2	1102.69	1213.52
TMEM178B	Tmem178b	ENSMUSG00000057716	6802.48	0.139728	1.1017	0.0285558	0.668406	7213.53	7295.88	6625.7	7388.03	5602.13	6827.45	6980.36	6486.76
PSMD1	Psmd1	ENSMUSG00000026229	3809.82	0.0969813	1.06953	0.0285919	0.668406	3978.79	3749.05	4013.79	4009.83	3903.18	3636.68	3617	3570.26
EIF3C	Eif3c	ENSMUSG00000030738	5033.26	0.101377	1.0728	0.0286214	0.668406	5549.31	4848.88	5071.58	5367.91	4824.91	4891.82	4802.58	4909.06
SPSB1	Spsb1	ENSMUSG00000039911	782.398	-0.177594	-1.131	0.0286972	0.668406	744.778	775.106	719.276	697.03	733.247	920.399	900.032	769.317
GNL3L	Gnl3l	ENSMUSG00000025266	8074.02	0.0967353	1.06935	0.0287133	0.668406	8762.29	8395.99	7952.06	8265.21	7554.46	7917.59	8225.38	7519.17
TCP1	Tcp1	ENSMUSG00000068039	4489.28	-0.12256	-1.08866	0.0287141	0.668406	4618.58	4255.32	4132.03	4186.49	4688.41	4408.64	5146.83	4477.94
TAF1D	Taf1d	ENSMUSG00000031939	743.697	-0.195591	-1.14519	0.0287581	0.668642	674.948	825.529	591.924	683.047	765.345	758.3	849.053	801.431
TMEM63C	Tmem63c	ENSMUSG00000034145	1641.47	0.138014	1.10039	0.0288825	0.669607	1701.19	1636.72	1770.15	1769.38	1379.42	1618.34	1583.86	1672.74
PCDH17	Pcdh17	ENSMUSG00000035566	3330.16	0.120743	1.0873	0.0289548	0.669607	3671.36	3501.18	3346.97	3355.86	2909.18	3191.78	3437.46	3227.49
MRPL33	Mrpl33	ENSMUSG00000106918	518.579	-0.210006	-1.15669	0.029036	0.669607	483.221	495.344	499.13	446.207	673.627	509.037	534.86	507.204
DPH1	Dph1	ENSMUSG00000078789	544.704	-0.191501	-1.14195	0.0290387	0.669607	484.299	508.395	531.4	507.328	509.453	580.289	677.316	559.156
ARSG	Arsg	ENSMUSG00000020604	787.997	-0.17396	-1.12815	0.0290671	0.669607	729.293	719.997	810.786	702.054	947.53	850.138	772.436	771.739
SLIT3	Slit3	ENSMUSG00000056427	1425.73	0.176413	1.13007	0.0290972	0.669607	1525.03	1440.17	1460.8	1623.18	1100.62	1464.24	1355.68	1436.14
NR1D1	Nr1d1	ENSMUSG00000020889	3167.69	0.1297	1.09407	0.0291099	0.669607	3234.23	3138.22	3358.77	3507.89	3043.05	3334.54	2753.47	2971.38
NOS1	Nos1	ENSMUSG00000029361	2477.4	0.174001	1.12818	0.0291167	0.669607	2536.62	2678.48	2602.13	2688.01	1870.14	2362.65	2521.55	2559.62
ATP5F1E	Atp5e	ENSMUSG00000016252	1539.62	-0.155404	-1.11373	0.0291734	0.669607	1456.23	1609.22	1396.76	1369.02	1815.32	1483.04	1550.54	1636.81
SLC25A35	Slc25a35	ENSMUSG00000018740	281.772	0.249117	1.18848	0.0292266	0.669607	340.057	315.226	251.108	317.874	242.367	248.625	243.166	295.75
FAM168A	Fam168a	ENSMUSG00000029461	10696.2	0.0832964	1.05944	0.0292677	0.669607	11476	10951.6	10545.4	11043.5	10136.5	10657.9	10600.4	10158.3
HECTD3	Hectd3	ENSMUSG00000046861	2041.15	0.118304	1.08546	0.0293564	0.669607	2070.15	2113.26	2004.96	2309.13	1878.33	1989.65	2033.43	1930.29
TBPL1	Tbpl1	ENSMUSG00000071359	1623.2	0.0995906	1.07147	0.02938	0.669607	1680.92	1677.08	1677.53	1681.62	1614.18	1590.96	1542.31	1520.96
AGAP1	Agap1	ENSMUSG00000055013	5968.68	0.0964298	1.06912	0.0294425	0.669607	5970.68	6234.05	6259.55	6206.77	5417.91	5627.24	5968.71	6064.52
UIMC1	Uimc1	ENSMUSG00000025878	496.834	-0.186164	-1.13773	0.0294638	0.669607	443.965	431.703	468.716	515.154	581.468	523.135	479.477	531.054
HPX	Hpx	ENSMUSG00000030895	10.252	-1.16673	-2.24502	0.0294735	0.669607	4.68837	11.1776	6.97728	2.79255	13.0298	9.50749	10.9787	22.8644
GABRE	Gabre	ENSMUSG00000031340	76.6117	0.413446	1.33186	0.0294768	0.669607	82.4998	100.744	71.6673	95.2786	52.7333	67.1723	63.919	78.8789
SIKE1	Sike1	ENSMUSG00000027854	1781.14	0.167425	1.12305	0.0294963	0.669607	1750.34	1941.6	1702.69	2143.37	1521.32	1821.77	1625.7	1742.36
KIAA1549L	D430041D05Rik	ENSMUSG00000068373	7777.02	0.106975	1.07697	0.0295111	0.669607	8205.89	8011.87	7828.12	8212.12	6771.4	7791.84	7852.59	7542.32
NCAM2	Ncam2	ENSMUSG00000022762	2579.1	0.125556	1.09093	0.0295675	0.670118	2816.22	2865.49	2500.51	2580.7	2354.7	2512.76	2632.54	2369.88
C19orf53	D8Ertd738e	ENSMUSG00000019362	1107.37	-0.132337	-1.09607	0.029662	0.670818	1095.01	1009.84	1055.05	1065.95	1267.94	1134.52	1122.11	1108.51
FTSJ3	Ftsj3	ENSMUSG00000020706	942.264	0.151351	1.11061	0.0296663	0.670818	976.594	988.123	1023.34	975.988	867.598	959.626	956.379	790.472
MAK	Mak	ENSMUSG00000021363	165.78	0.272897	1.20823	0.0298154	0.671083	171.383	194.358	181.99	177.153	151.92	136.286	175.419	137.73
DNAH17	Dnah17	ENSMUSG00000033987	76.8848	-0.537276	-1.45123	0.0298506	0.671083	49.0301	64.7138	76.1067	58.7788	62.0304	109.591	131.079	63.748
CENPO	Cenpo	ENSMUSG00000020652	169.827	0.313084	1.24236	0.0298606	0.671083	180.926	163.564	185.394	222.093	118.547	158.271	154.345	175.479
MYLK4	Mylk4	ENSMUSG00000044951	13.3995	1.00991	2.01379	0.0298632	0.671083	20.4911	26.1623	15.0596	10.158	9.88035	4.12579	9.82693	11.4916
ABCA8	Abca8a	ENSMUSG00000041828	396.32	-0.535357	-1.4493	0.0298667	0.671083	274.67	397.598	336.961	284.91	366.754	519.23	335.961	654.477
LCTL	Lctl	ENSMUSG00000032401	9.75964	-1.48241	-2.79416	0.0298817	0.671083	2.14307	3.84836	2.27789	10.785	4.24902	8.78672	33.2244	12.7627
MDGA1	Mdga1	ENSMUSG00000043557	1433.09	0.164747	1.12097	0.0300682	0.673739	1389.1	1474.35	1510.59	1684.14	1208.88	1282.27	1487.06	1428.32
TANC2	Tanc2	ENSMUSG00000053580	7689.94	0.17184	1.12649	0.030126	0.67427	8463.49	8424.84	7533	8163.79	5883.63	8200.57	7687.14	7163.1
FBXW4	Fbxw4	ENSMUSG00000040913	703.094	-0.166198	-1.1221	0.0302744	0.67497	655.241	611.372	720.84	663.762	805.042	681.206	707.161	780.129
EXTL3	Extl3	ENSMUSG00000021978	6198	0.0991511	1.07114	0.0303187	0.67497	6139.55	6625.11	6203.86	6674.97	5746.21	6348.4	5967.37	5878.54
GINS2	Gins2	ENSMUSG00000031821	318.193	-0.302338	-1.23314	0.0303374	0.67497	303.376	254.939	291.917	290.174	471.691	277.751	310.123	345.568
FOXP1	Foxp1	ENSMUSG00000030067	3407.93	0.126877	1.09193	0.0303855	0.67497	3541.34	3618.35	3553.62	3511.94	2886.49	3471.58	3501.08	3179.05
ARNTL2	Arntl2	ENSMUSG00000040187	391.863	-0.289101	-1.22188	0.0303991	0.67497	329.938	374.399	303.963	399.749	354.894	570.376	391.228	410.36
C2CD5	C2cd5	ENSMUSG00000030279	2779.91	-0.111583	-1.08041	0.0304002	0.67497	2488.89	2649.58	2811.28	2739.92	2732.49	3037.71	2874.4	2904.99
MAEA	Maea	ENSMUSG00000079562	2620.9	0.106846	1.07687	0.03049	0.67497	2699.51	2857.58	2589.07	2730.08	2690.25	2457.96	2431.54	2511.2
CYB5B	Cyb5b	ENSMUSG00000031924	5407.21	0.0762017	1.05424	0.0304996	0.67497	5664.67	5561.13	5385.73	5589.56	5388.06	5189.53	5188.69	5290.33
MPP2	Mpp2	ENSMUSG00000017314	5003.66	0.1141	1.0823	0.0305399	0.67497	5208.38	4698.22	5454.98	5441.13	4750.79	5070.81	4671.5	4733.47
NELL1	Nell1	ENSMUSG00000055409	1733.82	0.132842	1.09645	0.0305569	0.67497	1964.49	1696.95	1796.11	1796.34	1685	1772.99	1517.93	1640.76
MYOF	Myof	ENSMUSG00000048612	174.779	0.406131	1.32513	0.0305804	0.67497	237.194	251.33	164.14	146.849	146.255	108.656	160.016	183.792
MECR	Mecr	ENSMUSG00000028910	402.483	-0.210086	-1.15676	0.0306013	0.67497	358.745	317.496	410.88	405.72	448.953	440.12	388.567	449.381
ZNF395	Zfp395	ENSMUSG00000034522	383.274	0.19321	1.14331	0.0306439	0.675156	407.496	391.449	409.678	427.628	362.229	329.618	332.987	405.103
ORC3	Orc3	ENSMUSG00000040044	975.369	0.135247	1.09828	0.0308047	0.675638	1081.72	1003.69	1025.08	971.545	928.651	984.042	946.48	861.749
EEF1B2	Eef1b2	ENSMUSG00000025967	3289.33	-0.101619	-1.07298	0.0308517	0.675638	3164.3	3333.85	3184.26	3015.68	3612.37	3330.55	3359.2	3314.45
CALB1	Calb1	ENSMUSG00000028222	3743.78	0.108292	1.07795	0.0309786	0.675638	3737.31	4097.58	3883.11	3817.2	3356.69	3828.72	3546.93	3682.69
VPS4B	Vps4b	ENSMUSG00000009907	1619.35	-0.125076	-1.09057	0.0309887	0.675638	1429.74	1523.52	1666.05	1576.95	1625	1760.87	1736.59	1636.03
DOK2	Dok2	ENSMUSG00000022102	23.4514	-0.765407	-1.69985	0.0310021	0.675638	14.3804	11.9385	20.1736	21.9816	17.1466	34.9314	31.3918	35.6676
SASH1	Sash1	ENSMUSG00000015305	2808.7	0.114429	1.08255	0.0310394	0.675638	2971.77	3104.07	2830.64	2776.73	2613.38	2666.42	2598.63	2907.95
CEBPD	Cebpd	ENSMUSG00000071637	186.162	-0.248622	-1.18807	0.0310417	0.675638	174.877	174.887	153.511	177.41	189.713	222.436	194.217	202.247
FUBP3	Fubp3	ENSMUSG00000026843	1257.97	-0.168896	-1.1242	0.0311267	0.675638	1333.74	1270.61	1133.65	1001.91	1295.92	1337.81	1368.14	1321.95
GJD3	Gjd3	ENSMUSG00000047197	15.0505	-0.907271	-1.87549	0.0311716	0.675638	14.7029	10.5855	10.5003	6.07819	16.338	27.362	21.031	13.8058
SPACA6	Spaca6	ENSMUSG00000080316	1220.4	-0.125005	-1.09051	0.031224	0.675638	1169.04	1206	1147.2	1147	1221.06	1334.28	1346.85	1191.78
SRR	Srr	ENSMUSG00000001323	2649.16	0.124138	1.08986	0.0312483	0.675638	2810.45	2958.51	2613.8	2669.5	2304.55	2667.42	2560.93	2608.13
GNAO1	Gnao1	ENSMUSG00000031748	24523.6	0.0723233	1.05141	0.0313173	0.675638	25324	25426.8	24766.7	25032.7	22816.9	24247	24605.1	23970
ZNF148	Zfp148	ENSMUSG00000022811	3252.15	0.107539	1.07739	0.031329	0.675638	3493.35	3411.68	3310.83	3273.39	2923.29	3169.22	3366.6	3068.86
CHID1	Chid1	ENSMUSG00000025512	1845.12	0.121726	1.08804	0.0313492	0.675638	2055.75	1963	1924.63	1749.3	1772.76	1756.88	1835.63	1703.04
APPL1	Appl1	ENSMUSG00000040760	3746	0.104499	1.07512	0.0313495	0.675638	3874.46	4022.27	3623.52	4004.65	3388.49	3660.03	3680.78	3713.81
FAM160A2	Fam160a2	ENSMUSG00000044465	3096.95	0.0911177	1.0652	0.0314191	0.675692	3234.53	3139.4	3172.89	3228.04	2867.76	3005.4	3156.4	2971.21
TOX4	Tox4	ENSMUSG00000016831	2394.53	0.149957	1.10954	0.0314803	0.675692	2673.23	2191.55	2429.9	2779.69	2248.59	2425.72	2255.32	2152.22
LNPEP	Lnpep	ENSMUSG00000023845	5565.19	0.108819	1.07835	0.0315079	0.675692	5913.38	5924.18	5319.1	5940.56	5052.41	5636.8	5511.44	5223.66
SMCO4	Smco4	ENSMUSG00000058173	52.6323	-0.486203	-1.40075	0.0315229	0.675692	54.5884	33.6084	34.7438	51.9092	64.8949	56.771	68.0325	56.5107
STXBP5L	Stxbp5l	ENSMUSG00000022829	1592.6	0.191853	1.14223	0.0316236	0.676545	1745.31	1638.67	1678.51	1729.09	1189.66	1696	1653.31	1410.29
RNF17	Rnf17	ENSMUSG00000000365	32.2873	-0.847324	-1.79916	0.031634	0.676545	21.1838	25.2145	15.5899	25.6589	19.2141	35.0739	28.023	88.3403
MCC	Mcc	ENSMUSG00000071856	868.612	0.143347	1.10446	0.0316758	0.676545	899.321	919.188	923.478	903.505	735.039	865.404	827.007	875.957
FLT4	Flt4	ENSMUSG00000020357	133.968	0.307093	1.23721	0.031747	0.676545	157.575	156.31	141.75	136.777	100.974	110.387	141.544	126.429
HECW2	Hecw2	ENSMUSG00000042807	1807.9	0.161467	1.11842	0.0317577	0.676545	1794.6	2260.44	1804.7	1779.37	1584.33	1753.24	1728.85	1757.72
CFP	Cfp	ENSMUSG00000001128	275.765	-0.228344	-1.17149	0.0317709	0.676545	248.139	218.332	281.873	267.539	306.803	287.347	271.78	324.306
SPOCK1	Spock1	ENSMUSG00000056222	8273.07	0.0951407	1.06817	0.0318024	0.676545	8891.75	8277.81	8234.65	8774.34	7542.42	8244.94	8294.51	7924.13
TMEM33	Tmem33	ENSMUSG00000037720	3604.64	0.130972	1.09503	0.0318873	0.676895	3866.7	3872.2	3677.55	3654.33	3080.9	3584.04	3299.73	3801.71
SEMA6D	Sema6d	ENSMUSG00000027200	2270.22	0.118413	1.08554	0.0319527	0.677084	2488.31	2267.06	2390.99	2305.57	2012.71	2148.14	2207.95	2341.03
PCDHA5	Pcdha5	ENSMUSG00000103092	362.965	0.208204	1.15525	0.0319732	0.677084	376.475	383.089	361.173	436.361	351.37	298.556	324.907	371.787
PCDHGA9	Pcdhga9	ENSMUSG00000102440	527.419	0.307525	1.23758	0.031999	0.677084	607.855	638.558	599.442	486.895	324.116	517.873	605.941	438.669
TMSB4X	Tmsb4x	ENSMUSG00000049775	13764.8	-0.117145	-1.08459	0.032058	0.677607	13521.6	13759.2	13007.8	12539.4	15940.6	13350.4	14109	13890.5
NTRK2	Ntrk2	ENSMUSG00000055254	23182	0.112897	1.0814	0.0321027	0.677826	24324.7	23918.8	23998.6	24109.2	19835.4	21925.5	23781.7	23562.1
NDUFB11	Ndufb11	ENSMUSG00000031059	2220.78	-0.117837	-1.08511	0.0322655	0.679353	2191.96	2041.88	2165.24	2121.44	2534.47	2165.77	2291.65	2253.82
SMAD4	Smad4	ENSMUSG00000024515	1218.55	-0.193363	-1.14343	0.0322729	0.679353	1114.81	1053	1104.48	1273.14	1443.77	1071.72	1436.83	1250.66
NMBR	Nmbr	ENSMUSG00000019865	77.4472	0.370459	1.29276	0.0324056	0.679657	79.8517	87.8833	87.7883	93.4675	68.9917	76.6095	67.2951	57.6902
TOMM7	Tomm7	ENSMUSG00000028998	962.111	-0.1441	-1.10504	0.0324619	0.679657	930.746	828.212	982.029	915.83	1048.32	960.066	966.566	1065.12
UQCR10	Uqcr10	ENSMUSG00000059534	1729.76	-0.137136	-1.09972	0.0324649	0.679657	1758.63	1475.93	1733.86	1620.43	1933.75	1835.16	1691.83	1788.49
MEMO1	Memo1	ENSMUSG00000058704	691.837	-0.174197	-1.12834	0.0325278	0.679657	680.265	556.817	736.086	628.91	747.404	739.953	726.939	718.32
PHACTR1	Phactr1	ENSMUSG00000054728	15343.2	0.0765124	1.05447	0.0325872	0.679657	16154.7	15818.4	15378.8	15644.7	14310.1	14972.3	15520.3	14946.4
ZCWPW1	Zcwpw1	ENSMUSG00000037108	214.197	-0.230498	-1.17324	0.032658	0.679657	195.828	207.08	193.981	191.263	223.469	215.052	260.158	226.745
ARID1A	Arid1a	ENSMUSG00000007880	4956.88	0.103433	1.07433	0.0326674	0.679657	5069.55	4988.93	5108.88	5366.68	4383.44	4922.88	4998.38	4816.28
SMOX	Smox	ENSMUSG00000027333	1587.91	-0.124214	-1.08991	0.0327054	0.679657	1422.04	1579.68	1557.99	1520.31	1590.19	1677.41	1567.36	1788.33
OPA1	Opa1	ENSMUSG00000038084	5238.5	0.0767838	1.05466	0.0327122	0.679657	5368.51	5415.78	5338.21	5386.69	4878.25	5156.31	5174.94	5189.36
PRPF8	Prpf8	ENSMUSG00000020850	7479.75	0.0932495	1.06677	0.0327712	0.679657	7785.58	7432.71	7691.63	7971.33	6776.31	7408.21	7587.13	7185.07
FAM168B	Fam168b	ENSMUSG00000037503	11138.5	0.0778446	1.05544	0.032774	0.679657	11574.3	11051.4	11330.7	11794.7	10549.2	11158	11030.7	10618.8
AMPH	Amph	ENSMUSG00000021314	6903.18	0.0835975	1.05966	0.0328691	0.680915	7200.42	6879.79	7131.37	7197.66	6636.33	7048.38	6701.4	6430.09
AKT1S1	Akt1s1	ENSMUSG00000011096	1315.22	-0.145835	-1.10637	0.0329368	0.681113	1243.44	1228.57	1273.61	1243.28	1286.23	1323.24	1600.28	1323.11
RGL2	Rgl2	ENSMUSG00000041354	2227.13	-0.10408	-1.07481	0.0329625	0.681113	2148.63	2288.9	2018.17	2134.42	2365.94	2278.91	2329.86	2252.18
PRAG1	Prag1	ENSMUSG00000050271	942.763	0.162012	1.11885	0.0329913	0.681113	952.086	948.544	1077.43	1005.49	891.492	791.436	872.833	1002.8
PIK3CA	Pik3ca	ENSMUSG00000027665	2369.4	-0.171487	-1.12622	0.0330401	0.681113	2248.3	2120.09	2243.36	2299.45	2881.01	2741.85	2263.84	2157.33
POLB	Polb	ENSMUSG00000031536	1254.06	-0.130895	-1.09497	0.0330716	0.681113	1129.62	1234.32	1186.79	1238.88	1328.3	1399.37	1192.49	1322.74
LPCAT3	Lpcat3	ENSMUSG00000004270	454.828	0.190979	1.14154	0.0331315	0.68129	502.641	464.781	535.587	435.557	382.261	457.721	420.818	439.262
APBA1	Apba1	ENSMUSG00000024897	8159.06	0.0827046	1.059	0.0331908	0.68129	8208.96	8581.59	8280.16	8500.93	7630.03	7691.88	8207.33	8171.6
RBM27	Rbm27	ENSMUSG00000024491	1191.75	0.118418	1.08554	0.0331975	0.68129	1327.75	1225.83	1179.67	1228.2	1108.98	1137.65	1159.26	1166.63
WDR47	Wdr47	ENSMUSG00000040389	4606.44	0.0995016	1.0714	0.0334932	0.68594	4687.66	4835.49	4596.46	4938.98	4236.05	4759.04	4496.22	4301.59
FILIP1	Filip1	ENSMUSG00000034898	441.748	0.197558	1.14676	0.0335749	0.68594	541.506	469.761	456.263	418.98	428.286	409.581	433.894	375.716
DZANK1	Dzank1	ENSMUSG00000037259	11404.9	0.0794451	1.05661	0.0336249	0.68594	11164.4	11817.2	11879.6	12014.5	11310.8	11070.4	11294.6	10687.6
SH3BGR	Sh3bgr	ENSMUSG00000040666	37.9966	-0.6766	-1.59837	0.0336302	0.68594	34.9783	18.8189	47.0085	17.8157	34.7721	50.2761	52.479	47.824
PCNT	Pcnt	ENSMUSG00000001151	1529.47	-0.170975	-1.12582	0.0336448	0.68594	1414.29	1553.78	1353.68	1431.97	1464.43	1931.5	1586.17	1499.9
PREPL	Prepl	ENSMUSG00000024127	13907.1	0.0902322	1.06454	0.0337685	0.68594	14261.6	14368.7	13786.9	14947.1	12815.9	14166	13783.1	13127.8
WDR54	Wdr54	ENSMUSG00000030032	891.562	0.152398	1.11142	0.0338066	0.68594	975.519	927.039	1024.89	829.756	892.937	822.34	829.165	830.853
PCED1A	Pced1a	ENSMUSG00000037773	763.712	0.143467	1.10456	0.0338261	0.68594	794.547	784.756	786.262	839.675	702.442	792.73	673.344	735.944
ALKBH8	Alkbh8	ENSMUSG00000025899	1536.03	0.120633	1.08721	0.0338761	0.68594	1614.01	1636.24	1532.25	1615.18	1384.4	1595.13	1503.34	1407.68
PPARGC1B	Ppargc1b	ENSMUSG00000033871	356.138	0.242925	1.18339	0.0339158	0.68594	433.786	360.842	390.457	357.628	253.657	350.774	360.628	341.331
GARNL3	Garnl3	ENSMUSG00000038860	2984.53	-0.139742	-1.10171	0.033934	0.68594	2586.04	2999.85	2766.38	3009.59	3077.18	3273.06	2797.24	3366.85
SIK3	Sik3	ENSMUSG00000034135	5663.69	0.105855	1.07613	0.0339447	0.68594	5870.89	5613.43	5961.67	6035.05	5004.73	5709.4	5748.94	5365.44
VWA5B2	Vwa5b2	ENSMUSG00000046613	3363.18	-0.129282	-1.09375	0.0340096	0.68655	2830.59	3147.29	3375.79	3496.65	3500.18	3651.35	3487.28	3416.28
GRID1	Grid1	ENSMUSG00000041078	2294.76	0.109663	1.07898	0.0341478	0.687245	2336.89	2321.77	2507.19	2360.56	2031.56	2244.33	2264.73	2291.02
KMT5B	Kmt5b	ENSMUSG00000045098	2026.49	0.0990337	1.07106	0.0341484	0.687245	2121.67	2145.14	2048.87	2067.27	1929.68	1922.61	2075.71	1900.98
REPS1	Reps1	ENSMUSG00000019854	1219.73	0.132178	1.09595	0.0342469	0.688526	1380.43	1231.92	1301.78	1187.55	1134.65	1143.45	1247.03	1131.02
NAA20	Naa20	ENSMUSG00000002728	1249.5	-0.115103	-1.08305	0.0343133	0.68916	1261.62	1164.04	1165.52	1206.41	1327.75	1350.87	1274.13	1245.67
SHISA5	Shisa5	ENSMUSG00000025647	1259.98	0.116276	1.08393	0.0344765	0.6899	1237.97	1292.38	1352.21	1359.56	1232.8	1172.73	1256.57	1175.58
FZD3	Fzd3	ENSMUSG00000007989	4425.49	0.11755	1.08489	0.034488	0.6899	4647.8	4767.55	4288.15	4716.25	3873.67	4488.77	4477.46	4144.24
GFRA1	Gfra1	ENSMUSG00000025089	1582.39	0.115239	1.08315	0.034491	0.6899	1667.29	1512.18	1730.03	1673.97	1532.78	1454.87	1534.57	1553.45
SRPK3	Srpk3	ENSMUSG00000002007	262.758	-0.221488	-1.16594	0.0345507	0.6899	212.766	274.269	230.451	255.522	279.032	272.384	279.795	297.848
IGHM	Ighm	ENSMUSG00000076617	763.819	-0.199435	-1.14825	0.0345937	0.6899	791.7	655.163	632.335	764.752	872.978	897.16	690.321	806.144
PCDHGA8	Pcdhga8	ENSMUSG00000103897	604.046	0.245135	1.1852	0.0346389	0.6899	803.839	555.19	613.153	647.168	486.064	492.744	653.034	581.171
PCYOX1	Pcyox1	ENSMUSG00000029998	3882.36	0.0993887	1.07132	0.0346763	0.6899	3885.46	3941.4	4015.62	4221.15	3968.57	3707.61	3781.75	3537.36
NECTIN3	Nectin3	ENSMUSG00000022656	798.558	0.149908	1.1095	0.0346806	0.6899	811.774	915.631	790.512	842.744	754.688	688.956	790.2	793.961
COL16A1	Col16a1	ENSMUSG00000040690	1673.19	-0.135926	-1.0988	0.0346911	0.6899	1697.28	1442.12	1676.97	1560.74	1623.03	1844.61	1708.9	1831.86
NDUFB2	Ndufb2	ENSMUSG00000002416	1741.19	-0.131248	-1.09524	0.0347254	0.6899	1752.83	1554	1750.84	1591.59	1964.24	1695.5	1757.6	1862.96
SYN1	Syn1	ENSMUSG00000037217	17095	0.0766611	1.05457	0.0347617	0.6899	17190.5	16895.8	17856.3	18249.5	16632.8	16686.1	17047.1	16201.6
CACHD1	Cachd1	ENSMUSG00000028532	784.597	0.221658	1.16607	0.0348295	0.6899	761.764	761.742	1095.91	762.9	692.061	718.704	719.855	763.836
ADAMTSL2	Adamtsl2	ENSMUSG00000036040	229.937	-0.231993	-1.17446	0.0348388	0.6899	217.151	212.284	217.157	197.716	218.103	238.972	281.745	256.37
DEPTOR	Deptor	ENSMUSG00000022419	1233.01	-0.123511	-1.08938	0.0349091	0.689949	1159.57	1235.25	1174.64	1150.59	1177.38	1345.3	1330.08	1291.25
GPR149	Gpr149	ENSMUSG00000043441	149.743	0.359897	1.28333	0.034942	0.689949	144.392	164.982	227.377	137.481	105.93	135.538	153.264	128.982
PRCD	Prcd	ENSMUSG00000075410	81.74	-0.375186	-1.29701	0.0349749	0.689949	63.644	86.4237	65.9	69.7796	93.5269	104.669	75.8876	94.0891
TCF12	Tcf12	ENSMUSG00000032228	1463	0.132257	1.09601	0.0350109	0.689949	1370.77	1554.79	1605.86	1589.39	1334.95	1339.64	1444.1	1464.52
TRPC2	Trpc2	ENSMUSG00000100254	65.7636	-0.531563	-1.44549	0.0350508	0.689949	45.6979	39.5225	52.5795	77.119	69.6383	79.1514	54.1903	108.21
PLIN5	Plin5	ENSMUSG00000011305	30.3881	-0.596254	-1.51179	0.0351995	0.690221	27.8941	24.0409	22.8142	21.9456	29.3321	29.5574	45.0713	42.449
CCRL2	Ccrl2	ENSMUSG00000043953	20.3609	0.794233	1.73415	0.0352756	0.690221	18.0252	22.1416	33.74	29.4762	10.4986	13.1876	11.6232	24.1948
PTK2B	Ptk2b	ENSMUSG00000059456	14295.2	0.0674835	1.04789	0.0353075	0.690221	14605.6	14409.6	14895.8	14604.5	13477.7	13970.3	14256.4	14141.8
SEMA6A	Sema6a	ENSMUSG00000019647	1223.07	0.125265	1.09071	0.0353092	0.690221	1340.11	1237.35	1256.15	1270.8	1109.85	1154.96	1138.52	1276.79
ADAMTS6	Adamts6	ENSMUSG00000046169	245.822	0.258366	1.19612	0.0353965	0.690221	245.018	263.084	323.522	241.074	193.181	232.139	215.715	252.841
TEKT4	Tekt4	ENSMUSG00000024175	79.1017	-0.434103	-1.35107	0.0353981	0.690221	55.0856	73.2956	64.6214	75.7696	69.0956	122.936	93.7088	78.3002
TMEM45A	Tmem45a	ENSMUSG00000022754	20.2037	-1.10707	-2.15407	0.0354592	0.690221	4.95515	12.6232	8.25552	25.9409	11.4831	45.024	13.8484	39.4993
PLAUR	Plaur	ENSMUSG00000046223	15.3825	-0.836449	-1.78565	0.0354837	0.690221	10.0189	12.0593	10.639	11.7206	26.5428	17.5131	12.1064	22.4602
IRGQ	Irgq	ENSMUSG00000041037	4191.04	0.0947224	1.06786	0.035529	0.690422	4082.45	4366.16	4258.07	4606.59	4032.98	4107.78	4133.71	3940.59
ZNF280B	Zfp280b	ENSMUSG00000049764	758.121	0.162857	1.1195	0.0355871	0.690522	836.796	885.279	723.596	758.3	715.99	711.797	769.975	663.232
NDST4	Ndst4	ENSMUSG00000027971	570.043	0.263842	1.20067	0.0356248	0.690522	775.914	593.917	530.064	587.068	536.211	453.996	639.56	443.617
TIMM44	Timm44	ENSMUSG00000002949	1866.29	-0.107936	-1.07769	0.0357066	0.690522	1839.52	1761.02	1891.86	1692.12	1854.42	1953.75	2006.31	1931.33
GABRG3	Gabrg3	ENSMUSG00000055026	1231.65	0.145924	1.10644	0.0357152	0.690522	1347.4	1260.01	1225.54	1340.57	1186.31	1271.58	1199.91	1021.9
ZBTB46	Zbtb46	ENSMUSG00000027583	369.308	0.226831	1.17026	0.0357413	0.690522	419.692	364.515	421.033	387.525	359.837	267.079	380.218	354.562
SIRT7	Sirt7	ENSMUSG00000025138	1491.37	-0.121712	-1.08803	0.0357547	0.690522	1438.91	1456.57	1411.02	1408.69	1485.84	1564.53	1458.13	1707.28
CENPW	Cenpw	ENSMUSG00000075266	82.2902	0.362452	1.28561	0.0357787	0.690522	92.4259	96.2429	98.7747	82.1448	73.719	75.8696	81.3303	57.814
MAGI3	Magi3	ENSMUSG00000052539	2073.85	0.106817	1.07685	0.0358842	0.691882	2129.43	2178.67	2118.22	2174.17	1858.64	1971.29	2144.36	2015.97
PRKAR2A	Prkar2a	ENSMUSG00000032601	2244.14	0.0980628	1.07034	0.0359399	0.692281	2371.05	2300.76	2287.69	2319.98	2065.95	2109.68	2291.2	2206.83
SYNJ1	Synj1	ENSMUSG00000022973	13585.7	0.0836214	1.05967	0.0361183	0.694083	14122.6	13793.3	13443.5	14555.2	12747.1	13770.6	13391.7	12861.8
RHOB	Rhob	ENSMUSG00000054364	10427.2	-0.108873	-1.07839	0.0362606	0.694083	10233.4	10010	10010.3	9879.44	10580	11776.9	11139.7	9787.43
TSR2	Tsr2	ENSMUSG00000025264	2211.06	-0.104394	-1.07504	0.0362674	0.694083	2018.61	2171.34	2207.42	2128.61	2270.11	2277.7	2185.11	2429.53
LRRTM1	Lrrtm1	ENSMUSG00000060780	2104.22	0.102242	1.07344	0.0363128	0.694083	2249.84	2266.05	2082.68	2118.56	2004.04	2023.7	1964.71	2124.21
ST6GALNAC5	St6galnac5	ENSMUSG00000039037	2584.77	0.109253	1.07867	0.0363144	0.694083	2788.16	2690.81	2661.86	2587.75	2352.51	2366.17	2671.23	2559.71
TRAK1	Trak1	ENSMUSG00000032536	6815.82	0.0965312	1.0692	0.0365882	0.695957	6925.92	6731.53	7076.1	7437.65	6147.6	6793.01	6653.17	6761.6
SNX22	Snx22	ENSMUSG00000039452	348.115	-0.183776	-1.13585	0.0367477	0.698114	314.771	345.924	330.606	314.036	404.738	363.574	347.833	363.44
HNRNPK	Hnrnpk	ENSMUSG00000021546	10627.2	0.0741362	1.05273	0.0368581	0.698114	11320.6	11069.4	10675.7	10535.6	10349.2	10404	10142.9	10520
TBX1	Tbx1	ENSMUSG00000009097	28.8752	-0.671958	-1.59323	0.0368792	0.698114	18.5751	14.9536	35.1304	19.6808	41.9432	25.5568	39.3617	35.7996
ALDH5A1	Aldh5a1	ENSMUSG00000035936	3579.71	0.0810749	1.05781	0.0368846	0.698114	3658.25	3711.41	3606.08	3743.55	3456.74	3529.12	3579.23	3353.32
QDPR	Qdpr	ENSMUSG00000015806	5301.35	-0.131001	-1.09505	0.0369382	0.698114	5220.14	4943.52	5185.64	4896.07	6225.13	4999.99	5189.62	5750.7
ELP4	Elp4	ENSMUSG00000027167	344.444	0.220495	1.16513	0.0369492	0.698114	361.366	328.97	422.414	370.471	325.997	273.18	314.255	358.896
USP46	Usp46	ENSMUSG00000054814	3700.2	0.0865766	1.06185	0.0370022	0.698448	4000.49	3829.11	3684.94	3730.37	3679.03	3528.36	3629.89	3519.42
RNF43	Rnf43	ENSMUSG00000034177	131.806	-0.422018	-1.3398	0.0370381	0.698458	131.421	125.873	94.7974	96.7943	200.721	111.864	110.162	182.819
KPNA6	Kpna6	ENSMUSG00000003731	3985.59	0.0839414	1.05991	0.0371202	0.699339	3988.48	4091.83	4115.16	4210.54	3798.13	3730.97	3934.94	4014.69
TBC1D8B	Tbc1d8b	ENSMUSG00000042473	254.424	0.271304	1.2069	0.0373003	0.700431	293.368	239.374	244.699	335.864	192.408	249.09	225.803	254.789
ZNF560	Zfp560	ENSMUSG00000045519	227.369	0.270608	1.20632	0.0373037	0.700431	301.332	258.782	230.212	205.215	181.232	223.222	198.658	220.302
MYBPC1	Mybpc1	ENSMUSG00000020061	107.241	-0.380716	-1.30199	0.0373283	0.700431	108.925	111.451	79.4823	73.5009	114.885	150.168	119.246	100.273
RTN1	Rtn1	ENSMUSG00000021087	29900.9	0.0856346	1.06115	0.0374023	0.700431	31873.2	29270.4	31096.4	30911.1	30583.7	29233.2	28433.5	27806.1
RPS18	Rps18	ENSMUSG00000008668	3191.38	-0.111756	-1.08054	0.0374261	0.700431	3147.73	2988.13	3276.13	2859.67	3453.55	3090.5	3369.72	3345.59
ACP7	Acp7	ENSMUSG00000037469	57.482	0.517595	1.43157	0.0374285	0.700431	51.4186	45.7029	99.2016	75.1433	48.9805	45.7707	42.5966	51.0414
BAX	Bax	ENSMUSG00000003873	937.194	-0.147196	-1.10741	0.0374617	0.700431	858.569	896.174	904.165	901.085	1111.08	930.306	900.908	995.261
NTAN1	Ntan1	ENSMUSG00000022681	1162.71	-0.131477	-1.09541	0.0375389	0.701211	1174.73	1088.43	1101.42	1075.09	1321.63	1249.44	1151.97	1139.01
TTC29	Ttc29	ENSMUSG00000037101	8.42857	-1.15609	-2.22852	0.0376277	0.701544	2.39838	5.57709	8.04262	4.10437	9.51833	17.4111	12.6969	7.67973
RNF217	Rnf217	ENSMUSG00000063760	859.381	0.131584	1.0955	0.0377628	0.702345	850.836	860.937	938.53	943.148	804.404	796.709	866.379	814.104
CNOT6	Cnot6	ENSMUSG00000020362	1787.47	0.10124	1.0727	0.0377653	0.702345	1839	1909.95	1813.75	1835.92	1691.27	1737.87	1822.71	1649.31
KIAA0895	9530077C05Rik	ENSMUSG00000036411	241.511	-0.244451	-1.18464	0.0377794	0.702345	203.594	193.519	252.394	235.171	289.058	234.288	245.283	278.781
DHX32	Dhx32	ENSMUSG00000030986	968.955	0.121392	1.08778	0.0378745	0.702345	994.862	1007.95	1017.38	1019.88	961.389	889.769	881.201	979.2
CLK4	Clk4	ENSMUSG00000020385	2174.11	-0.110452	-1.07957	0.0378839	0.702345	1894.68	2180.42	2123.77	2166.52	2217.46	2302.28	2209.17	2298.6
SPEF1	Spef1	ENSMUSG00000027329	288.527	-0.206793	-1.15412	0.0379228	0.702407	288.45	245.333	293.673	244.995	325.037	306.747	290.216	313.764
TTC9B	Ttc9b	ENSMUSG00000007944	3122.05	-0.124979	-1.09049	0.0382001	0.706317	3005.1	2831.27	3036.68	3075.29	3601.96	3248.34	2910.76	3266.96
MFN2	Mfn2	ENSMUSG00000029020	6439.36	0.110999	1.07998	0.0382054	0.706317	7282.06	6315.49	6419.23	6726.47	5924.94	6369.24	6546.9	5930.54
EPHB1	Ephb1	ENSMUSG00000032537	1452.02	0.135613	1.09856	0.0382753	0.706948	1640.91	1461.28	1471.57	1506.98	1549.17	1308.5	1328.4	1349.38
TBC1D17	Tbc1d17	ENSMUSG00000038520	1705.42	-0.158212	-1.1159	0.0383319	0.707253	1400.45	1527.98	1742.62	1777.45	1781.73	1688.31	1965.71	1759.08
RASGRF1	Rasgrf1	ENSMUSG00000032356	12234.9	0.0854965	1.06105	0.0383634	0.707253	12689.3	12009.8	12874.7	12810.5	11557.5	12141.1	12434.8	11361.3
EYA2	Eya2	ENSMUSG00000017897	101.712	0.50014	1.41435	0.0384522	0.707982	120.557	87.9214	164.901	103.521	79.0513	51.7162	79.8208	126.206
HIPK3	Hipk3	ENSMUSG00000027177	3647.99	0.0809085	1.05768	0.0384746	0.707982	3719.62	3753.29	3683.22	3842.27	3425.6	3631.15	3630.11	3498.62
PIEZO2	Piezo2	ENSMUSG00000041482	58.0734	-0.565982	-1.4804	0.0385961	0.708898	64.3822	53.6378	27.9537	41.5608	52.4889	96.6892	71.9021	55.9729
LRRK1	Lrrk1	ENSMUSG00000015133	164.176	0.336733	1.26289	0.0387002	0.709905	139.39	244.034	196.484	156.984	136.207	132.011	163.152	145.142
ZYX	Zyx	ENSMUSG00000029860	1524	-0.103214	-1.07416	0.0387583	0.709905	1444.82	1428.41	1516.83	1486.1	1614.14	1634.44	1558.29	1508.95
BRI3BP	Bri3bp	ENSMUSG00000037905	4575.53	0.0809179	1.05769	0.0387586	0.709905	4648.8	4739.66	4635.6	4791.18	4517.69	4628.62	4372.06	4270.64
EFCAB12	Efcab12	ENSMUSG00000030321	177.42	-0.249016	-1.1884	0.0388627	0.711152	152.662	166.416	165.665	163.451	164.014	206.406	205.282	195.466
PSMD8	Psmd8	ENSMUSG00000030591	2559.31	-0.0864023	-1.06172	0.038994	0.711578	2498.52	2488.85	2518.44	2426.46	2748.7	2568.03	2621.31	2604.15
COG7	Cog7	ENSMUSG00000034951	1666.16	0.104435	1.07507	0.0390452	0.711854	1783.61	1682.32	1760.38	1679.16	1681.73	1636.5	1576.28	1529.32
TNS2	Tns2	ENSMUSG00000037003	1152.46	-0.157104	-1.11505	0.0391472	0.712071	1138.18	1036.89	1149.48	1034.04	1324.08	1097.4	1111.46	1328.12
FBXW10	Fbxw10	ENSMUSG00000090173	27.363	-0.62417	-1.54132	0.0391631	0.712071	20.8856	18.6369	18.738	27.6582	30.3684	45.6156	27.7352	29.2659
WDR62	Wdr62	ENSMUSG00000037020	72.814	-0.559582	-1.47384	0.0391652	0.712071	62.7861	43.1899	63.3039	63.6136	67.263	143.92	87.7264	50.709
GUK1	Guk1	ENSMUSG00000020444	2348.86	-0.119364	-1.08626	0.0392699	0.713319	2165.38	2204.33	2363.45	2275.19	2710.93	2301.1	2347.78	2422.74
ZNF639	Zfp639	ENSMUSG00000027667	870.858	-0.137561	-1.10004	0.0393388	0.71344	800.366	842.769	832.328	843.035	1001.13	920.443	889.829	836.961
NCAM1	Ncam1	ENSMUSG00000039542	7830.45	0.10652	1.07663	0.039376	0.71344	8245.05	7693.21	8229.01	8306.38	6782.46	7694.75	7854.11	7838.64
TMEM8B	Tmem8b	ENSMUSG00000078716	3297.7	0.0863165	1.06166	0.039472	0.71344	3452.39	3485.43	3440.28	3208.2	3141.66	3268.27	3209.51	3175.88
HERC4	Herc4	ENSMUSG00000020064	1028.39	-0.170109	-1.12514	0.0394823	0.71344	936.315	935.583	857.981	1142.1	1076.21	1078.13	1178.7	1022.08
PDLIM7	Pdlim7	ENSMUSG00000021493	2090.23	-0.135239	-1.09827	0.0394986	0.71344	1810.87	1967.59	2120.27	2071.46	2379.16	2198.44	1972.26	2201.75
DEPDC1B	Depdc1b	ENSMUSG00000021697	8.56493	1.10814	2.15568	0.0395389	0.71344	15.4688	10.2179	11.7405	9.40146	9.32709	3.84358	5.03263	3.48746
DDO	Ddo	ENSMUSG00000063428	269.61	0.192111	1.14243	0.0395749	0.71344	278.289	289.007	293.902	289.276	260.179	236.441	261.088	248.698
DPM1	Dpm1	ENSMUSG00000078919	846.321	-0.416615	-1.33479	0.0396015	0.71344	831.316	565.087	696.534	806.613	1292.17	843.276	758.855	976.717
PAQR9	Paqr9	ENSMUSG00000064225	2389.18	0.114161	1.08235	0.0396796	0.71377	2639.1	2484.64	2254.27	2554.71	2214.64	2411.05	2304.7	2250.32
THOC7	Thoc7	ENSMUSG00000053453	1157.42	-0.120502	-1.08711	0.0397504	0.71377	1080.79	1157.99	1098.5	1099.08	1248.21	1149.13	1283.22	1142.41
CFAP45	Cfap45	ENSMUSG00000026546	112.955	-0.342864	-1.26827	0.039823	0.71377	98.9175	92.8542	117.814	88.2801	113.77	101.203	139.093	151.709
MEIS2	Meis2	ENSMUSG00000027210	4063.96	0.0861027	1.0615	0.0398271	0.71377	4112.26	4117.75	4334.31	4178.12	4127.17	3766.99	3895.36	3979.76
LYVE1	Lyve1	ENSMUSG00000030787	38.2754	-0.508818	-1.42288	0.0399373	0.71377	33.1792	31.3875	30.2406	31.4297	43.0753	57.9998	40.6121	38.279
USP11	Usp11	ENSMUSG00000031066	4949.6	0.0776645	1.05531	0.0399528	0.71377	4992.65	4944.31	5194.42	5196.85	4683.94	4860.22	4954.8	4769.63
HNRNPD	Hnrnpd	ENSMUSG00000000568	4294.19	0.0945575	1.06774	0.0400518	0.71377	4191.56	4743.76	4411.2	4398.07	4308.81	4065.6	4176.55	4057.98
RINL	Rinl	ENSMUSG00000051735	76.9914	-0.452287	-1.36821	0.0400624	0.71377	73.6926	53.5492	56.7233	75.5968	97.4268	120.363	60.9048	77.6747
WNT5B	Wnt5b	ENSMUSG00000030170	62.8676	-0.396263	-1.31609	0.0400782	0.71377	54.1705	50.3697	55.5932	56.8791	85.1048	69.3472	70.3943	61.0819
LETM1	Letm1	ENSMUSG00000005299	2738.21	0.127612	1.09248	0.0400815	0.71377	2887.32	2635.28	2996.85	2916	2685.19	2752.36	2311.08	2721.61
KCNN1	Kcnn1	ENSMUSG00000002908	615.455	0.194335	1.1442	0.0400893	0.71377	642.945	601.388	643.515	737.685	555.463	512.325	547.853	682.467
NOLC1	Nolc1	ENSMUSG00000015176	1808.34	0.110473	1.07958	0.0401809	0.714494	1730.96	1945.19	1985.88	1851.08	1765.47	1687.68	1720.29	1780.14
CDC7	Cdc7	ENSMUSG00000029283	657.007	-0.212744	-1.15889	0.0403224	0.715986	518.054	619.742	569.019	727.369	705.493	803.485	696.766	616.129
CDH2	Cdh2	ENSMUSG00000024304	4042.82	0.0852141	1.06085	0.0403974	0.716051	4299.29	4004.18	4250.27	4093.28	3982.66	3975.99	3986.66	3750.21
MIEN1	Mien1	ENSMUSG00000002580	1005.84	-0.148304	-1.10827	0.0404263	0.716051	1011.86	926.307	957.115	922.139	1183.48	937.135	1055.03	1053.65
DPP4	Dpp4	ENSMUSG00000035000	113.89	-0.407367	-1.32626	0.0404675	0.716051	126.116	88.6427	86.3448	88.1807	125.695	91.0845	181.872	123.18
HK1	Hk1	ENSMUSG00000037012	11188.1	0.10229	1.07348	0.0404877	0.716051	11335.8	10545.4	12167.3	12288.1	10987.4	10708.2	10456.7	11015.5
ACLY	Acly	ENSMUSG00000020917	6439.7	0.0819087	1.05842	0.040595	0.716514	6828.15	6356.18	6500.07	6804.02	6395.56	6413.26	6035.27	6185.1
CHST11	Chst11	ENSMUSG00000034612	2097.1	0.103405	1.07431	0.0406198	0.716514	2233.19	2051.78	2189.93	2212.36	1919.76	2060.94	1978.6	2130.23
PBX3	Pbx3	ENSMUSG00000038718	637.421	-0.148709	-1.10858	0.0406725	0.716514	587.132	593.367	618.746	618.666	720.076	615.322	707.482	638.579
SIPA1L3	Sipa1l3	ENSMUSG00000030583	2864.85	0.111324	1.08022	0.0407715	0.716514	2877.15	3048.24	2937.9	3038.41	2657.74	2720.67	2592	3046.71
ARMCX4	Armcx4	ENSMUSG00000049804	2833.09	0.103642	1.07448	0.040783	0.716514	3048.49	2964.59	2954.47	2771.4	2840.32	2760.04	2798.98	2526.44
WASL	Wasl	ENSMUSG00000029684	4599.85	0.0826479	1.05896	0.0408182	0.716514	4869.28	4603.26	4632.23	4817.96	4347.31	4464.79	4675.94	4388.04
WDR77	Wdr77	ENSMUSG00000000561	1682.76	0.114014	1.08223	0.0408462	0.716514	1847.44	1721.51	1630.18	1799.17	1682.3	1664.46	1529.56	1587.43
PAM16	Pam16	ENSMUSG00000014301	172.834	-0.297825	-1.22929	0.0408873	0.716514	144.22	135.744	192.53	147.814	177.647	170.361	181.751	232.607
TOMM70	Tomm70a	ENSMUSG00000022752	7015.31	0.072543	1.05157	0.0409678	0.716514	7361.1	7067.62	7007.74	7328.2	6874.03	6739.08	7032.1	6712.62
NRIP2	Nrip2	ENSMUSG00000001520	840.682	-0.138173	-1.10051	0.0409839	0.716514	757.171	863.262	787.791	796.058	945.988	893.828	817.927	863.43
GPRASP1	Gprasp1	ENSMUSG00000043384	21606.6	0.0639011	1.04529	0.0411077	0.716514	21705	21726.6	22372.2	22534.2	21043.4	20982.8	21738.9	20749.8
B4GALT1	B4galt1	ENSMUSG00000028413	234.456	-0.218204	-1.16328	0.041164	0.716514	224.484	237.458	209.973	194.994	231.344	266.67	263.932	246.794
APOH	Apoh	ENSMUSG00000000049	7.75426	-1.13184	-2.19138	0.0412481	0.716514	4.42696	2.61767	7.02483	5.14624	12.7278	7.52643	8.99829	13.5659
FOXK1	Foxk1	ENSMUSG00000056493	2325.58	0.102658	1.07375	0.0412893	0.716514	2327.65	2458.54	2400.66	2445.39	2058.32	2309.34	2294.26	2310.5
FMC1	Fmc1	ENSMUSG00000019689	299.648	-0.250922	-1.18997	0.0414153	0.717345	306.822	231.033	295.397	261.634	382.875	305.162	269.986	344.273
MPND	Mpnd	ENSMUSG00000003199	2163.01	-0.0998613	-1.07167	0.0416369	0.718776	2017.98	2097.78	2133.24	2103.94	2349.22	2287.39	2220.8	2093.74
NEU4	Neu4	ENSMUSG00000034000	411.33	-0.175603	-1.12944	0.0416409	0.718776	400.138	353.902	401.246	388.902	395.835	469.004	458.065	423.545
NFIB	Nfib	ENSMUSG00000008575	3112.87	0.0835291	1.05961	0.0416548	0.718776	3221.1	3174.69	3225.39	3189.16	2939.39	2917.83	3136.72	3098.68
MEF2A	Mef2a	ENSMUSG00000030557	5614.26	0.0840608	1.06	0.0416844	0.718776	5897.67	5925.54	5543.24	5742	5290.63	5601.22	5646.98	5266.77
GLT8D1	Glt8d1	ENSMUSG00000021916	975.37	-0.123629	-1.08947	0.0416949	0.718776	893.135	930.672	990.404	922.057	1023.45	1024.59	951.247	1067.41
HCRT	Hcrt	ENSMUSG00000045471	272.887	-0.261133	-1.19842	0.0417391	0.718776	241.165	270.433	286.646	196.813	308.944	274.045	261.454	343.599
C9orf40	D030056L22Rik	ENSMUSG00000047044	673.054	-0.157564	-1.1154	0.0418506	0.719837	718.466	605.822	591.084	629.84	765.875	698.279	678.372	696.698
KIAA0319L	AU040320	ENSMUSG00000028830	2408.81	0.0956265	1.06853	0.0420645	0.722888	2455.06	2603.69	2452.78	2445.53	2343.46	2408.02	2186.76	2375.17
AKAP6	Akap6	ENSMUSG00000061603	8896.26	0.109126	1.07857	0.042117	0.723161	9531.96	9367.38	8836.3	9191.57	7627.12	9007.47	8985.61	8622.68
LRRC4	Lrrc4	ENSMUSG00000049939	2570.65	0.0925067	1.06622	0.0422018	0.723618	2771.45	2530.68	2575.72	2732.01	2518.1	2483.1	2528.54	2425.65
CCDC85A	Ccdc85a	ENSMUSG00000032878	2270.31	0.115128	1.08307	0.0422169	0.723618	2287.26	2334.18	2203.97	2618.3	2144.23	2243.2	2118.53	2212.82
PJA2	Pja2	ENSMUSG00000024083	20203	0.0777054	1.05534	0.0423066	0.72433	21478.3	20074.6	20180.7	21250.2	19357	19880.2	20392.5	19010.5
KIAA0319	D130043K22Rik	ENSMUSG00000006711	1547.46	0.122948	1.08896	0.042374	0.72433	1663.21	1521.95	1570.42	1694.91	1356	1501.15	1479.75	1592.31
GPR101	Gpr101	ENSMUSG00000036357	454.467	0.221275	1.16576	0.0423822	0.72433	503.672	514.474	473.078	464.554	321.923	418.99	484.158	454.884
AP2A2	Ap2a2	ENSMUSG00000002957	7172.46	0.0830513	1.05926	0.0425347	0.72433	7559.1	6943.64	7548.23	7461.09	7078.67	7088.74	7021.09	6679.1
POLR3G	Polr3g	ENSMUSG00000035834	162.805	0.269154	1.2051	0.0425605	0.72433	203.901	169.198	175.428	163.661	123.392	157.207	163.007	146.647
PTPRB	Ptprb	ENSMUSG00000020154	1518.92	0.172893	1.12732	0.0425715	0.72433	1592.29	1824.6	1504.48	1519.17	1322.84	1255.45	1479.26	1653.23
APP	App	ENSMUSG00000022892	51560.1	0.0738172	1.0525	0.0425883	0.72433	54236.6	50183.7	54039.7	53052.1	50663	51327.6	50475	48503.4
BSN	Bsn	ENSMUSG00000032589	21426.3	0.0873197	1.06239	0.0426415	0.724363	21708.4	21655.6	22097.5	22836.4	19190.5	21559	20909.5	21453.2
RGS11	Rgs11	ENSMUSG00000024186	1668.93	-0.109037	-1.07851	0.042668	0.724363	1487.66	1640.97	1652.67	1643.45	1756.87	1815.87	1685.56	1668.39
SYNRG	Synrg	ENSMUSG00000034940	2713.31	0.112441	1.08106	0.042745	0.724363	2921.35	2892.1	2610.77	2849.4	2446.25	2527.84	2814.83	2643.97
LSM1	Lsm1	ENSMUSG00000037296	430.491	-0.230886	-1.17356	0.0427469	0.724363	409.081	361.18	350.805	461.19	382.912	512.428	521.976	444.354
KCNG3	Kcng3	ENSMUSG00000045053	89.9497	0.397374	1.31711	0.0427744	0.724363	112.74	114.295	80.8411	100.652	51.5942	86.273	91.1959	82.0065
KIF3C	Kif3c	ENSMUSG00000020668	9328.55	0.0854288	1.061	0.0428217	0.724363	9849.2	9179.99	9568.77	9816.66	8578.48	9517.49	9141.06	8976.77
CBLB	Cblb	ENSMUSG00000022637	792.602	0.139678	1.10166	0.0428467	0.724363	802.049	834.702	787.339	898.839	696.882	748.564	797.206	775.233
ATP1B2	Atp1b2	ENSMUSG00000041329	15164.7	0.0591899	1.04188	0.0430405	0.725362	15222.7	15408.4	15865.2	15406.6	14809.5	14711.3	15018.1	14875.7
PYROXD1	Pyroxd1	ENSMUSG00000041671	455.403	-0.170011	-1.12507	0.0430782	0.725362	396.137	479.822	412.998	425.608	468.207	507.463	500.005	452.985
CREBZF	Crebzf	ENSMUSG00000051451	2358.89	-0.110968	-1.07995	0.0431041	0.725362	2123.3	2415.6	2267.55	2269.48	2647.24	2385.94	2362.75	2399.28
HECTD1	Hectd1	ENSMUSG00000035247	4885.12	0.0870939	1.06223	0.0431175	0.725362	5070.59	5045.86	4904.75	5105.49	4461.4	4853.77	4983.26	4655.83
DOCK4	Dock4	ENSMUSG00000035954	4630.33	0.112691	1.08124	0.0431957	0.725362	4750.11	5145.41	4614.58	4732.72	4006.02	4687.83	4640.41	4465.57
PPP1R15B	Ppp1r15b	ENSMUSG00000046062	2088.78	0.0982664	1.07049	0.0431976	0.725362	2070.57	2248.37	2091.9	2228.94	2015.18	1939.55	2097.16	2018.55
FOXRED2	Foxred2	ENSMUSG00000016552	679.63	0.134947	1.09805	0.0432357	0.725362	763.334	721.734	674.804	685.738	646.676	636.179	640.891	667.682
C4B	C4b	ENSMUSG00000073418	864.121	0.170894	1.12576	0.0432914	0.725362	857.655	863.33	1001.32	940.567	778.762	707.484	835.491	928.359
NLRC3	Nlrc3	ENSMUSG00000049871	77.523	0.401967	1.32131	0.0433096	0.725362	87.1927	84.1823	91.5826	89.8618	45.8656	58.2183	81.0113	82.2692
A4GALT	A4galt	ENSMUSG00000047878	81.0298	0.404578	1.3237	0.0433779	0.725685	83.2861	95.0023	103.475	86.539	54.5133	61.0636	65.9547	98.4042
ISCU	Iscu	ENSMUSG00000025825	1943.67	-0.103033	-1.07403	0.0434321	0.725685	1836.86	1776.23	1928.69	1953.35	2104.47	1998.95	2036.04	1914.73
CLNS1A	Clns1a	ENSMUSG00000025439	1820.99	-0.101936	-1.07321	0.043439	0.725685	1834.77	1684.13	1738.58	1769.37	1998.88	1829.45	1832	1880.72
RBM43	Rbm43	ENSMUSG00000036249	403.542	0.173442	1.12775	0.0435348	0.726672	412.845	401.761	469.695	427.256	406.477	361.062	391.438	357.799
MPP6	Mpp6	ENSMUSG00000038388	944.625	-0.115078	-1.08303	0.0435733	0.7267	889.034	927.31	880.783	932.039	987.368	956.211	957.727	1026.53
CD4	Cd4	ENSMUSG00000023274	312.536	0.225772	1.1694	0.0437487	0.728283	326.762	338.29	404.255	279.604	279.161	307.741	294.701	269.775
ACAD10	Acad10	ENSMUSG00000029456	176.591	-0.239433	-1.18053	0.0437593	0.728283	145.066	166.216	166.032	170.672	179.798	208.784	179.64	196.519
SLC31A2	Slc31a2	ENSMUSG00000066152	305.499	-0.199562	-1.14835	0.0437927	0.728283	240.113	298.238	288.472	310.998	326.614	329.267	335.6	314.687
COX16	Cox16	ENSMUSG00000091803	400.292	-0.183393	-1.13555	0.0438164	0.728283	416.437	376.656	379.164	327.806	447.54	395.103	420.317	439.31
RFC3	Rfc3	ENSMUSG00000033970	142.984	-0.306475	-1.23668	0.0439055	0.728283	121.616	143.048	121.428	124.859	201.918	132.473	160.734	137.798
FSTL4	Fstl4	ENSMUSG00000036264	874.224	0.198797	1.14774	0.0439127	0.728283	943.456	887.66	887.993	1016.11	634.014	926.081	885.498	812.985
FAT4	Fat4	ENSMUSG00000046743	646.955	0.21882	1.16378	0.0439262	0.728283	654.022	748.807	713.057	668.088	480.653	572.163	588.518	750.332
DIO2	Dio2	ENSMUSG00000007682	2942.56	-0.109946	-1.07919	0.0440548	0.729192	2789.32	2983.87	2800.69	2747.16	2828.5	2958.1	3315.05	3117.77
DHCR24	Dhcr24	ENSMUSG00000034926	3739.66	0.104401	1.07505	0.0442587	0.731341	3799.65	3605.04	3901.05	4191.43	3716.89	3711.7	3550.3	3441.18
CRMP1	Crmp1	ENSMUSG00000029121	5182.58	0.0806248	1.05748	0.0443681	0.731797	5388.18	5052.94	5526.74	5340.03	5173.04	5085.62	4954.23	4939.85
GRB2	Grb2	ENSMUSG00000059923	4497.82	0.110048	1.07926	0.0443973	0.731797	5066.09	4824.86	4256.33	4532.7	4517.2	4339.69	4179.15	4266.5
CYP4F8	Cyp4f15	ENSMUSG00000073424	394.827	0.165069	1.12122	0.0445172	0.731862	426.246	396.569	431.314	413.424	353.77	394.977	387.995	354.325
MYO15B	Myo15b	ENSMUSG00000034427	46.3141	-0.633187	-1.55099	0.0445189	0.731862	22.9418	48.4181	44.9894	28.5791	44.8002	63.9962	83.4837	33.3045
PDE10A	Pde10a	ENSMUSG00000023868	10238.2	0.115623	1.08344	0.0445494	0.731862	10749.2	11580.7	9977.22	10285.3	8893.51	10242.3	10347.7	9829.66
MT-RNR1	mt-Rnr1	ENSMUSG00000064337	65527.6	-0.115966	-1.0837	0.0446636	0.733129	59437.6	66000.4	61226.4	64918.4	69612.7	59885	71955.2	71185
CORO6	Coro6	ENSMUSG00000020836	2409.63	-0.195472	-1.1451	0.0448214	0.733783	2010.25	1960.4	2389.75	2624.68	2549.31	3076.2	2344.6	2321.88
C3orf38	4930453N24Rik	ENSMUSG00000059920	698.854	-0.152261	-1.11131	0.0448442	0.733783	726.067	660.725	606.593	656.045	765.92	725.287	669.328	780.869
SGMS2	Sgms2	ENSMUSG00000050931	163.569	0.43366	1.35066	0.0448551	0.733783	125.49	277.546	186.179	163.523	134.043	103.7	127.721	190.349
PGM2L1	Pgm2l1	ENSMUSG00000030729	13278.6	0.0973946	1.06984	0.0448879	0.733783	14495.9	14016.3	12525.9	13866.8	12690.8	13434.5	12855.2	12343.7
LYSMD2	Lysmd2	ENSMUSG00000032184	1221.18	-0.111932	-1.08067	0.0448891	0.733783	1162.81	1181.64	1181.18	1169.63	1342.44	1237.23	1309.98	1184.51
ZNRF1	Znrf1	ENSMUSG00000033545	5694.56	-0.0846768	-1.06045	0.0449891	0.73481	5154.34	5669.61	5708.84	5580.75	5901.63	5799.06	5744.27	5998.01
EBF4	Ebf4	ENSMUSG00000053552	493.151	-0.158529	-1.11615	0.0451382	0.736115	434.95	508.717	464.203	458.787	548.906	529.272	478.973	521.404
SYN3	Syn3	ENSMUSG00000059602	436.343	0.232462	1.17484	0.045151	0.736115	483.945	427	453.766	519.232	310.941	482.777	391.006	422.077
SRGAP1	Srgap1	ENSMUSG00000020121	1246.87	0.127275	1.09223	0.0451807	0.736115	1269.45	1291.52	1343.79	1301.52	1069.42	1159.33	1285.76	1254.17
FSD1L	Fsd1l	ENSMUSG00000054752	1317.54	-0.11832	-1.08547	0.0453374	0.73625	1230.19	1296.25	1214.65	1311.5	1269.42	1475.99	1382.47	1359.83
ZNF226	Zfp111	ENSMUSG00000087598	313.114	0.189318	1.14022	0.0454087	0.73625	324.522	318.128	349.956	340.53	280.977	325.902	298.662	266.232
TDRD12	Tdrd12	ENSMUSG00000030491	12.5268	-0.848035	-1.80005	0.045532	0.73625	7.6893	7.03443	11.1968	10.0288	15.0068	12.9847	15.6322	20.6412
SLC39A4	Slc39a4	ENSMUSG00000063354	26.3713	0.852197	1.80525	0.045551	0.73625	14.4064	73.5734	24.5717	28.1824	18.3509	10.3392	21.5273	20.0195
VWC2L	Vwc2l	ENSMUSG00000045648	426.384	0.197461	1.14668	0.0455517	0.73625	445.576	441.885	436.746	495.894	376.899	443.357	437.111	333.604
EPB41L5	Epb41l5	ENSMUSG00000026383	323.153	0.173445	1.12775	0.0455692	0.73625	341.027	344.699	351.348	332.753	294.835	326.901	294.023	299.641
RPS24	Rps24	ENSMUSG00000025290	5553.75	-0.114012	-1.08223	0.0455818	0.73625	5421.38	5461.13	5289.11	5168.95	6388.28	5285.52	5451.82	5963.82
HAX1	Hax1	ENSMUSG00000027944	1107.19	-0.123825	-1.08962	0.0456105	0.73625	994.247	1045.61	1176.09	1025.23	1174.06	1125.35	1167.85	1149.12
FUT2	Fut2	ENSMUSG00000055978	29.2441	0.648185	1.5672	0.0456813	0.73625	56.1623	33.4988	24.0025	29.1471	27.3971	21.3908	25.6666	16.6877
PSENEN	Psenen	ENSMUSG00000036835	883.505	-0.135654	-1.09859	0.0457459	0.73625	812.681	901.349	871.476	784.976	1003.28	882.273	906.853	905.154
CCDC106	Ccdc106	ENSMUSG00000035228	918.387	-0.143293	-1.10442	0.0457565	0.73625	881.328	871.157	827.301	911.082	953.176	863.894	959.264	1079.89
IFI27L2	Ifi27	ENSMUSG00000064215	673.7	-0.173199	-1.12756	0.0458491	0.73625	614.619	609.076	683.197	627.827	774.941	660.123	621.377	798.444
TFAP2B	Tfap2b	ENSMUSG00000025927	106.147	0.537648	1.4516	0.0459188	0.73625	124.659	56.0431	188.887	134.881	103.953	100.288	70.2517	70.2171
SLC16A7	Slc16a7	ENSMUSG00000020102	1414.68	0.165776	1.12177	0.04593	0.73625	1421.96	1582.28	1297.59	1682.08	1280.15	1515.39	1258.68	1279.27
PHYHIP	Phyhip	ENSMUSG00000003469	13995.9	0.0842612	1.06014	0.0459612	0.73625	13448.1	14234.5	15167.4	14768.1	13862.5	13738.3	13472.5	13275.8
SLC8A1	Slc8a1	ENSMUSG00000054640	9836.85	0.150862	1.11023	0.0460254	0.73625	11303.9	10516.1	9165.95	10413.4	7963.21	10113.8	10140.2	9078.24
DCP1B	Dcp1b	ENSMUSG00000041477	746.176	-0.140529	-1.10231	0.0460424	0.73625	730.85	707.043	736.607	663.269	724.1	850.374	798.865	758.297
ZFC3H1	Zfc3h1	ENSMUSG00000034163	2375.44	-0.114296	-1.08245	0.0460503	0.73625	2089.75	2424.94	2230.61	2381.27	2429.49	2565.54	2323.79	2558.1
CD276	Cd276	ENSMUSG00000035914	413.825	0.154622	1.11313	0.046091	0.73625	438.823	445.35	429.909	430.358	411.849	373.779	398.368	382.167
DDX49	Ddx49	ENSMUSG00000057788	915.834	0.174583	1.12864	0.0461233	0.73625	920.371	845.008	1076.33	1041.07	855.222	982.973	811.512	794.188
ASNS	Asns	ENSMUSG00000029752	2310.02	0.128118	1.09287	0.0461806	0.73625	2709.52	2348.41	2329.52	2262.74	2396.5	2194.98	2119.82	2118.66
CSF1R	Csf1r	ENSMUSG00000024621	2442.91	0.153521	1.11228	0.0462078	0.73625	2588.28	2636.25	2327.62	2739.49	2046.65	2219.05	2286.3	2699.62
ALDOA	Aldoa	ENSMUSG00000030695	38828.1	0.097774	1.07012	0.0462332	0.73625	40332.9	37017.5	41938.7	41282.9	40358.2	36958.7	36146.8	36588.8
TENM2	Tenm2	ENSMUSG00000049336	3175.46	0.147378	1.10755	0.0465913	0.74018	3378.09	3265.29	3413.35	3289.17	2495.17	3326.23	3270.6	2965.76
PSTK	Pstk	ENSMUSG00000063179	635.447	-0.146223	-1.10667	0.0466449	0.740262	551.459	637.086	599.416	625.85	657.604	686.022	705.515	620.621
C6orf62	BC005537	ENSMUSG00000019132	6415.05	-0.0863573	-1.06169	0.0466919	0.740262	6406.87	5924.06	6547.16	6016.41	6699.32	6439.31	6484.58	6802.71
FAM161B	Fam161b	ENSMUSG00000021234	581.984	-0.134603	-1.09779	0.0467088	0.740262	554.861	564.961	550.571	548.438	595.031	645.562	610.227	586.219
ZSWIM1	Zswim1	ENSMUSG00000017764	771.365	0.126462	1.09161	0.0468568	0.742011	793.842	815.828	768.743	841.281	726.341	781.471	740.342	703.074
LRP4	Lrp4	ENSMUSG00000027253	1130.95	0.134725	1.09788	0.0470794	0.744136	1152.47	1151.77	1187.83	1242.13	992.004	1004.81	1126.73	1189.83
USP29	Usp29	ENSMUSG00000051527	2243.37	0.122392	1.08854	0.0471305	0.744136	2225.47	2509.17	2237.23	2380.36	1990.29	2234.73	2329.84	2039.86
PAXBP1	Paxbp1	ENSMUSG00000022974	1986.44	-0.112284	-1.08094	0.0471573	0.744136	1748.79	2032.37	1988.79	1867.82	1978.77	2080.67	2160.5	2033.79
NUP133	Nup133	ENSMUSG00000039509	1174.44	0.132693	1.09634	0.0471587	0.744136	1180.58	1149.58	1255.12	1328.1	1050.09	1125.57	1081.62	1224.87
SLC4A3	Slc4a3	ENSMUSG00000006576	6991.44	-0.0822007	-1.05863	0.0472214	0.744136	6515.84	7019.99	6971.1	6664.18	7098.71	7565.5	6992.25	7103.97
PDE9A	Pde9a	ENSMUSG00000041119	567.075	-0.150493	-1.10995	0.0472826	0.744136	489.998	584.228	539.44	537.707	623.886	613.415	560.892	587.034
GAL3ST4	Gal3st4	ENSMUSG00000075593	75.146	-0.356119	-1.27998	0.0473907	0.744136	64.544	66.2155	67.5183	65.3639	74.319	79.7947	79.3761	104.037
RBSN	Rbsn	ENSMUSG00000014550	1969.19	0.0944335	1.06765	0.0474548	0.744136	2116.16	2058.72	1941.55	2016.63	1876.69	1973.85	1928.64	1841.26
CDCA2	Cdca2	ENSMUSG00000048922	12.608	1.14048	2.20455	0.0474588	0.744136	27.0354	12.8436	11.6193	16.1566	19.3207	5.61885	6.55148	1.71779
ENC1	Enc1	ENSMUSG00000041773	21526.7	0.0841173	1.06004	0.0475157	0.744136	21203.2	21159.6	23168.7	23084.3	20540	20897.6	20474.5	21685.9
COX6C	Cox6c	ENSMUSG00000014313	4384.08	-0.124795	-1.09035	0.0475464	0.744136	4485.47	4176.54	4217.06	3900.72	5180.7	4296.86	4394.75	4420.53
TRIO	Trio	ENSMUSG00000022263	8253.07	-0.10895	-1.07844	0.0475763	0.744136	7820.03	7928.41	7804.98	8209.5	7730.72	9307.29	8979.99	8243.66
TREML2	Treml2	ENSMUSG00000071068	10.4424	0.997197	1.99612	0.047582	0.744136	13.0417	14.8762	17.4888	10.4261	4.75507	3.63081	7.1251	12.1955
CACNB2	Cacnb2	ENSMUSG00000057914	2035.62	0.108121	1.07782	0.0477073	0.74472	2188.31	2120.15	2066.54	2070.28	1895.93	2152.67	1936.54	1854.52
GCAT	Gcat	ENSMUSG00000006378	268.619	0.262412	1.19948	0.0477332	0.74472	251.214	321.348	255.739	343.68	266.758	197.074	242.42	270.722
ANK3	Ank3	ENSMUSG00000069601	15352.9	0.10894	1.07844	0.0477493	0.74472	16394.4	16188.3	14867.6	16277.3	13365.7	15760.2	15580.4	14389.1
ZNF646	Zfp646	ENSMUSG00000049739	1060.2	0.111871	1.08063	0.0478578	0.74472	1030.12	1121.55	1119.99	1133.08	989.735	1006.35	1054.47	1026.34
SLC25A12	Slc25a12	ENSMUSG00000027010	5341.59	0.128947	1.0935	0.0480043	0.74472	5664.85	5813.6	5712.34	5129.26	5405.21	5402.04	5204.83	4400.59
EAF2	Eaf2	ENSMUSG00000022838	15.8544	-0.739031	-1.66905	0.0480353	0.74472	15.2078	9.054	11.6418	11.7243	18.9478	17.4723	23.5057	19.2814
DIABLO	Diablo	ENSMUSG00000029433	931.095	-0.113503	-1.08185	0.0480523	0.74472	860.248	877.073	940.249	900.563	945.837	974.48	953.942	996.367
NCKAP5	Nckap5	ENSMUSG00000049690	116.984	0.368961	1.29142	0.0480654	0.74472	155.549	123.44	95.8415	153.476	84.7371	86.1397	123.686	113.003
SCUBE2	Scube2	ENSMUSG00000007279	95.9915	-0.361509	-1.28477	0.0480886	0.74472	75.1769	93.0268	78.2458	89.6162	88.3271	145.546	100.774	97.2197
PRKAR2B	Prkar2b	ENSMUSG00000002997	2190.53	0.095053	1.0681	0.0483948	0.747792	2292.44	2267.82	2211.22	2280.47	2232.48	1975.59	2142.36	2121.85
RASGEF1B	Rasgef1b	ENSMUSG00000089809	1472.4	0.104558	1.07517	0.0484999	0.748832	1598.76	1458.8	1514.02	1531.08	1480.47	1339.7	1435.81	1420.53
CYFIP2	Cyfip2	ENSMUSG00000020340	31804.9	0.0862116	1.06158	0.048552	0.74905	31624.9	32670.7	32619.2	34101.8	28712.4	31883.8	32276.5	30550.1
INSIG1	Insig1	ENSMUSG00000045294	2134.15	0.0883907	1.06318	0.048661	0.749229	2265.13	2181.76	2125.96	2223.97	2112.53	2108.28	2068.55	1987.03
B3GNT2	B3gnt2	ENSMUSG00000051650	737.509	0.21105	1.15753	0.0486773	0.749229	942.121	863.738	681.208	678.279	708.128	667.747	757.385	601.466
PANK1	Pank1	ENSMUSG00000033610	1013.43	0.108596	1.07818	0.0487936	0.749534	1075.32	1075.73	1002.18	1052.16	952.036	963.803	981.602	1004.63
SASS6	Sass6	ENSMUSG00000027959	178.183	-0.294763	-1.22668	0.0488119	0.749534	144.529	165.227	163.884	163.51	141.745	225.604	227.493	193.469
KCND2	Kcnd2	ENSMUSG00000060882	3218.34	0.0888608	1.06353	0.0488263	0.749534	3299.64	3397.15	3209.46	3364.31	3156.94	3294.38	2955.97	3068.85
TMEM201	Tmem201	ENSMUSG00000044700	3029.22	0.0879994	1.0629	0.0488541	0.749534	3056.93	2968.4	3261.66	3197.95	2944.08	3010.51	2836.68	2957.55
C4orf47	1700029J07Rik	ENSMUSG00000071103	151.951	-0.25179	-1.19068	0.0490702	0.749534	135.861	143.058	152.224	124.262	148.93	167.33	164.794	179.149
ATXN2	Atxn2	ENSMUSG00000042605	3414.06	-0.104428	-1.07507	0.04908	0.749534	3246.63	3011.46	3384.92	3517.16	3359.59	3654.93	3600.69	3537.14
EWSR1	Ewsr1	ENSMUSG00000009079	7094.34	-0.0750736	-1.05341	0.0490953	0.749534	6692.35	7168.44	6862.29	6916.33	7084.97	7576.11	7293.74	7160.51
BOLA2	Bola2	ENSMUSG00000047721	565.531	-0.175818	-1.1296	0.0491634	0.749534	556.298	529.485	497.98	541.298	700.335	575.124	520.533	603.197
CFAP44	Cfap44	ENSMUSG00000071550	231.516	-0.308951	-1.23881	0.0491804	0.749534	147.559	274.284	197.738	210.073	220.394	238.348	278.268	285.465
KCTD17	Kctd17	ENSMUSG00000033287	5476.91	-0.0806629	-1.0575	0.0492034	0.749534	5216.54	5565.89	5196.25	5320.15	5625.57	5844.17	5370.95	5675.75
ABTB1	Abtb1	ENSMUSG00000030083	1298.83	0.109326	1.07872	0.0492188	0.749534	1389.49	1290.64	1323.08	1387.95	1272.88	1324.83	1195.63	1206.1
RPS14	Rps14	ENSMUSG00000024608	5544.06	-0.120607	-1.08719	0.0492281	0.749534	5297.13	5259.93	5546.25	5148.9	6571.82	5422.19	5322.06	5784.18
SNRPA1	Snrpa1	ENSMUSG00000030512	570	-0.151872	-1.11101	0.0492684	0.74957	522.281	548.802	509.358	579.656	636.376	633.713	578.001	551.812
CDH24	Cdh24	ENSMUSG00000059674	668.922	-0.14827	-1.10824	0.0493272	0.749642	578.913	608.727	640.175	709.769	682.82	738.096	680.444	712.433
SHISA3	Shisa3	ENSMUSG00000050010	36.3778	-0.555802	-1.46999	0.0493537	0.749642	41.792	31.8867	21.932	23.0366	53.1157	45.7716	33.1875	40.3005
NDOR1	Ndor1	ENSMUSG00000006471	1107.38	-0.134451	-1.09768	0.0494964	0.749642	1042.43	1093.8	1075.82	1011.73	1042.49	1214.79	1105.99	1272.01
DGKZ	Dgkz	ENSMUSG00000040479	15741.8	-0.0573209	-1.04053	0.0495152	0.749642	15148.9	15218.7	15726.9	15622.2	16202.6	16008.7	15968.8	16037.9
NLGN1	Nlgn1	ENSMUSG00000063887	2199.33	0.118048	1.08527	0.0495278	0.749642	2423.73	2388.35	2143.74	2198.58	2018.23	2197.3	2255	1969.7
GPC4	Gpc4	ENSMUSG00000031119	363.201	0.169162	1.12441	0.0495564	0.749642	407.655	398.757	384.348	347.173	330.502	341.391	353.627	342.16
DHX16	Dhx16	ENSMUSG00000024422	932.456	-0.15513	-1.11352	0.0495702	0.749642	816.973	832.37	1024.67	855.263	1000.81	1012.2	1023.25	894.103
ZNF276	Zfp276	ENSMUSG00000001065	1049.82	-0.139299	-1.10137	0.0496829	0.750675	1040.51	968.218	946.891	1039.68	977.165	1078.56	1143.11	1204.41
C1QTNF2	C1qtnf2	ENSMUSG00000046491	25.1146	-0.635428	-1.5534	0.0498977	0.751302	15.7527	21.4534	21.4151	19.7895	28.7068	18.4447	42.3701	32.9847
SREBF2	Srebf2	ENSMUSG00000022463	8267.84	0.0754558	1.05369	0.0500216	0.751302	8535.27	8310.16	8332.01	8759.06	8384.38	7862.14	7769.21	8190.48
EML5	Eml5	ENSMUSG00000051166	4151.23	-0.110931	-1.07992	0.0500511	0.751302	4031.76	4143.14	3838.63	3951.04	3963.59	4800.82	4277.98	4202.85
SRSF5	Srsf5	ENSMUSG00000021134	9511.22	-0.0721866	-1.05131	0.0500853	0.751302	9095.48	9387.84	9416.25	9192.11	9855.25	9657.67	10157.5	9327.7
S100A10	S100a10	ENSMUSG00000041959	455.383	-0.182483	-1.13484	0.0500963	0.751302	448.17	402.623	452.647	402.849	549.145	433.102	509.389	445.141
CHRM1	Chrm1	ENSMUSG00000032773	4829.89	0.0997471	1.07159	0.0500996	0.751302	4913.48	4759.79	5068.62	5240.91	4403.81	5054.53	4680.88	4517.09
AKAP8L	Akap8l	ENSMUSG00000002625	8243.09	-0.0904824	-1.06473	0.0501045	0.751302	7596.37	8187.59	7837.74	8316.33	7948.66	8901.66	8466.62	8689.77
TMED7	Tmed7	ENSMUSG00000033184	2824	0.0974454	1.06988	0.0502723	0.753247	3099.86	3035.81	2794.84	2747.47	2796.28	2658.39	2719.63	2739.75
EIF3I	Eif3i	ENSMUSG00000028798	1999.75	-0.103161	-1.07412	0.050394	0.754132	1978.38	1839.78	1990.21	1904.83	2183.85	1920.44	2066.51	2114.03
CCL28	Ccl28	ENSMUSG00000074715	133.384	-0.361477	-1.28474	0.0504344	0.754132	142.534	136.73	76.6641	111.835	180.925	140.604	152.661	125.118
ITGAV	Itgav	ENSMUSG00000027087	2727.45	0.107694	1.0775	0.050463	0.754132	2822.82	3083.25	2703.84	2707.89	2565.58	2803.55	2509.03	2623.67
ASPH	Asph	ENSMUSG00000028207	2908.24	0.106031	1.07626	0.0505083	0.754132	3271.43	2974.31	2866.45	2946.39	2771.78	2956.77	2851.51	2627.27
DAPK2	Dapk2	ENSMUSG00000032380	59.0418	-0.39535	-1.31526	0.0507182	0.754132	57.3562	44.6527	46.1938	55.3849	55.8877	64.9533	76.174	71.732
KLF8	Klf8	ENSMUSG00000041649	153.944	0.275563	1.21047	0.0507287	0.754132	202.977	164.796	160.492	147.327	134.971	117.406	154.993	148.587
GKAP1	Gkap1	ENSMUSG00000021552	493.576	-0.172272	-1.12683	0.0507469	0.754132	451.809	515.835	434.904	454.292	571.212	558.137	488.346	474.071
ROMO1	Romo1	ENSMUSG00000067847	620.702	-0.161604	-1.11853	0.0507525	0.754132	613.407	541.25	626.999	561.786	734.134	586.329	641.778	659.937
MIEF2	Mief2	ENSMUSG00000018599	591.805	-0.168199	-1.12365	0.0508024	0.754132	571.615	550.245	529.541	577.716	736.991	579.961	608.583	579.789
ALG2	Alg2	ENSMUSG00000039740	4199.62	0.0868971	1.06208	0.0508124	0.754132	4544.64	4224.85	4191.74	4341.85	4207.92	4190.34	4025.95	3869.69
PTPN12	Ptpn12	ENSMUSG00000028771	976.628	0.18793	1.13913	0.0508275	0.754132	1124.88	828.813	1046.28	1162.36	972.567	830.188	860.598	987.343
SIRT3	Sirt3	ENSMUSG00000025486	1823.32	-0.116065	-1.08377	0.0510029	0.755267	1577.09	1889.57	1768.01	1768.55	1969.02	1906.23	1793.98	1914.1
ST3GAL1	St3gal1	ENSMUSG00000013846	860.982	0.155926	1.11414	0.0510137	0.755267	970.213	910.847	930.936	818.791	778.115	725.747	840.648	912.562
HNRNPH1	Hnrnph1	ENSMUSG00000007850	7723.09	-0.0817486	-1.0583	0.0510485	0.755267	7544.91	7490.26	7494.57	7487.12	7495.33	7957.43	7829.1	8485.99
PCDH8	Pcdh8	ENSMUSG00000036422	1311.07	0.151204	1.1105	0.0510569	0.755267	1208.25	1341.46	1593.86	1375.27	1153.78	1236.84	1274.76	1304.35
ARSB	Arsb	ENSMUSG00000042082	3688.15	0.0788872	1.0562	0.0511157	0.755573	3818.23	3894.39	3621.46	3822.04	3640.52	3668.15	3560.29	3480.14
CADM2	Cadm2	ENSMUSG00000064115	8267.58	0.102118	1.07335	0.0512947	0.756946	9126.12	8584.81	7859.61	8667.15	7780.68	8406.19	8206.41	7509.69
THYN1	Thyn1	ENSMUSG00000035443	853.434	-0.119818	-1.0866	0.0513236	0.756946	846.876	865.884	780.35	779.61	889.969	886.988	911.376	866.415
CYB561D1	Cyb561d1	ENSMUSG00000048796	903.308	0.120295	1.08696	0.0514726	0.758578	905.157	900.422	957.629	999.937	847.31	873.611	832.5	909.896
SLC35F1	Slc35f1	ENSMUSG00000038602	2470.64	0.0853468	1.06094	0.0515563	0.759183	2586.01	2617.72	2468.2	2502.14	2416.79	2403.03	2472.59	2298.65
NME2	Nme2	ENSMUSG00000020857	1444.27	-0.149245	-1.10899	0.0515905	0.759183	1351.75	1423.03	1323.72	1382.5	1752.27	1366.45	1364.64	1589.78
IRF2BPL	Irf2bpl	ENSMUSG00000034168	2798.36	0.106969	1.07696	0.0517825	0.760073	2714.72	2838.48	3023.18	3032.84	2811.6	2505	2636.16	2824.9
ABHD17A	Abhd17a	ENSMUSG00000003346	3702.18	-0.11854	-1.08564	0.0517989	0.760073	3536.41	3418.35	3613.79	3632.91	4357.82	3575.66	3592.33	3890.13
WBP11	Wbp11	ENSMUSG00000030216	2770.39	0.0753706	1.05363	0.0518898	0.760073	2868.27	2804.69	2805.62	2891.06	2703.71	2646.45	2754.15	2689.17
SLC38A1	Slc38a1	ENSMUSG00000023169	7602.81	0.076823	1.05469	0.0519574	0.760073	7938.13	7449.17	7839.67	7990.8	7070.27	7510.63	7397.79	7626.05
LYPD1	Lypd1	ENSMUSG00000026344	3043.27	0.0854889	1.06105	0.0520145	0.760073	3013.89	3066.33	3185.27	3269.73	3012.34	2923.31	2846.37	3028.94
CDH8	Cdh8	ENSMUSG00000036510	1494.09	0.134601	1.09779	0.0520258	0.760073	1695.29	1687.81	1459.34	1412.39	1440.75	1450.66	1480.16	1326.32
MRPL34	Mrpl34	ENSMUSG00000034880	487.365	-0.188022	-1.1392	0.0520375	0.760073	393.444	460.98	472.921	494.786	568.362	516.238	548.178	444.014
EMX2	Emx2	ENSMUSG00000043969	232.475	0.208952	1.15585	0.0520424	0.760073	246.169	229.538	284.109	237.149	213.375	203.863	230.494	215.106
PDE7B	Pde7b	ENSMUSG00000019990	2154.07	0.105992	1.07623	0.0520831	0.760073	2225.63	2235.36	2271.04	2198.19	1882.37	2238.07	2109.62	2072.29
CNOT1	Cnot1	ENSMUSG00000036550	4106.44	0.139814	1.10176	0.0521525	0.760073	4120.5	4068.78	4600.53	4427.69	4149.33	4224.71	3976.18	3283.8
SCRN1	Scrn1	ENSMUSG00000019124	8612.97	0.0784253	1.05586	0.0521867	0.760073	9369.72	8622.82	8610.69	8783.64	8547.09	8607.73	8161.4	8200.66
TPD52L2	Tpd52l2	ENSMUSG00000000827	1553.37	-0.123893	-1.08967	0.0521894	0.760073	1680.25	1406.98	1405.52	1454.19	1694.99	1563.89	1619.16	1602
EBF3	Ebf3	ENSMUSG00000010476	182.099	0.26578	1.20229	0.0523147	0.76111	223.227	157.703	233.857	180.411	165.482	153.139	175.932	167.044
NECAP2	Necap2	ENSMUSG00000028923	877.949	-0.146176	-1.10663	0.0523376	0.76111	804.612	877.32	823.403	828.943	1060.21	886.774	903.911	838.42
NAB2	Nab2	ENSMUSG00000025402	1193.9	0.131915	1.09575	0.0524506	0.761214	1148	1159.45	1402.27	1284.25	1174.69	1133.04	1130.92	1118.61
CD160	Cd160	ENSMUSG00000038304	26.7378	-0.609305	-1.52552	0.0526028	0.761214	21.7744	12.928	22.1358	27.6069	36.7753	39.3591	28.4809	24.8423
SNRPB2	Snrpb2	ENSMUSG00000008333	603.133	0.134585	1.09778	0.052625	0.761214	634.746	618.227	665.146	606.234	592.81	603.449	556.492	547.958
RCC1	Rcc1	ENSMUSG00000028896	353.047	-0.171776	-1.12644	0.0526681	0.761214	336.836	348.893	332.676	310.796	384.045	407.068	346.084	357.974
SLC17A6	Slc17a6	ENSMUSG00000030500	2759.71	0.0916032	1.06555	0.052691	0.761214	2848.66	2648.22	2921.44	2970.15	2751.71	2612.76	2693.01	2631.75
ADCYAP1R1	Adcyap1r1	ENSMUSG00000029778	6963.9	0.08819	1.06304	0.0526914	0.761214	7298.21	6830.12	7475.28	7099.63	6362.46	6666.15	7119.43	6859.92
CRYZ	Cryz	ENSMUSG00000028199	537.019	0.161869	1.11874	0.0528941	0.762833	599.626	594.324	546.112	529.499	493.553	447.715	554.835	530.487
NR3C2	Nr3c2	ENSMUSG00000031618	1579.12	0.113537	1.08188	0.052916	0.762833	1658.86	1792.53	1601.39	1513.58	1448.88	1526.49	1543.55	1547.66
LMBRD2	Lmbrd2	ENSMUSG00000039704	3575.37	0.0820681	1.05853	0.0529193	0.762833	3714.37	3758.01	3546.04	3686.87	3366.91	3571.16	3602.33	3357.25
CACNA2D4	Cacna2d4	ENSMUSG00000041460	136.116	0.705489	1.6307	0.0530177	0.763694	178.825	215.075	150.014	129.926	57.7718	136.767	66.9402	153.609
TMEM255A	Tmem255a	ENSMUSG00000036502	1107.56	0.124487	1.09012	0.0530864	0.764128	1232.24	1086.51	1216.9	1083.78	1005.76	1066.09	1122.29	1046.89
CREG1	Creg1	ENSMUSG00000040713	973.427	-0.156552	-1.11462	0.0531257	0.764137	912.738	924.544	918.383	923.392	1003.35	1214.21	883.898	1006.89
WDR25	Wdr25	ENSMUSG00000040877	293.392	-0.262055	-1.19919	0.0532487	0.764237	252.582	219.825	244.232	353.037	358.501	316.829	278.37	323.76
CTU2	Ctu2	ENSMUSG00000049482	579.674	-0.208247	-1.15528	0.0534173	0.764395	568.902	470.126	502.504	606.976	587.847	763.264	591.922	545.85
MYH14	Myh14	ENSMUSG00000030739	1473.28	-0.179372	-1.13239	0.0534404	0.764395	1304.31	1253.05	1607.42	1362.48	1797.64	1550.96	1301.02	1609.35
NLRC5	Nlrc5	ENSMUSG00000074151	38.789	-0.633883	-1.55174	0.0534413	0.764395	40.5183	21.0054	27.8294	30.8361	33.9185	34.7381	35.2598	86.2063
RFX3	Rfx3	ENSMUSG00000040929	2266.88	0.123368	1.08928	0.0534435	0.764395	2346.6	2528.18	2325.72	2252.58	1899.79	2218.5	2293.59	2270.04
C4orf3	1810037I17Rik	ENSMUSG00000054091	931.229	-0.140663	-1.10241	0.0534762	0.764395	845.875	938.473	884.097	876.614	1063.15	849.856	997.51	994.261
OPRM1	Oprm1	ENSMUSG00000000766	104.935	0.384845	1.30572	0.0535276	0.764395	135.114	116.774	112.435	110.502	52.5041	99.5923	103.589	108.971
KLHL33	Klhl33	ENSMUSG00000090799	339.054	0.258911	1.19657	0.0535826	0.764395	296.643	298.382	458.484	426.478	322.269	321.065	294.807	294.302
PLEKHB2	Plekhb2	ENSMUSG00000026123	8736.84	0.0640213	1.04538	0.0535963	0.764395	9136.49	8869.99	8863.76	8853.45	8816.65	8344.04	8510.28	8500.03
NDUFA1	Ndufa1	ENSMUSG00000016427	828.095	-0.138613	-1.10085	0.0536573	0.764395	794.52	766.776	824.067	769.61	959.259	837.52	778.521	894.485
RTN4RL1	Rtn4rl1	ENSMUSG00000045287	2260.93	0.08353	1.05961	0.05366	0.764395	2285.21	2276.06	2407.12	2336.49	2140.05	2169.22	2212.61	2260.67
TRIM39	Trim39	ENSMUSG00000045409	1366.37	-0.10693	-1.07693	0.0536852	0.764395	1247	1378.42	1309.19	1328.57	1397.96	1366.36	1514.97	1388.49
LRRC20	Lrrc20	ENSMUSG00000037151	850.506	0.137086	1.09968	0.0538222	0.765039	986.791	844.225	858.396	873.721	855.431	846.387	752.536	786.563
IL17RA	Il17ra	ENSMUSG00000002897	636.713	-0.182611	-1.13494	0.0538261	0.765039	504.797	571.775	685.588	624.243	610.192	654.527	731.809	710.773
CD14	Cd14	ENSMUSG00000051439	62.7444	-0.404538	-1.32366	0.0538886	0.765039	48.5641	44.1254	73.7285	49.4773	74.9095	77.2204	73.0038	60.9265
IGSF3	Igsf3	ENSMUSG00000042035	752.66	0.137349	1.09988	0.0539353	0.765039	815.27	741.735	797.258	796.793	655.79	757.683	773.482	683.269
PRKCA	Prkca	ENSMUSG00000050965	6279.22	0.0926097	1.0663	0.0539627	0.765039	6657.53	6520.95	6148.62	6592.85	5573.83	6283.99	6281.29	6174.67
KDELR2	Kdelr2	ENSMUSG00000079111	668.562	-0.133591	-1.09702	0.0540751	0.766026	612.128	637.7	679.32	621.983	745.499	700.601	698.469	652.796
RAB11A	Rab11a	ENSMUSG00000004771	3081.54	0.124973	1.09049	0.0541466	0.766026	3275.66	3001.37	3266.31	3314.46	3233.77	3102.2	2860.7	2597.88
FARSA	Farsa	ENSMUSG00000003808	1061.67	-0.117435	-1.0848	0.0541521	0.766026	936.586	1080.62	1012.43	1045.46	1092.43	1081.05	1164.33	1080.44
TRNP1	Trnp1	ENSMUSG00000056596	3619.34	-0.0970823	-1.06961	0.0542497	0.766359	3425.81	3604.94	3483.74	3479.78	4071.54	3634.07	3496.61	3758.23
B4GALNT4	B4galnt4	ENSMUSG00000055629	3021.22	-0.0802809	-1.05722	0.0543805	0.767658	2952.65	3042.4	2937.45	2818.17	3131.34	3133.49	3154.68	2999.6
SDC3	Sdc3	ENSMUSG00000025743	8194.43	0.0717628	1.051	0.0544691	0.76836	7940.06	8525.34	8632.53	8497.58	8061.59	7975.94	7853.89	8068.5
NAV3	Nav3	ENSMUSG00000020181	3217.81	0.132942	1.09653	0.0546137	0.768528	3504.21	3657.35	3202.67	3099.39	2856.21	3425.1	2837.9	3159.67
COL3A1	Col3a1	ENSMUSG00000026043	110.43	-0.388522	-1.30905	0.0546438	0.768528	89.113	102.324	100.823	85.2951	114.296	93.2545	194.653	103.684
PARP10	Parp10	ENSMUSG00000063268	95.0622	0.312295	1.24168	0.0547426	0.768528	119.779	99.0711	97.4982	104.429	69.3217	91.1428	89.3984	89.8574
DKKL1	Dkkl1	ENSMUSG00000030792	319.201	-0.212643	-1.15881	0.0548133	0.768528	270.162	292.478	304.556	315.353	397.815	300.256	372.385	300.606
ACBD4	Acbd4	ENSMUSG00000056938	945.572	-0.137679	-1.10013	0.0549103	0.768528	909.769	914.88	948.175	828.369	922.548	1084.7	920.501	1035.63
SELENOP	Selenop	ENSMUSG00000064373	8498.06	-0.0743699	-1.0529	0.0549267	0.768528	8226.7	8728.86	8004.27	8157.8	8636.82	8467.08	8881.14	8881.82
WDR24	Wdr24	ENSMUSG00000025737	907.022	-0.119797	-1.08658	0.0549403	0.768528	938.957	841.794	878.521	818.816	970.373	952.97	906.291	948.459
ATP1A3	Atp1a3	ENSMUSG00000040907	64711.6	0.11323	1.08165	0.0549677	0.768528	65002.6	59462.1	71929.8	72601.4	61860.3	65429.2	61581.1	59826.6
IL1R1	Il1r1	ENSMUSG00000026072	253.079	-0.264176	-1.20095	0.0549864	0.768528	251.776	255.588	187.952	223.723	224.562	331.995	301.548	247.486
OSBPL10	Osbpl10	ENSMUSG00000040875	943.627	0.111155	1.08009	0.0550176	0.768528	934.589	998.45	998.064	989.497	910.837	948.877	864.876	903.827
FMN2	Fmn2	ENSMUSG00000028354	2842.68	0.0924624	1.06619	0.0550254	0.768528	2964.32	3135.64	2804.9	2830.61	2691.73	2792.35	2844.29	2677.62
ADAMTS19	Adamts19	ENSMUSG00000053441	75.3369	-0.512369	-1.42639	0.0552272	0.770678	54.872	75.0952	50.2097	68.085	60.2929	149.213	80.0943	64.8326
CACNA1E	Cacna1e	ENSMUSG00000004110	13574.7	0.133237	1.09675	0.05548	0.770678	14063.9	15161.6	13427.5	14148.4	11002.7	14227.8	13963.7	12601.5
ANK1	Ank1	ENSMUSG00000031543	3252.98	-0.140708	-1.10245	0.0555565	0.770678	3020.51	2822.54	3343.36	3188.23	3070.8	3841.56	3135.39	3601.43
TAGLN3	Tagln3	ENSMUSG00000022658	5856.26	-0.0935121	-1.06696	0.0555751	0.770678	5477.6	5420.69	5840.25	5927.24	6507.18	5820.33	6006.77	5849.99
IMPG2	Impg2	ENSMUSG00000035270	55.3278	-0.413803	-1.33219	0.0555932	0.770678	39.7036	43.1702	52.1583	55.0007	57.5644	63.9973	52.9728	78.0552
LUM	Lum	ENSMUSG00000036446	77.1456	-0.328812	-1.25598	0.0556199	0.770678	73.0885	66.2653	69.5389	64.5593	76.9174	81.4293	88.8463	96.5197
PRSS23	Prss23	ENSMUSG00000039405	574.649	-0.176221	-1.12992	0.0556457	0.770678	600.584	586.704	474.997	497.281	667.709	620.54	598.155	551.222
INTS6	Ints6	ENSMUSG00000035161	914.96	0.240615	1.1815	0.0557719	0.770678	995.448	950.36	1060.81	952.265	910.601	595.346	1076.79	778.06
ANKRD13A	Ankrd13a	ENSMUSG00000041870	1896.62	-0.108433	-1.07806	0.0557885	0.770678	1673.45	1879.9	1943.74	1804.57	1910.51	2033.78	2040.5	1886.53
STAM	Stam	ENSMUSG00000026718	2152.93	0.099407	1.07133	0.0558692	0.770678	2406.6	2248.28	2095.48	2158.17	2092.67	2139.72	2056.13	2026.43
CDKL5	Cdkl5	ENSMUSG00000031292	6786.92	0.124123	1.08984	0.0559012	0.770678	7344.88	7405.82	6322.47	7238.81	5897.82	7077.38	6828.53	6179.66
ERI2	Eri2	ENSMUSG00000030929	364.14	0.162507	1.11923	0.0559219	0.770678	388.817	396.331	391.761	361.817	344.954	315.03	355.474	358.937
DCLK3	Dclk3	ENSMUSG00000032500	1202.62	0.108506	1.07811	0.0559498	0.770678	1162.47	1241.69	1311.89	1276.2	1143.89	1141.99	1132.6	1210.24
ZNF423	Zfp423	ENSMUSG00000045333	775.136	0.128593	1.09323	0.0559748	0.770678	820.571	738.197	853.034	826.604	739.304	719.782	716.933	786.662
UBP1	Ubp1	ENSMUSG00000009741	4059.95	-0.071809	-1.05103	0.0560283	0.770678	4000.31	3915.09	4011.66	3907.6	4206.96	4281.45	4144.15	4012.35
SLC35D1	Slc35d1	ENSMUSG00000028521	473.247	-0.148099	-1.10811	0.0560325	0.770678	463.062	418.626	463.893	449.244	471.087	480.471	531.783	507.809
FIBP	Fibp	ENSMUSG00000024911	1055.18	-0.124034	-1.08978	0.0560655	0.770678	1035.63	981.457	1096.48	927.509	1141.76	1069.42	1050.69	1138.49
CLEC2L	Clec2l	ENSMUSG00000079598	1305.57	-0.104098	-1.07482	0.0561153	0.770678	1231.37	1248.38	1273.49	1281.26	1409.36	1414.54	1268.19	1317.98
CCNO	Ccno	ENSMUSG00000042417	47.498	0.430558	1.34775	0.0562309	0.77173	63.2064	57.26	43.3098	54.0906	40.2406	37.7234	48.1414	36.0121
ELOVL1	Elovl1	ENSMUSG00000006390	545.56	-0.137441	-1.09995	0.0562948	0.771903	527.288	498.425	543.391	509.785	590.362	540.043	555.346	599.836
SEBOX	Sebox	ENSMUSG00000001103	72.0509	-0.350395	-1.27491	0.056331	0.771903	69.1463	56.8548	54.6628	72.4757	87.7173	85.7328	70.1168	79.7005
GEMIN5	Gemin5	ENSMUSG00000037275	849.851	0.127357	1.09229	0.0563626	0.771903	819.875	871.622	917.937	939.75	776.517	837.207	779.055	856.844
DOK3	Dok3	ENSMUSG00000035711	405.139	-0.189486	-1.14036	0.0564454	0.771903	326.749	386.072	382.407	419.808	392.335	427.274	416.053	490.41
LMLN	Lmln	ENSMUSG00000022802	666.92	0.161498	1.11845	0.0564703	0.771903	621.161	697.609	691.373	807.695	587.751	671.213	604.609	653.951
LPIN1	Lpin1	ENSMUSG00000020593	1232.92	-0.122376	-1.08853	0.0564779	0.771903	1114.02	1120.37	1208.32	1278.23	1205.14	1373.96	1309.61	1253.73
GDF9	Gdf9	ENSMUSG00000018238	24.188	0.723926	1.65167	0.0565659	0.772572	19.6976	17.3742	53.7427	30.5187	19.5357	21.1672	14.0238	17.4441
XPO7	Xpo7	ENSMUSG00000022100	3559.79	0.0782896	1.05577	0.0566453	0.77305	3556.87	3645.94	3646.8	3773.84	3329.44	3437.56	3597.87	3489.96
NDUFA13	Ndufa13	ENSMUSG00000036199	2328.54	-0.118374	-1.08551	0.0567661	0.77305	2260.13	2200.87	2318.9	2153.48	2741.27	2234.79	2381.42	2337.45
MEGF11	Megf11	ENSMUSG00000036466	909.727	0.119347	1.08624	0.0567688	0.77305	977.683	930.783	979.506	900.103	839.362	842.395	943.013	864.971
CNNM1	Cnnm1	ENSMUSG00000025189	4080.93	0.0929366	1.06654	0.056809	0.77305	4410.84	4141.61	4067.77	4225.84	3743.22	3901.5	4266.65	3889.99
FAM98C	Fam98c	ENSMUSG00000030590	971.728	-0.130352	-1.09456	0.056851	0.77305	940.75	905.515	1006.41	859.372	1104.51	975.42	1017.1	964.748
METTL7A	Mettl7a1	ENSMUSG00000054619	1000.87	-0.109028	-1.0785	0.0569011	0.77305	913.215	953.846	1002.13	982.185	1031.42	1018.44	1087.55	1018.15
SRRM3	Srrm3	ENSMUSG00000039860	2254.78	-0.127388	-1.09231	0.0569419	0.77305	2158.42	2000.03	2139.22	2317.69	2076.31	2538.27	2480.86	2327.43
CCDC153	Ccdc153	ENSMUSG00000070306	94.1066	-0.341703	-1.26725	0.0569456	0.77305	65.33	95.6015	86.0063	85.4034	109.132	79.1841	120.01	112.186
PTPRE	Ptpre	ENSMUSG00000041836	1247.89	0.106124	1.07633	0.0569529	0.77305	1341.17	1300.51	1219.97	1313.66	1199.4	1241.65	1129.96	1236.77
ARFGEF2	Arfgef2	ENSMUSG00000074582	3418.67	0.0914783	1.06546	0.0571332	0.774965	3414.09	3409.26	3508.95	3773.25	3211.29	3466.15	3363.52	3202.88
AKAP11	Akap11	ENSMUSG00000022016	9855.51	0.0936121	1.06704	0.0572421	0.775412	10267.5	10314.2	9879.65	10235.2	8684.72	9923.47	10172.1	9367.22
LMO3	Lmo3	ENSMUSG00000030226	3441.93	0.0794419	1.05661	0.0572446	0.775412	3590.93	3551.73	3491.13	3510.18	3288.54	3501.56	3408.98	3192.42
SCRIB	Scrib	ENSMUSG00000022568	2227.76	-0.0985888	-1.07073	0.0573102	0.775448	2155.65	2055.44	2188.21	2207.48	2457.41	2232.62	2161.96	2363.36
SERP1	Serp1	ENSMUSG00000027808	1394.43	-0.0989527	-1.071	0.0573258	0.775448	1360.93	1364.41	1335.53	1327.77	1520.9	1374.09	1397.25	1474.59
RC3H2	Rc3h2	ENSMUSG00000075376	2660.92	-0.0974036	-1.06985	0.0574054	0.775993	2497.81	2631.69	2492.64	2659.9	2561.34	2942.63	2776.38	2724.99
KLF11	Klf11	ENSMUSG00000020653	248.563	0.205419	1.15302	0.0574981	0.776185	300.561	258.555	232.594	272.489	228.288	249.966	228.176	217.877
WDR73	Wdr73	ENSMUSG00000025722	952.264	-0.129598	-1.09399	0.0576328	0.777473	913.366	937.444	989.977	799.221	989.664	983.342	997.047	1008.05
ODF3B	Odf3b	ENSMUSG00000047394	70.314	-0.37954	-1.30093	0.0576911	0.777667	55.8776	61.39	75.1252	52.9283	97.232	66.1994	68.4622	85.297
HTR2C	Htr2c	ENSMUSG00000041380	2095.41	0.0912662	1.0653	0.0577272	0.777667	2104.46	2237.05	2133.21	2172.38	2089.24	1940.78	2122.27	1963.9
ADGRB3	Adgrb3	ENSMUSG00000033569	3025.95	0.0988203	1.0709	0.0577653	0.777667	3199.55	3257	2934.06	3126.86	3014.68	3021.39	2964.16	2689.93
RPL36A	Rpl36a	ENSMUSG00000079435	1351.75	-0.134376	-1.09762	0.0580544	0.780138	1342.55	1233.91	1324.15	1255.38	1608.98	1262.01	1374.45	1412.58
LGALS1	Lgals1	ENSMUSG00000068220	220.169	-0.227478	-1.17079	0.0580629	0.780138	203.53	186.022	238.11	184.007	263.084	247.044	209.083	230.471
PCDHA11	Pcdha11	ENSMUSG00000007440	209.596	0.23536	1.1772	0.0580672	0.780138	205.603	228.123	227.667	244.595	151.96	204.909	203.287	210.626
PHF19	Phf19	ENSMUSG00000026873	38.2801	0.606005	1.52204	0.0581738	0.780408	30.7778	31.643	47.2253	77.0169	34.0294	27.6116	37.5417	20.3954
ZNF641	Zfp641	ENSMUSG00000022987	539.362	0.13989	1.10182	0.0581887	0.780408	574.814	588.639	526.228	572.079	521.061	546.612	501.422	484.043
MTMR9	Mtmr9	ENSMUSG00000035078	2105.36	0.0855505	1.06109	0.0582058	0.780408	2220.84	2188.98	2116.26	2144.41	1954.7	2022.17	2089.3	2106.24
LINGO4	Lingo4	ENSMUSG00000044505	57.9914	0.384	1.30495	0.0583594	0.780457	62.7812	63.6529	60.0202	75.96	41.0377	54.0968	49.3554	57.0272
MAPK13	Mapk13	ENSMUSG00000004864	20.5132	-0.858856	-1.8136	0.0583981	0.780457	11.1536	14.3829	10.5754	21.9383	12.2277	26.5814	17.0772	50.1695
PLIN2	Plin2	ENSMUSG00000028494	154.94	0.272007	1.20749	0.0584006	0.780457	175.299	130.092	190.64	181.041	127.25	157.448	143.906	133.844
CNKSR3	Cnksr3	ENSMUSG00000015202	236.228	-0.20875	-1.15569	0.0584164	0.780457	219.973	248.594	203.774	204.889	226.914	269.198	245.478	271.007
MBTPS1	Mbtps1	ENSMUSG00000031835	3495.4	0.0714634	1.05078	0.0584773	0.780457	3634.24	3536.99	3501.75	3653.16	3336.22	3478.69	3435.83	3386.33
ATP13A2	Atp13a2	ENSMUSG00000036622	6723.01	-0.0795513	-1.05669	0.058621	0.781205	6187.25	6536.62	6774.37	6655.03	6978.37	7000.12	6570.08	7082.21
ERICH6	Erich6	ENSMUSG00000070471	47.7027	-0.435708	-1.35257	0.0588884	0.783781	52.8236	41.6108	30.9719	36.6598	48.3117	53.1536	57.9302	60.1596
WDR11	Wdr11	ENSMUSG00000042055	1756.52	-0.0886827	-1.0634	0.0588936	0.783781	1688.46	1628.67	1733.38	1759.06	1842.51	1838.37	1799.89	1761.79
ENO3	Eno3	ENSMUSG00000060600	238.249	-0.245981	-1.1859	0.058959	0.784123	182.401	259.68	220.616	209.079	243.691	242.971	314.931	232.618
FRRS1L	Frrs1l	ENSMUSG00000045589	11510.4	0.0884645	1.06324	0.0590541	0.784488	12193.7	12004.3	11244.1	12008.8	11090.8	11974.4	11135.7	10431.5
SLC2A5	Slc2a5	ENSMUSG00000028976	102.029	0.337314	1.2634	0.059148	0.784488	114.398	96.5382	102.729	141.678	107.602	68.3698	96.1463	88.7727
TINAGL1	Tinagl1	ENSMUSG00000028776	347.842	-0.179462	-1.13246	0.0591678	0.784488	332.101	342.34	347.379	283.773	377.204	349.43	401.654	348.854
SLC38A2	Slc38a2	ENSMUSG00000022462	5913.93	-0.0894958	-1.064	0.0592255	0.784488	5371.43	5810.66	5770.69	5969.2	5755.17	5983.39	6250.81	6400.12
DCC	Dcc	ENSMUSG00000060534	1024.29	0.136478	1.09922	0.0592504	0.784488	1114.02	1076.51	1028.39	1069.57	869.488	1096.35	1011.92	928.064
B4GALT4	B4galt4	ENSMUSG00000022793	589.113	-0.138555	-1.1008	0.0592642	0.784488	544.525	595.378	532.46	573.195	654.785	607.058	569.295	636.209
CALCR	Calcr	ENSMUSG00000023964	63.6611	-0.35196	-1.27629	0.0592643	0.784488	60.7957	55.1127	56.5543	51.5954	70.4856	62.6995	75.3478	76.6979
COL15A1	Col15a1	ENSMUSG00000028339	397.629	-0.209056	-1.15593	0.0593466	0.785051	296.592	396.437	348.639	435.929	441.059	451.911	388.432	422.037
IFITM10	Ifitm10	ENSMUSG00000045777	629.252	-0.127442	-1.09235	0.0595779	0.78632	606.544	549.447	624.037	624.074	654.889	659.876	653.485	661.664
ARPC5L	Arpc5l	ENSMUSG00000026755	2107.75	-0.113505	-1.08185	0.0595831	0.78632	2227.59	2035.2	1936.88	1901.67	2345.56	2112.29	2095.56	2207.24
NTN5	Ntn5	ENSMUSG00000070564	152.156	-0.233916	-1.17602	0.0596016	0.78632	133.818	128.77	142.898	153.275	170.562	153.558	168.779	165.584
RPN1	Rpn1	ENSMUSG00000030062	3908.41	0.0962023	1.06896	0.0597869	0.787017	4357.73	3979.12	3863.65	3951.68	3541.22	3760.5	3951.82	3861.54
PLXDC2	Plxdc2	ENSMUSG00000026748	1294.5	0.12466	1.09025	0.0598138	0.787017	1340.37	1335.61	1261.17	1461.9	1136.55	1283.12	1339.41	1197.9
ASF1A	Asf1a	ENSMUSG00000019857	283.315	0.189549	1.14041	0.0599802	0.788476	315.582	295.917	331.11	266.225	271.228	266.747	242.114	277.596
KDM5C	Kdm5c	ENSMUSG00000025332	2132.46	0.137555	1.10004	0.0600045	0.788476	2397.3	2288.95	1964.95	2284.69	1766.27	2120.02	2137.04	2100.43
LRP3	Lrp3	ENSMUSG00000001802	3232.82	-0.0756142	-1.05381	0.0600818	0.788968	3107.57	3119.79	3186.51	3179.54	3479.84	3265.07	3263.37	3260.9
RGL3	Rgl3	ENSMUSG00000040146	130.402	-0.279013	-1.21336	0.0601917	0.789361	98.6078	113.936	136.015	122.889	168.801	135.317	135.259	132.393
ECHDC2	Echdc2	ENSMUSG00000028601	373.308	-0.179176	-1.13224	0.0603433	0.789679	310.743	392.805	371.837	327.409	418.516	370.389	413.76	381.006
TMEM265	Tmem265	ENSMUSG00000106715	74.3444	0.344829	1.27	0.0603717	0.789679	72.7212	82.6946	83.9676	93.2361	52.6252	66.837	66.7055	75.9679
MED30	Med30	ENSMUSG00000038622	351.03	-0.187296	-1.13863	0.0605814	0.789679	355.037	315.385	323.564	318.204	405.884	336.243	419.071	334.85
CETN3	Cetn3	ENSMUSG00000021537	970.187	-0.11874	-1.08579	0.060605	0.789679	944.715	978.476	950.414	847.426	1035.61	985.191	1052.77	966.893
SNHG11	Snhg11	ENSMUSG00000044349	94031	-0.103567	-1.07443	0.0607162	0.789679	83835.6	97464.9	89122.6	92205.2	89201.4	104495	99387.3	96536.2
KCTD18	Kctd18	ENSMUSG00000054770	578.252	-0.149683	-1.10933	0.0608279	0.789679	547.014	564.056	545.632	535.482	551.782	687.551	568.183	626.316
DTYMK	Dtymk	ENSMUSG00000026281	703.535	-0.127812	-1.09264	0.0608379	0.789679	657.715	702.5	683.849	647.982	785.799	683.972	712.833	753.628
PAIP2	Paip2	ENSMUSG00000037058	3428.72	-0.0705562	-1.05012	0.0608399	0.789679	3377.82	3377.51	3356.81	3267.36	3457.36	3442.1	3571.51	3579.3
NEO1	Neo1	ENSMUSG00000032340	3563.78	0.0914013	1.0654	0.0608404	0.789679	3713.01	3626.4	3629.67	3733.43	3225.45	3410.75	3748.67	3422.89
ZNF180	Zfp180	ENSMUSG00000057101	1928.07	-0.0943502	-1.06758	0.0609635	0.789679	1894.98	1802.37	1847.1	1915.81	1927.53	1966.47	1933.39	2136.91
CCDC9	Ccdc9	ENSMUSG00000041375	1333.41	-0.136941	-1.09957	0.0609796	0.789679	1219.75	1258.92	1417.47	1183.46	1350.44	1550.45	1412.54	1274.24
RPL38	Rpl38	ENSMUSG00000057322	1860.06	-0.116789	-1.08432	0.0610176	0.789679	1769.1	1643.99	1905.97	1818.32	2045.47	1744.7	1988.54	1964.42
BIRC6	Birc6	ENSMUSG00000024073	5483.31	0.0888903	1.06355	0.0611149	0.789679	5953.49	5556.75	5884.39	5216.98	5140.46	5370.54	5349.64	5394.22
IKBKE	Ikbke	ENSMUSG00000042349	74.939	-0.351434	-1.27583	0.0611498	0.789679	66.0033	71.9227	52.6457	72.6878	88.6123	70.8584	79.4791	97.3028
TUFM	Tufm	ENSMUSG00000073838	1518.92	0.104268	1.07495	0.0612089	0.789679	1470.5	1508.48	1671.22	1645.14	1470.76	1470.03	1423.4	1491.85
YAP1	Yap1	ENSMUSG00000053110	726.074	0.12099	1.08748	0.0612191	0.789679	702.518	762.633	799.574	762.702	712.919	681.79	689.997	696.459
S100B	S100b	ENSMUSG00000033208	3601.89	-0.108446	-1.07807	0.0612914	0.789679	3489.04	3434.38	3653.5	3291.72	4086.28	3383.58	3680.93	3795.71
CCDC122	Ccdc122	ENSMUSG00000034795	57.3781	-0.367212	-1.28986	0.0613131	0.789679	45.1126	50.4405	49.4922	55.4382	68.2369	58.5432	69.1216	62.6393
EMILIN1	Emilin1	ENSMUSG00000029163	86.3143	-0.395747	-1.31562	0.0613558	0.789679	68.5879	74.8258	95.7034	58.7023	82.181	123.405	71.4892	115.62
THAP3	Thap3	ENSMUSG00000039759	326.527	-0.173482	-1.12778	0.0613672	0.789679	313.483	292.234	330.835	291.426	354.515	330.486	321.723	377.516
MAPRE2	Mapre2	ENSMUSG00000024277	8877.84	0.075258	1.05355	0.0614126	0.789679	8760.75	8873.76	9226.43	9573.84	8325.26	8827.48	8788.76	8646.43
SLC25A10	Slc25a10	ENSMUSG00000025792	554.262	0.135547	1.09851	0.0614468	0.789679	541.215	616.19	593.228	572.115	547.127	542.474	516.127	505.621
TMEM170B	Tmem170b	ENSMUSG00000087370	2685.25	0.0822535	1.05867	0.0614545	0.789679	2710.44	2767.91	2711.16	2855.93	2604.29	2657.67	2694.97	2479.6
SDHA	Sdha	ENSMUSG00000021577	12027.1	0.0629792	1.04462	0.0616308	0.789708	12466.8	11894	12246.7	12549.2	12100.7	11688.2	11769.6	11501.7
RING1	Ring1	ENSMUSG00000024325	1182.26	-0.14374	-1.10477	0.0616328	0.789708	1038.45	1030.15	1268.46	1157.67	1250.68	1354.36	1128.29	1229.98
MRPS26	Mrps26	ENSMUSG00000037740	1455.42	-0.116829	-1.08435	0.0616655	0.789708	1375.93	1400.91	1379.09	1429.94	1653.36	1351.29	1559.16	1493.71
PDE4DIP	Pde4dip	ENSMUSG00000038170	7547.36	0.105004	1.0755	0.0617914	0.789708	7909.92	7586.99	8609.43	7182.98	6818.84	7583.1	7456.54	7231.09
XYLT1	Xylt1	ENSMUSG00000030657	2143.03	0.112578	1.08116	0.0618261	0.789708	2205.37	2366.38	2188.95	2144.67	1839.42	2096.49	2216.65	2086.3
CABLES2	Cables2	ENSMUSG00000038990	1284.19	-0.0983666	-1.07056	0.0618818	0.789708	1221.8	1191.81	1276.01	1272.48	1371.59	1283.4	1293.92	1362.49
CCSER1	Ccser1	ENSMUSG00000039578	367.902	0.216106	1.16159	0.0618967	0.789708	484.082	410.423	373.721	314.037	337.143	350.105	352.745	320.958
SPATA13	Spata13	ENSMUSG00000021990	605.81	0.209274	1.15611	0.0619592	0.789708	731.905	693.179	692.263	483.557	564.877	563.378	608.673	508.652
ITGA6	Itga6	ENSMUSG00000027111	672.543	0.147878	1.10794	0.0619856	0.789708	666.889	711.505	765.965	685.387	643.04	562.419	641.866	703.27
GSE1	Gse1	ENSMUSG00000031822	2833.3	0.120782	1.08732	0.0620527	0.789708	2781.86	2735.26	3183.97	3104.53	2522.92	2632.11	2720.7	2985.04
SLC39A7	Slc39a7	ENSMUSG00000024327	2483.39	-0.0846063	-1.0604	0.0620534	0.789708	2406.54	2378.19	2374.29	2484.97	2603.76	2454.67	2483	2681.72
GRM5	Grm5	ENSMUSG00000049583	7159.59	0.112902	1.0814	0.0621392	0.789708	7918.34	7843.12	6632.22	7362.87	6457.21	6976.01	7417.23	6669.73
CBX5	Cbx5	ENSMUSG00000009575	7428.94	0.116303	1.08395	0.0622478	0.789708	7760.18	8100.78	7034.46	8014.18	6409.49	7622.18	7622.11	6868.13
TSC22D3	Tsc22d3	ENSMUSG00000031431	4115.62	-0.0973209	-1.06979	0.0623141	0.789708	3608.09	4163.01	3980.32	4156.2	4181.9	4444.43	4290.13	4100.84
FRMPD2	Frmpd2	ENSMUSG00000108841	56.4423	0.493808	1.40816	0.0623682	0.789708	55.2802	92.1254	63.5457	53.4272	32.9085	38.2531	45.1921	70.8065
NRCAM	Nrcam	ENSMUSG00000020598	10728.1	0.101587	1.07295	0.0623864	0.789708	11638	11658.8	10027.2	11097.7	9982.75	10716.6	10882.5	9820.86
PKDCC	Pkdcc	ENSMUSG00000024247	318.183	-0.227342	-1.17068	0.0624491	0.789708	244.851	291.096	298.083	338.99	360.977	358.995	272.642	379.83
MORF4L1	Morf4l1	ENSMUSG00000062270	12056.5	-0.0763802	-1.05437	0.062461	0.789708	11193.3	12143.3	11855.9	11760	13063.5	12048.6	12372.1	12015.4
UNC119B	Unc119b	ENSMUSG00000046562	1089.81	-0.124744	-1.09031	0.0624677	0.789708	950.665	1061.05	1033.23	1125.69	1071.97	1095.68	1162.45	1217.76
ZC3H18	Zc3h18	ENSMUSG00000017478	1475.05	0.0911658	1.06523	0.0625124	0.789708	1586.54	1492.9	1522.47	1483.69	1391.97	1468.03	1411.68	1443.11
C1orf146	1700028K03Rik	ENSMUSG00000089798	79.1753	0.377812	1.29937	0.0625333	0.789708	111.613	94.749	91.6196	60.4877	70.662	77.2036	56.9141	70.1534
IL6ST	Il6st	ENSMUSG00000021756	2867.82	0.107835	1.07761	0.0625415	0.789708	3040.67	2893.71	2980.94	2981.74	2478.35	2674.11	2988.26	2904.73
CDKN1A	Cdkn1a	ENSMUSG00000023067	942.302	-0.441029	-1.35757	0.0626105	0.789708	866.645	860.944	666.821	802.582	792.63	1467.02	1300.52	781.255
CAMK4	Camk4	ENSMUSG00000038128	1742.72	0.154859	1.11331	0.0626344	0.789708	1880.04	1954.95	1666.87	1840.82	1393.93	1885.08	1762.42	1557.69
PPP4R1	Ppp4r1	ENSMUSG00000061950	1252.39	-0.170314	-1.1253	0.0626556	0.789708	1142.31	1373.64	1070.58	1126.92	1249.83	1332.39	1558.92	1164.55
ZBTB18	Zbtb18	ENSMUSG00000063659	8348.22	0.0801205	1.05711	0.0628082	0.790997	8952.91	8125.64	8563.61	8677.78	8538.31	8149.49	7954.83	7823.21
SLC22A15	Slc22a15	ENSMUSG00000033147	355.976	0.157329	1.11522	0.0628995	0.791268	394.413	369.501	376.557	361.088	329.445	358.065	316.778	341.964
GJA5	Gja5	ENSMUSG00000057123	19.1464	0.739292	1.66936	0.0629906	0.791911	29.3344	16.6366	18.9956	31.2661	11.7591	6.71859	19.5003	18.9604
AHSA2P	Ahsa2	ENSMUSG00000020288	1157.53	-0.100636	-1.07225	0.0630978	0.792388	1063.25	1099.71	1134.15	1170	1163.73	1233.05	1197.47	1198.89
ZCRB1	Zcrb1	ENSMUSG00000022635	1385.96	-0.0961012	-1.06888	0.0632651	0.793846	1337.95	1355.18	1301.7	1365.36	1518.25	1395.58	1429.79	1383.89
SRRT	Srrt	ENSMUSG00000037364	4767.95	-0.071915	-1.05111	0.0633076	0.793876	4506.52	4536.46	4860.9	4691.25	4823.22	4995.43	4870.12	4859.72
ALOX5	Alox5	ENSMUSG00000025701	23.5841	-0.644889	-1.56362	0.0633667	0.794112	21.7098	11.4	21.8192	18.342	18.383	28.02	29.6015	39.3972
FRRS1	Frrs1	ENSMUSG00000033386	92.3872	-0.512426	-1.42645	0.0634591	0.794583	67.1781	113.733	60.6669	61.0569	58.7946	146.697	86.9968	143.973
SYNDIG1L	Syndig1l	ENSMUSG00000071234	1235.92	0.11797	1.08521	0.0634846	0.794583	1204.46	1320.11	1383.26	1239.74	1214.79	1230.77	1083.46	1210.74
PIP5KL1	Pip5kl1	ENSMUSG00000046854	194.345	-0.265646	-1.20217	0.0636687	0.795396	135.945	161.228	221.537	187.948	214.876	231.268	210.473	191.487
NR3C1	Nr3c1	ENSMUSG00000024431	2897.11	0.0967672	1.06937	0.0637105	0.795396	2882.4	2937.6	2982.06	3177.23	2865.93	2705.58	2636.81	2989.25
PPFIBP1	Ppfibp1	ENSMUSG00000016487	1199.74	0.0985771	1.07072	0.06378	0.79576	1270.39	1251.89	1191.97	1247.48	1127.94	1221.36	1146.49	1140.41
ARHGEF9	Arhgef9	ENSMUSG00000025656	12977.6	0.0775068	1.05519	0.0639261	0.795784	13870.6	13648.8	12655.6	13127.1	12402.5	12999.5	13008.9	12107.5
ZNF253	Zfp65	ENSMUSG00000071281	364.065	0.201113	1.14958	0.0639577	0.795784	407.509	457.612	341.303	351.167	374.216	302.609	351.37	326.737
ZFP92	Zfp92	ENSMUSG00000031374	193.833	0.224343	1.16824	0.0639585	0.795784	215.854	202.262	222.739	194.133	165.611	196.634	199.101	154.331
ERICH5	Erich5	ENSMUSG00000044726	16.2505	-0.709594	-1.63534	0.0639956	0.795784	11.3434	7.64327	15.121	15.1315	19.3181	22.1843	15.2306	24.0319
LAPTM5	Laptm5	ENSMUSG00000028581	847.722	0.117504	1.08486	0.064017	0.795784	867.798	819.076	946.358	895.233	789.769	805.355	814.213	843.974
BBOF1	Bbof1	ENSMUSG00000057265	208.238	-0.225643	-1.1693	0.0640235	0.795784	177.274	169.297	217.295	204.066	210.761	202.287	231.561	253.363
WDFY1	Wdfy1	ENSMUSG00000073643	802.239	-0.225494	-1.16918	0.0642004	0.797183	764.799	735.499	755.969	702.159	768.417	786.529	1183.73	720.808
KLF13	Klf13	ENSMUSG00000052040	5836.59	0.1077	1.07751	0.0642865	0.797183	6213.16	5833.05	5850.18	6316.11	5144.43	6063.84	5987.09	5284.85
HTR1B	Htr1b	ENSMUSG00000049511	673.961	0.174894	1.12888	0.0642976	0.797183	669.298	674.07	734.461	779.307	550.995	605.855	617.572	760.129
DLC1	Dlc1	ENSMUSG00000031523	2111.92	0.087075	1.06221	0.0643345	0.797183	2138.26	2166.9	2113.13	2282.25	1964.03	2054.73	2130.27	2045.77
SMCR8	Smcr8	ENSMUSG00000049323	1676.87	0.117018	1.08449	0.0643899	0.797329	1655.14	1863.33	1666.14	1794.23	1457.07	1736.44	1604.82	1637.76
ITPA	Itpa	ENSMUSG00000074797	1334.32	-0.105933	-1.07619	0.0645957	0.799067	1317	1341.66	1283.72	1201.68	1401.85	1364.83	1303.31	1460.47
KRR1	Krr1	ENSMUSG00000063334	1251.62	-0.118607	-1.08569	0.0646515	0.799067	1188.7	1170.14	1195.54	1247.23	1401.16	1352.49	1153.98	1303.71
NCKAP1	Nckap1	ENSMUSG00000027002	16388.9	0.0581192	1.04111	0.0648764	0.799157	17316.3	16389.1	16688.5	16479.8	16033.2	16146.8	16235.8	15821.7
XPNPEP1	Xpnpep1	ENSMUSG00000025027	1361.21	0.100744	1.07233	0.0649087	0.799157	1407.59	1370.11	1437.49	1419.75	1420.03	1255.31	1297.16	1282.2
MUC15	Muc15	ENSMUSG00000050808	17.6516	0.693631	1.61735	0.064914	0.799157	26.1064	25.8363	18.787	16.193	8.78327	17.2317	16.1266	12.1486
FILIP1L	Filip1l	ENSMUSG00000043336	120.14	-0.276521	-1.21127	0.0649419	0.799157	114.959	128.228	89.1622	102.636	123.626	143.266	123.981	135.261
BCAS2	Bcas2	ENSMUSG00000005687	1690.76	-0.111732	-1.08052	0.0649939	0.799299	1613.91	1648.83	1589.28	1649.87	1961.51	1680.4	1753.57	1628.69
MAMLD1	Mamld1	ENSMUSG00000059401	1192.69	0.112142	1.08083	0.0651204	0.799843	1253.19	1211.3	1243.13	1245.6	1065.18	1194.1	1242.73	1086.3
SHROOM2	Shroom2	ENSMUSG00000045180	2552.3	0.0927478	1.0664	0.0651595	0.799843	2644.61	2483.53	2779.72	2629.76	2620.72	2439.85	2452.45	2367.76
NDUFB4	Ndufb4	ENSMUSG00000022820	547.199	-0.176605	-1.13022	0.0652881	0.800924	532.417	574.087	539.735	410.4	597.678	577.13	599.832	546.316
SEMA4C	Sema4c	ENSMUSG00000026121	456.414	0.139441	1.10148	0.0654	0.801799	512.907	453.428	468.153	478.936	442.466	430.811	437.25	427.361
RGS10	Rgs10	ENSMUSG00000030844	624.088	-0.13854	-1.10079	0.0657151	0.803903	588.482	614.423	595.362	579.898	739.054	630.028	613.606	631.85
NPAS3	Npas3	ENSMUSG00000021010	450.73	0.199019	1.14792	0.0657331	0.803903	440.331	439.14	597.945	451.304	399.581	381.192	469.962	426.388
PUM1	Pum1	ENSMUSG00000028580	3366.5	0.0796839	1.05679	0.065753	0.803903	3387.26	3303.25	3546.26	3598.89	3169.33	3362.89	3272.11	3292
UBE2V2	Ube2v2	ENSMUSG00000022674	2510.24	-0.123211	-1.08916	0.065775	0.803903	2495.12	2290.62	2516.5	2307.87	2677.11	2379.11	2958.88	2456.68
DCAF5	Dcaf5	ENSMUSG00000049106	2874.88	0.11771	1.08501	0.0658606	0.804452	2926.44	3245.78	2776.43	3018.03	2630.7	3076.2	2757.17	2568.31
RCE1	Rce1	ENSMUSG00000024889	452.744	-0.146493	-1.10688	0.0660855	0.805465	449.533	404.148	429.242	434.321	434.679	500.716	478.892	490.419
CHRDL1	Chrdl1	ENSMUSG00000031283	368.941	0.157285	1.11519	0.0661155	0.805465	386.285	412.393	391.33	365.72	335.86	360.665	371.861	327.415
P2RX1	P2rx1	ENSMUSG00000020787	12.7824	-0.843318	-1.79417	0.0661156	0.805465	10.5175	6.24715	6.54739	13.0705	21.799	17.2667	8.23997	18.5713
RAB14	Rab14	ENSMUSG00000026878	7179.84	0.0902365	1.06454	0.0661316	0.805465	8169.48	7166.52	6988.33	7291.22	6977.65	7035.42	6953.71	6856.39
DNAJC5	Dnajc5	ENSMUSG00000000826	13415.2	0.0723927	1.05146	0.0663739	0.805993	13976.4	13095.1	13665.1	14265.5	12481.4	13271.2	13368.4	13198
AVPR2	Avpr2	ENSMUSG00000031390	11.9952	0.883194	1.84445	0.0663955	0.805993	7.56711	18.0223	15.2331	22.1946	6.64268	5.68617	7.84635	12.7695
NR1H2	Nr1h2	ENSMUSG00000060601	1806.8	-0.102301	-1.07348	0.0664238	0.805993	1638.85	1671.58	1855.35	1805.88	1950.86	1889.54	1768.72	1873.65
HHIP	Hhip	ENSMUSG00000064325	360.897	-0.161341	-1.11833	0.0664692	0.805993	365.425	323.211	356.337	317.984	394.738	390.679	352.777	386.027
TOM1L2	Tom1l2	ENSMUSG00000000538	10779.4	0.0539593	1.03811	0.0664762	0.805993	10840.2	11060.5	10849	11175.1	10642.6	10501.1	10532.9	10633.5
MACROD1	Macrod1	ENSMUSG00000036278	270.165	-0.206781	-1.15411	0.0666434	0.807463	242.034	233.836	262.168	265.527	349.174	259.408	268.071	281.104
SLC22A23	Slc22a23	ENSMUSG00000038267	2703.57	0.0891971	1.06378	0.0666791	0.807463	2768.77	2724.59	2764.05	2889.47	2482.16	2748.29	2517.42	2733.8
RAB11B	Rab11b	ENSMUSG00000077450	6721.2	0.0820149	1.0585	0.0669735	0.809431	6736.69	6506.46	7403.56	7001.76	6693.91	6478.13	6389.24	6559.88
TNFRSF1B	Tnfrsf1b	ENSMUSG00000028599	112.394	0.265383	1.20196	0.0671118	0.809431	120.833	136.877	124.728	108.719	94.4609	99.992	106.263	107.276
AK2	Ak2	ENSMUSG00000028792	566.826	-0.140223	-1.10208	0.0671756	0.809431	532.943	544.519	511.676	568.187	564.608	559.162	596.005	657.505
KCND3	Kcnd3	ENSMUSG00000040896	3217.18	0.0900843	1.06443	0.0671942	0.809431	3294.08	3189.35	3431.95	3351.12	2891.22	3287.21	3211.66	3080.85
ITPRIP	Itprip	ENSMUSG00000117975	33.4205	0.547781	1.46184	0.0672247	0.809431	51.7242	35.3016	46.9338	25.5631	24.3395	20.5752	36.6001	26.3267
IRF5	Irf5	ENSMUSG00000029771	109.855	-0.269592	-1.20547	0.0672466	0.809431	91.6831	109.836	92.9349	104.276	106.997	119.113	124.713	129.282
CTBS	Ctbs	ENSMUSG00000028189	265.337	0.179911	1.13281	0.0672891	0.809431	286.742	294.223	285.343	260.865	227.448	266.483	246.487	255.104
USP18	Usp18	ENSMUSG00000030107	28.5427	-0.554841	-1.46901	0.0672922	0.809431	23.3903	23.6719	31.9713	13.6085	34.0137	37.5952	31.0931	32.9974
RXFP2	Rxfp2	ENSMUSG00000053368	43.4187	-0.44689	-1.3631	0.0674205	0.810481	44.2394	34.1091	36.5153	31.9477	61.0874	48.5249	54.4745	36.4513
HPCAL1	Hpcal1	ENSMUSG00000071379	1600.45	0.0978421	1.07017	0.0675027	0.810484	1595.16	1628.6	1734.93	1659.94	1549.34	1438.73	1616.24	1580.69
TNR	Tnr	ENSMUSG00000015829	8111.56	0.159277	1.11673	0.0675246	0.810484	8462.51	9244.5	7727.68	8799.03	5989.98	8510.67	8104.77	8053.32
ATP2B3	Atp2b3	ENSMUSG00000031376	3998.18	0.112307	1.08096	0.0675438	0.810484	4026.43	3899.98	4248.38	4437.07	3410.56	4125.32	3972.65	3865.06
SLC28A1	Slc28a1	ENSMUSG00000025726	9.11599	-0.960711	-1.94627	0.0676542	0.811256	9.34297	7.84833	3.97156	3.68745	16.9024	9.54369	12.1443	9.48721
FAM53B	Fam53b	ENSMUSG00000030956	1264.99	0.157041	1.115	0.0677055	0.811256	1101.54	1390.34	1316.48	1530.39	1229.47	1125.55	1148.14	1277.96
IL1RL2	Il1rl2	ENSMUSG00000070942	31.2776	-0.566583	-1.48101	0.0677833	0.811256	14.6887	25.4961	30.2474	30.3366	31.1584	27.6975	40.0182	50.5781
ME2	Me2	ENSMUSG00000024556	690.087	0.14595	1.10646	0.0678733	0.811256	785.043	707.775	707.216	698.958	598.012	702.16	601.509	720.023
HINT1	Hint1	ENSMUSG00000020267	2816.52	-0.0975333	-1.06994	0.067878	0.811256	2846.22	2675.42	2712.52	2651.65	3199	2832.61	2852.65	2762.07
TMEM219	Tmem219	ENSMUSG00000060538	305.047	-0.169501	-1.12467	0.0678954	0.811256	300.948	297.641	274.053	276.82	352.022	309.448	324.548	304.894
CNIH3	Cnih3	ENSMUSG00000026514	2160.07	0.0918973	1.06577	0.0680396	0.811677	2333.88	2131.54	2222.56	2225.73	2200.77	2029.66	2144.63	1991.82
ACD	Acd	ENSMUSG00000038000	997.921	-0.118549	-1.08564	0.068095	0.811677	958.306	912.19	1013.42	942.545	1093	986.286	1107.84	969.783
POLR2D	Polr2d	ENSMUSG00000024258	383.566	-0.152586	-1.11156	0.0682122	0.811731	337.308	377.292	388.982	350.5	417.384	385.293	405.629	406.136
C1orf122	1110065P20Rik	ENSMUSG00000078570	815.253	-0.126242	-1.09145	0.0682227	0.811731	796.678	817.278	766.064	741.518	918	816.393	780.032	886.063
ZNF260	Zfp260	ENSMUSG00000049421	1897.12	-0.0995985	-1.07148	0.0683672	0.81248	1852.68	1749.49	1853.2	1868.53	1890.38	1856.16	2139.79	1966.72
PIAS4	Pias4	ENSMUSG00000004934	750.609	0.165762	1.12176	0.0683679	0.81248	868.533	669.562	755.148	881.429	775.041	640.394	700.074	714.69
COX6A1	Cox6a1	ENSMUSG00000041697	7843.39	-0.110149	-1.07934	0.0684243	0.812662	7355.79	7162.36	7794.7	7863.42	9111.09	7325.06	7958.88	8175.82
PURA	Pura	ENSMUSG00000043991	2911.33	0.153008	1.11189	0.0685379	0.813522	3185.73	3239.01	2680.94	3154.41	2260.13	3017.81	2991.65	2760.96
CD180	Cd180	ENSMUSG00000021624	34.9861	0.603212	1.5191	0.0686121	0.813914	31.9489	37.2966	42.2059	57.0129	35.7862	11.4295	27.8005	36.4082
RANBP17	Ranbp17	ENSMUSG00000040594	184.729	-0.211347	-1.15777	0.0687299	0.813951	182.25	177.92	175.851	148.873	197.182	195.927	210.508	189.326
RIPK4	Ripk4	ENSMUSG00000005251	28.7965	-0.512582	-1.4266	0.0687513	0.813951	26.2301	24.562	20.9636	23.2259	28.9356	37.0842	28.5514	40.819
PLCD1	Plcd1	ENSMUSG00000010660	364.412	-0.204508	-1.15229	0.0688217	0.813951	369.332	316.308	295.504	373.245	459.895	375.489	333.367	392.158
DPH7	Dph7	ENSMUSG00000026975	598.161	0.156801	1.11481	0.0688358	0.813951	712.052	570.649	678.78	561.547	585.42	557.015	544.979	574.849
MPC2	Mpc2	ENSMUSG00000026568	1727.17	-0.1152	-1.08313	0.0688438	0.813951	1640.72	1713.77	1725.16	1556.73	2005.61	1758.21	1668.24	1748.95
TNN	Tnn	ENSMUSG00000026725	12.0427	-0.93876	-1.91688	0.0688648	0.813951	5.59304	11.0795	7.98733	8.33179	5.56139	28.4628	14.1494	15.1762
CALM1	Calm1	ENSMUSG00000001175	88950.1	0.0675439	1.04793	0.0689035	0.813951	96572.7	88064.2	89049.9	90440.4	87825.7	88624	85412.1	85612
GALE	Gale	ENSMUSG00000028671	377.697	-0.170069	-1.12511	0.0690212	0.814095	325.647	334.068	400.776	362.741	419.102	425.562	363.73	389.95
DPH3	Dph3	ENSMUSG00000021905	952.4	-0.109775	-1.07906	0.0690806	0.814095	926.928	952.366	894.907	891.092	985.045	1060.48	930.601	977.787
SLC24A3	Slc24a3	ENSMUSG00000063873	4881.86	0.0657545	1.04663	0.0691327	0.814095	5098.95	4890.18	4992.45	4988.17	4637.22	4920.36	4761.29	4766.23
HDAC3	Hdac3	ENSMUSG00000024454	2854.08	-0.0913531	-1.06537	0.0691696	0.814095	2761.8	2666.41	2886.57	2739.72	3160.61	2826.72	2986.25	2804.56
MRPS10	Mrps10	ENSMUSG00000034729	751.682	-0.13925	-1.10133	0.0692585	0.814095	766.607	677.891	758.354	659.417	848.178	762.771	719.191	821.049
SLC1A5	Slc1a5	ENSMUSG00000001918	154.6	-0.285519	-1.21885	0.0692799	0.814095	131.056	156.019	137.513	132.467	124.978	184.303	160.427	210.038
IGFBP5	Igfbp5	ENSMUSG00000026185	5441.73	0.0855334	1.06108	0.0695183	0.814095	5368.77	5658.41	5739.3	5645.67	5112.32	4945.18	5561.83	5502.37
CDKN1B	Cdkn1b	ENSMUSG00000003031	1377.27	0.102042	1.07329	0.0695901	0.814095	1506.67	1444.6	1377.19	1376.63	1395.23	1252.13	1302.44	1363.23
GPRIN1	Gprin1	ENSMUSG00000069227	3291.92	0.0917428	1.06566	0.0696008	0.814095	3219.76	3353.92	3615.77	3398.22	3382.59	3012.43	3195.22	3157.48
LRRC61	Lrrc61	ENSMUSG00000073096	808.148	0.136927	1.09956	0.0696119	0.814095	803.524	837.977	812.425	928.799	759.698	745.956	865.456	711.347
RPS6KA3	Rps6ka3	ENSMUSG00000031309	2173.44	0.0758333	1.05397	0.0696549	0.814095	2223.97	2305.09	2212.81	2181.23	2123.42	2089.51	2111.11	2140.38
RHBDL1	Rhbdl1	ENSMUSG00000025735	1381.64	-0.140648	-1.1024	0.0696911	0.814095	1221.67	1327	1407.17	1303.2	1677.29	1464.11	1291.53	1361.15
YWHAZ	Ywhaz	ENSMUSG00000022285	32828	0.0674357	1.04785	0.069784	0.814095	35244	32640.9	33094.1	33399.1	32580.1	31788.1	32995.9	30882
RAB40C	Rab40c	ENSMUSG00000025730	1560.62	-0.0844072	-1.06025	0.0698288	0.814095	1488.8	1561.04	1501.52	1510.42	1648.56	1613.89	1567.55	1593.22
SGK3	Sgk3	ENSMUSG00000025915	783.393	-0.212264	-1.1585	0.0698422	0.814095	748.1	749.782	615.49	788.113	703.318	988.927	978.262	695.154
SNX11	Snx11	ENSMUSG00000020876	1168.19	-0.0976265	-1.07001	0.0699148	0.814095	1099.86	1131.16	1130.75	1152.31	1187.54	1285.44	1178.74	1179.71
HEATR1	Heatr1	ENSMUSG00000050244	917.962	-0.189109	-1.14006	0.06992	0.814095	787.276	820.097	856.406	963.134	1203.26	866.786	1022.93	823.802
C1QA	C1qa	ENSMUSG00000036887	928.108	-0.13527	-1.0983	0.0700915	0.814095	902.48	932.624	915.038	790.142	977.021	861.13	1018.96	1027.47
SCAMP5	Scamp5	ENSMUSG00000040722	13515	0.0617385	1.04372	0.07012	0.814095	14105.4	13241.4	13860.7	14007.8	13489.2	13373.6	12973	13068.8
ASXL1	Asxl1	ENSMUSG00000042548	1923.15	0.0824643	1.05883	0.0701739	0.814095	2003.73	1985.92	1947.96	1972.63	1823.91	1892.04	1954.22	1804.82
SNTB1	Sntb1	ENSMUSG00000060429	197.12	0.214472	1.16028	0.0702079	0.814095	190.511	229.689	220.145	206.696	179.128	161.618	208.263	180.908
LRRC45	Lrrc45	ENSMUSG00000025145	2410.84	-0.124937	-1.09046	0.0702257	0.814095	1971.98	2363.56	2522.04	2370.31	2557.53	2561.12	2340.97	2599.18
RPS17	Rps17	ENSMUSG00000061787	2846.67	-0.104602	-1.0752	0.0702313	0.814095	2641.36	2721.41	2918.97	2693.73	3141.91	2642.98	2983.82	3029.18
NUDT16L1	Nudt16l1	ENSMUSG00000022516	1485.77	-0.11206	-1.08077	0.0702742	0.814095	1394.99	1373.72	1544.09	1400.84	1570.65	1485.77	1440.13	1675.95
CEP128	Cep128	ENSMUSG00000061533	141.159	0.295884	1.22764	0.0703358	0.814095	120.027	138.497	210.939	155.117	135.698	131.985	120.248	116.762
VBP1	Vbp1	ENSMUSG00000031197	1533.95	-0.123222	-1.08916	0.0703644	0.814095	1306.25	1551.32	1434.72	1583.17	1672.4	1466.52	1650.46	1606.8
LRRC7	Lrrc7	ENSMUSG00000028176	2850.77	0.154777	1.11325	0.0703848	0.814095	2996.46	3254	2658.71	3103.77	2180.74	2958.99	2902.3	2751.21
SERPINA3	Serpina3g	ENSMUSG00000041481	17.9513	0.652423	1.57181	0.0703955	0.814095	19.6241	14.6296	23.4214	29.9691	12.9431	12.9493	15.458	14.616
MSH5	Msh5	ENSMUSG00000007035	11.8289	-0.79958	-1.74059	0.0704952	0.814095	9.00838	7.57177	5.6722	12.1937	13.095	13.8312	17.3313	15.9275
DND1	Dnd1	ENSMUSG00000044595	43.2167	-0.442681	-1.35913	0.0704958	0.814095	26.8067	35.5106	40.8801	43.4471	39.5308	53.2946	57.5716	48.6918
PSTPIP1	Pstpip1	ENSMUSG00000032322	56.111	-0.392117	-1.31232	0.0705862	0.814095	59.9929	35.9792	45.0884	52.4497	68.259	53.9619	72.6259	60.531
CARMIL2	Carmil2	ENSMUSG00000050357	1861.62	-0.104154	-1.07486	0.0706367	0.814095	1675.43	1720.32	1926.31	1856.13	2053.89	1877.37	1869.85	1913.65
PLEKHM3	Plekhm3	ENSMUSG00000051344	1868.05	0.0890476	1.06367	0.0706503	0.814095	1992.74	1952.56	1859.36	1896.7	1720.85	1778.19	1875.24	1868.74
CTXND1	Gm2115	ENSMUSG00000097789	1187.09	0.127404	1.09233	0.0706777	0.814095	1159.86	1257.35	1346.92	1194.44	1014.85	1137.84	1148.58	1236.9
CPXM1	Cpxm1	ENSMUSG00000027408	181.095	-0.289982	-1.22263	0.0707468	0.814095	160.14	141.623	195.359	154.434	246.742	167.401	154.328	228.732
SP1	Sp1	ENSMUSG00000001280	982.908	0.121907	1.08817	0.0707527	0.814095	982.29	1069.11	976.288	1069.37	865.144	910.204	968.648	1022.21
NRG1	Nrg1	ENSMUSG00000062991	462.334	0.140628	1.10238	0.0707609	0.814095	477.164	496.956	454.5	509.89	409.629	443.177	460.351	447.007
INPP4B	Inpp4b	ENSMUSG00000037940	424.692	0.143049	1.10424	0.070777	0.814095	444.545	428.18	456.708	454.094	437.032	395.437	380.984	400.554
CD59	Cd59a	ENSMUSG00000032679	299.835	-0.214918	-1.16064	0.0708019	0.814095	282.331	335.448	238.244	255.772	362.897	338.235	290.797	294.952
SNHG20	Snhg20	ENSMUSG00000086859	554.264	-0.157112	-1.11505	0.0708537	0.814095	486.352	589.779	522.078	501.215	663.208	548.918	566.465	556.099
ANKIB1	Ankib1	ENSMUSG00000040351	1759.16	0.0914598	1.06545	0.070949	0.814095	1867.09	1823.56	1799.73	1768.68	1636.52	1645.25	1712.52	1819.93
CTHRC1	Cthrc1	ENSMUSG00000054196	220.6	-0.188012	-1.13919	0.0709549	0.814095	210.475	208.644	192.44	213.465	232.642	218.511	239.478	249.145
NDUFB9	Ndufb9	ENSMUSG00000022354	3813.28	-0.100174	-1.0719	0.0709921	0.814095	3621.6	3752.49	3753.45	3599.19	4346.77	3590.4	3845.98	3996.38
SHE	She	ENSMUSG00000046280	124.713	0.255965	1.19413	0.071095	0.814095	136.423	139.724	135.516	131.18	112.027	95.3593	134.31	113.165
NUP62	Nup62	ENSMUSG00000109511	802.466	0.13551	1.09848	0.0711981	0.814095	861.38	716.493	893.621	887.332	789.469	775.109	741.184	755.138
HELZ	Helz	ENSMUSG00000020721	2991.18	0.117041	1.08451	0.071204	0.814095	3048.43	3224.05	2992.91	3181.24	2483.97	2981.37	3148.53	2868.95
POP4	Pop4	ENSMUSG00000030423	578.948	-0.143157	-1.10432	0.071269	0.814095	557.433	538.646	492.277	612.96	643.606	584.163	611.354	591.147
MKX	Mkx	ENSMUSG00000061013	553.72	-0.200791	-1.14933	0.0712938	0.814095	586.036	498.583	428.465	547.061	552.108	696.361	620.751	500.398
SLITRK3	Slitrk3	ENSMUSG00000048304	2204	0.0852731	1.06089	0.0713049	0.814095	2252.84	2262.59	2217.18	2341.28	2055.7	2243.45	2197.12	2061.87
GPRIN2	Gprin2	ENSMUSG00000071531	189.755	-0.287709	-1.2207	0.0714368	0.81513	150.357	186.837	169.157	174.309	190.318	158.527	289.935	198.6
PRG4	Prg4	ENSMUSG00000006014	166.2	-0.37556	-1.29734	0.0716599	0.815672	193.975	178.506	104.891	104.171	222.701	139.235	168.119	218.003
VAT1	Vat1	ENSMUSG00000034993	1562.07	0.104957	1.07546	0.0717078	0.815672	1589.47	1510.77	1747.8	1626.7	1487.31	1422.39	1523.15	1588.99
DLG3	Dlg3	ENSMUSG00000000881	6315.01	0.0636823	1.04513	0.0717209	0.815672	6472.37	6399.61	6277.36	6665.58	6025.98	6279.65	6234.45	6165.04
ATP6V0B	Atp6v0b	ENSMUSG00000033379	5585.44	-0.084038	-1.05998	0.0717592	0.815672	5317.39	5457.51	5424.92	5494.96	6120.08	5479.38	5419.09	5970.21
SUFU	Sufu	ENSMUSG00000025231	620.776	0.124623	1.09022	0.0717732	0.815672	618.863	662.701	615.117	694.19	610.721	599.563	582.171	582.885
MFF	Mff	ENSMUSG00000026150	5617.62	-0.0812023	-1.0579	0.0718638	0.815968	5843.75	5449.11	5360.68	5186.09	6001.45	5775.87	5600.25	5723.72
DDX42	Ddx42	ENSMUSG00000020705	2693.11	0.0925891	1.06628	0.0718818	0.815968	2913.45	2634.51	2785.91	2782	2672.91	2743.01	2592.1	2420.97
MAP2	Map2	ENSMUSG00000015222	33994.7	0.0743154	1.05286	0.072007	0.816112	34581.8	36482.1	33349.5	35066.3	31258.7	33038.7	34115	34065.8
TRPS1	Trps1	ENSMUSG00000038679	892.17	0.128129	1.09288	0.0720184	0.816112	932.065	966.434	872.454	956.227	770.952	860.02	833.306	945.902
CEBPG	Cebpg	ENSMUSG00000056216	1148.34	0.0956125	1.06852	0.0721216	0.816345	1209.13	1220.53	1142.5	1173.72	1133.99	1094.67	1139.17	1072.99
RMDN3	Rmdn3	ENSMUSG00000070730	1532.18	-0.084901	-1.06061	0.0721818	0.81656	1494.12	1522.13	1443.28	1489.95	1624.55	1548.98	1586.8	1547.61
WNT3	Wnt3	ENSMUSG00000000125	213.481	-0.251498	-1.19044	0.072228	0.816614	174.335	249.939	164.795	191.209	196.757	261.074	241.019	228.722
PJA1	Pja1	ENSMUSG00000034403	6448.19	0.068842	1.04887	0.0722798	0.816732	6795.21	6263.55	6734.13	6614.21	6385.74	6169.78	6225.68	6397.26
C1S	C1s1	ENSMUSG00000038521	39.9052	-0.471938	-1.38697	0.0724509	0.816993	26.9251	32.2229	40.2205	33.5306	57.0773	48.1605	49.0657	32.0387
PSMD5	Psmd5	ENSMUSG00000026869	1507	0.105779	1.07608	0.0725024	0.816993	1580.15	1613.64	1617.43	1437.62	1459.15	1493.47	1511.62	1342.9
RASGRF2	Rasgrf2	ENSMUSG00000021708	5191.73	0.11559	1.08342	0.0725054	0.816993	5475.44	5630.85	5095.45	5393.16	4276.38	5158.76	5391.94	5111.85
FDX2	Fdx2	ENSMUSG00000079677	844.003	-0.132988	-1.09656	0.0725095	0.816993	828.937	825.437	823.608	744.585	1000.31	826.188	842.528	860.429
SLC16A11	Slc16a11	ENSMUSG00000040938	788.578	-0.114012	-1.08223	0.072619	0.817648	734.915	749.709	793.102	752.408	879.174	811.574	801.428	786.315
NAALADL2	Naaladl2	ENSMUSG00000102758	97.4727	0.271417	1.20699	0.0726504	0.817648	102.685	116.621	100.131	107.152	94.8341	87.5112	86.9447	83.9028
OARD1	Oard1	ENSMUSG00000040771	284.026	-0.191509	-1.14196	0.0727251	0.817664	300.639	267.472	257.505	235.138	333.537	316.487	283.735	277.699
EVI5	Evi5	ENSMUSG00000011831	2671.21	-0.102487	-1.07362	0.0727345	0.817664	2601.09	2655.41	2438.69	2609.51	2863.05	3013.02	2609.94	2579.01
DZIP1L	Dzip1l	ENSMUSG00000037784	1005.23	-0.162206	-1.119	0.0728768	0.817762	893.704	994.359	1003.72	901.522	900.648	1219.95	1159	968.973
MYADM	Myadm	ENSMUSG00000068566	2067.75	0.0907095	1.06489	0.0728968	0.817762	2054.93	2002.48	2228.33	2243.15	1979.44	2022.35	2036.9	1974.44
PTPRVP	Ptprv	ENSMUSG00000097993	336.692	0.262969	1.19995	0.072911	0.817762	371.572	296.876	461.019	339.406	292.851	398.712	253.075	280.024
REPS2	Reps2	ENSMUSG00000040855	8368.93	0.0897862	1.06421	0.0729253	0.817762	9120.43	8854.24	7907.43	8632.76	7767.85	8558.68	8161.87	7948.16
LSAMP	Lsamp	ENSMUSG00000061080	9388.71	0.0796291	1.05675	0.072988	0.817762	10313.1	9298.74	9525.68	9450.56	8697.25	9340.2	9455.56	9028.51
UQCRFS1	Uqcrfs1	ENSMUSG00000038462	3307.16	-0.0909715	-1.06509	0.0729916	0.817762	3286.55	3021.89	3296.56	3206.91	3670.89	3212.53	3367.81	3394.15
KIAA2012	Gm973	ENSMUSG00000047361	174.412	-0.280566	-1.21467	0.0732331	0.819047	151.116	179.736	169.018	130.177	162.755	152.945	211.32	238.23
OLIG1	Olig1	ENSMUSG00000046160	4326.22	-0.0933825	-1.06687	0.0732721	0.819047	4472	4329.54	4054.39	3891.76	4699.38	4258.62	4404.98	4499.09
CASC1	Casc1	ENSMUSG00000043541	81.3177	0.348068	1.27285	0.0733453	0.819403	77.9339	89.5241	122.133	75.3865	58.6322	74.918	77.7898	74.2238
LHFPL6	Lhfp	ENSMUSG00000048332	922.201	-0.103729	-1.07455	0.0733952	0.819497	898.11	844.203	900.739	911.957	963.362	997.223	933.929	928.083
PCDH20	Pcdh20	ENSMUSG00000050505	952.841	0.110315	1.07946	0.0735527	0.82016	1047.85	1019.67	925.1	963.174	880.421	951.176	935.781	899.557
WTIP	Wtip	ENSMUSG00000036459	184.374	-0.228179	-1.17136	0.0735619	0.82016	199.514	152.022	169.028	158.426	170.368	213.382	203.144	209.105
NUP35	Nup35	ENSMUSG00000026999	417.204	-0.167694	-1.12326	0.0736129	0.82016	417.547	373.414	394.209	387.263	443.598	377.048	441.629	502.921
SFMBT2	Sfmbt2	ENSMUSG00000061186	174.223	0.232296	1.1747	0.0736327	0.82016	196.736	209.266	152.33	194.853	149.952	177.793	153.629	159.227
PTPN14	Ptpn14	ENSMUSG00000026604	663.463	0.151918	1.11105	0.0736621	0.82016	671.37	767.35	726.132	630.062	550.032	639.128	636.836	686.791
ZRSR2	Zrsr2	ENSMUSG00000031370	1202.63	-0.122222	-1.08841	0.0737566	0.820227	1110	1299.56	1156.95	1045.07	1230.14	1271.98	1197.54	1309.8
DNAJA4	Dnaja4	ENSMUSG00000032285	1838.96	-0.0922621	-1.06604	0.0738859	0.820227	1693.54	1753.18	1799.3	1874.63	1843.2	1843.49	1897.18	2007.17
PTGER4	Ptger4	ENSMUSG00000039942	57.4376	-0.380527	-1.30182	0.0739483	0.820227	37.7052	60.2648	57.0587	45.1707	61.2957	63.2326	59.5542	75.219
RPS6KB2	Rps6kb2	ENSMUSG00000024830	1064.62	-0.124121	-1.08984	0.0739892	0.820227	1062.08	1037.59	931.808	1044	1153.14	1193.56	994.134	1100.65
ERCC5	Ercc5	ENSMUSG00000026048	830.298	-0.148695	-1.10857	0.0739903	0.820227	768.574	894.78	771.561	714.36	847.3	982.091	872.294	791.425
GFY	Gfy	ENSMUSG00000095276	16.4688	-0.775443	-1.71172	0.0740159	0.820227	11.9015	19.7042	9.98909	6.71126	11.9809	32.34	18.957	20.1663
RNF144A	Rnf144a	ENSMUSG00000020642	1014.34	0.132921	1.09651	0.0741404	0.820227	1228.24	967.54	999.446	1048.76	1002.84	952.394	977.274	938.187
C16orf72	1810013L24Rik	ENSMUSG00000022507	1825.84	0.105111	1.07558	0.0743096	0.820227	2041.92	1905.64	1761.52	1857.94	1663.66	1806	1869.76	1700.31
REV3L	Rev3l	ENSMUSG00000019841	1685.8	0.11816	1.08535	0.0743351	0.820227	1543.24	1885.55	1809.13	1783.12	1527.93	1711.96	1569.32	1656.14
METTL16	Mettl16	ENSMUSG00000010554	1102.03	0.118793	1.08583	0.0743356	0.820227	1046.76	1184.93	1130.85	1227.2	967.508	1090.44	1098.29	1070.24
MPPE1	Mppe1	ENSMUSG00000062526	683.01	-0.122533	-1.08864	0.0743436	0.820227	676.302	615.225	667.196	655.909	733.922	723.311	739.662	652.555
FBXL16	Fbxl16	ENSMUSG00000025738	33850.1	0.056063	1.03962	0.0744003	0.820227	34525.4	35185.4	34255.5	34068.3	33831.8	31948.6	33283.7	33702.1
SRRM2	Srrm2	ENSMUSG00000039218	32371.1	-0.0848519	-1.06058	0.0744047	0.820227	29364.6	33254.8	31087.7	31971.7	31899.4	35433.4	33701.4	32255.7
BEND6	Bend6	ENSMUSG00000042182	4897.5	-0.0969076	-1.06948	0.0744052	0.820227	4609.28	4579.52	4832.13	4912.26	5611.82	4896.56	4996.18	4742.21
PARP2	Parp2	ENSMUSG00000036023	522.248	-0.170699	-1.1256	0.0744941	0.820227	506.894	456.168	478.766	519.655	478.678	662.69	545.269	529.867
RAB11FIP4	Rab11fip4	ENSMUSG00000017639	13087	0.0618445	1.0438	0.0745177	0.820227	13224.1	13084.6	13410.9	13748.8	12718.5	13271.8	12399.3	12838.4
EGFEM1P	Egfem1	ENSMUSG00000063600	188.093	0.251503	1.19045	0.0745222	0.820227	189.005	249.259	164.908	215.722	145.887	186.254	179.614	174.096
GREM2	Grem2	ENSMUSG00000050069	840.031	0.105336	1.07574	0.0745429	0.820227	888.333	872.314	851.406	870.663	828.254	845.294	781.933	782.049
PACSIN1	Pacsin1	ENSMUSG00000040276	15125	0.070433	1.05003	0.0745536	0.820227	15253.1	15123.7	15314.5	16280.4	14061.1	15183	15098.5	14685.7
KLHL15	Klhl15	ENSMUSG00000043929	487.91	0.160718	1.11784	0.0745806	0.820227	574.511	491.22	454.009	539.52	431.215	434.712	481.247	496.845
CCDC107	Ccdc107	ENSMUSG00000028461	530.581	-0.205783	-1.15331	0.0745982	0.820227	516.462	507.009	542.732	406.425	711.488	512.903	530.325	517.306
P3H3	P3h3	ENSMUSG00000023191	1067.45	-0.111716	-1.08051	0.0746044	0.820227	965.27	990.068	1087.93	1061.19	1170.41	1041.56	1137.86	1085.3
FOXA1	Foxa1	ENSMUSG00000035451	16.3005	0.725783	1.6538	0.0746227	0.820227	15.9677	22.6412	22.8791	19.4861	6.52726	11.5159	20.9983	10.3884
ZNF12	Zfp12	ENSMUSG00000029587	1135.67	0.0912159	1.06527	0.0747653	0.820426	1144.13	1185.15	1207.28	1150.42	1100.28	1111.35	1095.81	1090.93
GNL3	Gnl3	ENSMUSG00000042354	829.386	-0.13595	-1.09882	0.0749059	0.821512	787.703	865.958	728.44	780.263	937.447	804.66	925.281	805.336
WASF3	Wasf3	ENSMUSG00000029636	4919.52	0.071785	1.05102	0.075085	0.821999	5064.84	5007.3	5030.65	5062.52	4522.82	4762.49	4933.17	4972.34
AFF4	Aff4	ENSMUSG00000049470	8101.87	0.105697	1.07601	0.0751037	0.821999	8469.46	8685.47	7697.03	8739.44	6981.08	8451.63	7923.34	7867.54
CALHM2	Calhm2	ENSMUSG00000033033	133.67	0.238085	1.17943	0.0751693	0.821999	132.569	146.827	137.023	162.364	120.27	116.112	123.292	130.901
ZC3H11A	Zc3h11a	ENSMUSG00000116275	2496.92	-0.12785	-1.09266	0.0752407	0.821999	2238.56	2713.62	2119.64	2474.53	2683.94	2477.69	2778.77	2488.65
UBA1	Uba1	ENSMUSG00000001924	9567.77	0.0802776	1.05722	0.0753786	0.821999	9781.06	9089.34	10414.3	10049.2	9530.22	9298.08	9361.97	9017.97
COL18A1	Col18a1	ENSMUSG00000001435	364.958	-0.17508	-1.12903	0.075393	0.821999	294.214	346.063	370.27	359.988	357.062	427.551	363.94	400.572
GPATCH3	Gpatch3	ENSMUSG00000028850	182.747	-0.212319	-1.15855	0.0754321	0.821999	175.357	183.537	173.514	146.061	211.975	198.421	183.731	189.382
GRIN3A	Grin3a	ENSMUSG00000039579	1629.78	0.082802	1.05907	0.0754532	0.821999	1711.52	1677.49	1670.34	1645.47	1520.97	1601.59	1626.92	1583.93
UCN	Ucn	ENSMUSG00000038676	10.6163	0.862013	1.81757	0.0755036	0.821999	20.7739	8.46546	12.455	13.0337	5.89407	8.30235	5.83067	10.1754
UBR4	Ubr4	ENSMUSG00000066036	9964.8	0.0811021	1.05783	0.0755112	0.821999	9927.36	9981.2	10478.3	10590	9933.32	10126.8	8951.76	9729.58
STXBP1	Stxbp1	ENSMUSG00000026797	29568.5	0.0761186	1.05418	0.0755326	0.821999	30271.9	28562.6	31029.1	31527.8	29849	29682.6	28068.3	27557.1
SLC37A4	Slc37a4	ENSMUSG00000032114	606.124	0.13409	1.0974	0.0757001	0.822365	639.215	591.137	618.984	686.256	573.39	633.773	551.303	554.932
PACRG	Pacrg	ENSMUSG00000037196	263.059	-0.19681	-1.14616	0.0757327	0.822365	241.211	252.425	272.952	214.656	321.297	280.349	259.52	262.061
PCDHGB6	Pcdhgb6	ENSMUSG00000103088	819.859	0.128352	1.09304	0.0757974	0.822443	908.133	844.675	840.043	831.15	694.65	767.258	837.978	834.984
OTOA	Otoa	ENSMUSG00000034990	11.0122	-1.25643	-2.38904	0.0758849	0.822443	6.29928	7.2811	2.13626	7.93006	2.73849	16.9693	39.5527	5.19079
SEPHS1	Sephs1	ENSMUSG00000026662	799.39	0.107717	1.07752	0.0759777	0.822443	803.362	839.636	816.303	858.96	793.123	755.148	736.784	791.8
NPAS1	Npas1	ENSMUSG00000001988	374.408	-0.160855	-1.11795	0.0760149	0.822443	352.9	314.809	370.073	375.324	432.408	402.63	370.832	376.285
LRRC55	Lrrc55	ENSMUSG00000075224	1159.7	0.0979656	1.07026	0.0760201	0.822443	1205	1198.78	1130.94	1261.51	1142.73	1146.02	1084.32	1108.31
SUSD1	Susd1	ENSMUSG00000038578	297.932	-0.215774	-1.16133	0.076068	0.822443	319.458	225.839	313.859	243.993	290.848	306.332	339.41	343.713
BMP1	Bmp1	ENSMUSG00000022098	2773.87	-0.0934874	-1.06695	0.0760728	0.822443	2483.8	2629.29	2848.23	2775.29	2959.18	2904.71	2707.89	2882.53
ACER3	Acer3	ENSMUSG00000030760	840.527	-0.127143	-1.09213	0.0763859	0.823247	818.152	708.427	824.616	863.198	823.23	883.43	891.6	911.56
SYNM	Synm	ENSMUSG00000030554	1687.21	-0.0953418	-1.06832	0.0764285	0.823247	1665.07	1696.66	1556.43	1606.73	1648.4	1823.79	1815.22	1685.41
EIF4EBP3	Eif4ebp3	ENSMUSG00000090264	16.2506	-0.803922	-1.74584	0.0764359	0.823247	7.45137	14.8731	18.6455	6.43178	15.9423	19.0527	34.3672	13.2404
C10orf88	2310057M21Rik	ENSMUSG00000040177	730.031	0.213352	1.15938	0.0764561	0.823247	755.891	890.5	817.843	667.672	532.039	657.25	861.512	657.543
MYO18B	Myo18b	ENSMUSG00000072720	100.07	-0.315045	-1.24405	0.0765699	0.823247	86.0936	99.1053	93.6949	77.5078	84.9265	113.512	143.593	102.127
AP5M1	Ap5m1	ENSMUSG00000036291	1004.4	-0.134523	-1.09773	0.0765936	0.823247	884.272	965.764	904.307	1076.37	1107.27	940.449	1096.42	1060.36
ZNF428	Zfp428	ENSMUSG00000064264	716.7	-0.131183	-1.09519	0.0765968	0.823247	682.588	628.782	746.938	677.633	819.958	739.518	703.064	735.115
CEACAM1	Ceacam2	ENSMUSG00000054385	18.1067	-0.669905	-1.59097	0.0766517	0.823247	21.7222	9.79037	16.0295	8.27914	22.0658	24.3679	20.6349	21.9634
ADAMTS10	Adamts10	ENSMUSG00000024299	1288.91	-0.123959	-1.08972	0.0766531	0.823247	1143.21	1174.75	1297.88	1317.72	1200.78	1415.77	1339.11	1422.08
SLITRK5	Slitrk5	ENSMUSG00000033214	2072.75	0.0949185	1.06801	0.0767113	0.823247	2207.67	2153.06	2078.8	2119.72	1864.87	2077.51	2146.37	1934.01
FAM166B	Fam166b	ENSMUSG00000042788	25.4269	-0.513358	-1.42737	0.0768173	0.823247	20.1511	22.1667	19.9822	21.4778	33.2375	25.9733	29.443	30.9835
TRMT10C	Trmt10c	ENSMUSG00000044763	336.477	-0.17298	-1.12738	0.0768462	0.823247	277.047	317.39	327.819	343.867	396.185	335.211	355.333	338.968
GBF1	Gbf1	ENSMUSG00000025224	3537.58	0.0966522	1.06929	0.0769253	0.823247	3525.51	3407.58	3864.64	3823.55	3281.46	3621.64	3514.14	3262.08
TAF10	Taf10	ENSMUSG00000043866	1062.45	-0.117365	-1.08475	0.0769288	0.823247	1087.78	947.714	1008.56	1031.11	1166.95	1048.6	1174.94	1033.99
PIGU	Pigu	ENSMUSG00000038383	778.918	-0.113316	-1.08171	0.0769637	0.823247	750.562	754.598	734.085	753.641	815.21	755.33	874.625	793.29
DEXI	Dexi	ENSMUSG00000038055	1158.14	-0.107202	-1.07714	0.0769805	0.823247	1063.06	1069.11	1139.8	1187.62	1269.87	1232.17	1155.61	1147.89
P2RX4	P2rx4	ENSMUSG00000029470	465.481	-0.142943	-1.10416	0.0770648	0.823247	419.027	465.499	403.937	482.32	487.411	474.893	497.299	493.46
KAZN	Kazn	ENSMUSG00000040606	3980.73	0.0858143	1.06129	0.0770673	0.823247	3891.76	4139.4	4117.43	4246.35	3565.01	3936.62	3949.83	3999.47
AGPS	Agps	ENSMUSG00000042410	1452.97	0.157411	1.11528	0.0771214	0.823247	1526.69	1748	1224.44	1631.09	1313.75	1454.37	1423.88	1301.58
BRD9	Brd9	ENSMUSG00000057649	3113.16	-0.0769546	-1.05479	0.0771783	0.823247	2919.73	3121.23	2931.26	3150.37	3182.2	3254.49	3100.8	3245.22
CHAD	Chad	ENSMUSG00000039084	7.03408	1.067	2.09507	0.0773615	0.823247	11.1851	9.05384	4.95424	12.82	1.89378	4.24638	5.47582	6.64338
EPC1	Epc1	ENSMUSG00000024240	1314.41	0.124793	1.09035	0.0773819	0.823247	1326.05	1356.21	1389.24	1409.11	1107.57	1227.05	1429.72	1270.35
CSTF2T	Cstf2t	ENSMUSG00000053536	2569.49	0.0901785	1.0645	0.0774178	0.823247	2886.26	2503.96	2579.49	2628.2	2563.89	2479.39	2466.76	2447.93
HMGCL	Hmgcl	ENSMUSG00000028672	693.605	-0.1182	-1.08538	0.0774618	0.823247	630.749	666.576	692.77	671.979	749.488	667.877	741.642	727.761
WSCD2	Wscd2	ENSMUSG00000063430	1792.36	0.102355	1.07352	0.077462	0.823247	1943.48	1733.41	1946.49	1800.8	1815.04	1686.8	1617.2	1795.67
NUFIP2	Nufip2	ENSMUSG00000037857	1371.23	0.104336	1.075	0.0774744	0.823247	1427.87	1419.66	1368.74	1465.09	1190.17	1356.94	1356.86	1384.5
NDUFAF2	Ndufaf2	ENSMUSG00000068184	314.844	-0.18816	-1.13931	0.0775033	0.823247	289.793	290.634	281.83	315.675	375.64	359.517	272.933	332.727
INPP5K	Inpp5k	ENSMUSG00000006127	1608.65	-0.0839458	-1.05991	0.0775217	0.823247	1510.37	1583.1	1587.92	1565.86	1635.36	1726.38	1645.62	1614.57
SV2B	Sv2b	ENSMUSG00000053025	15692.2	0.0694486	1.04932	0.0775218	0.823247	16630.6	16012.6	15419.1	16215.4	15575.5	15829.9	15319.9	14534.9
CHADL	Chadl	ENSMUSG00000063765	467.61	-0.159048	-1.11655	0.0776031	0.82329	481.427	474.54	429.121	384.274	466.788	534.878	467.9	501.955
GLMN	Glmn	ENSMUSG00000029276	339.747	-0.187793	-1.13902	0.0776508	0.82329	310.921	316.375	266.822	378.093	361.308	373.545	330.818	380.09
HIF1A	Hif1a	ENSMUSG00000021109	2360.36	0.0726342	1.05164	0.0777066	0.823399	2431.08	2468.58	2395.77	2383.41	2319.02	2355.26	2294.68	2235.11
RBM24	Rbm24	ENSMUSG00000038132	627.87	-0.125859	-1.09116	0.0777984	0.823399	560.655	643.051	589.739	608.177	611.923	665.905	687.06	656.448
NEIL3	Neil3	ENSMUSG00000039396	7.03785	-1.35692	-2.56139	0.0778276	0.823399	0.777954	0.88962	6.57705	6.90438	13.7229	18.8806	5.41523	3.13502
CASP4	Casp4	ENSMUSG00000033538	8.7829	-1.01249	-2.0174	0.0778825	0.823399	4.08068	5.84862	7.80747	4.51164	12.6964	6.41335	6.2359	22.6691
CYTH1	Cyth1	ENSMUSG00000017132	3088.76	-0.0658584	-1.04671	0.0780978	0.823987	3014.92	3070.42	3017.38	2971.72	3147.88	3098.27	3180.27	3209.25
EIF4G3	Eif4g3	ENSMUSG00000028760	8728.03	0.0812904	1.05796	0.0781334	0.823987	9146.95	8725.33	8760.61	9257.91	8111.78	8941.27	8851.35	8029.05
TMEM178A	Tmem178	ENSMUSG00000024245	1687.75	-0.0845949	-1.06039	0.07827	0.824018	1673.13	1626.9	1564.26	1688.42	1749.4	1788.65	1683.12	1728.09
AFF3	Aff3	ENSMUSG00000037138	2158.84	0.0946473	1.0678	0.0782863	0.824018	2197.36	2175.51	2228.2	2314.5	1916.33	2225.32	2157.55	2055.92
FBXO47	Fbxo47	ENSMUSG00000070336	27.2191	0.534114	1.44805	0.0782955	0.824018	38.2931	27.7078	28.5972	33.4878	20.9028	15.8611	31.5557	21.3475
AKIRIN1	Akirin1	ENSMUSG00000023075	1815.28	-0.0857887	-1.06127	0.0783115	0.824018	1808.65	1814.8	1713.41	1710.32	1920.23	1795.86	1828.25	1930.67
IL17RC	Il17rc	ENSMUSG00000030281	134.185	-0.288984	-1.22178	0.0784265	0.824018	123.853	115.584	110.818	130.537	185.145	110.139	165.44	131.961
OACYLP	Oacyl	ENSMUSG00000046610	73.3097	0.420671	1.33855	0.0784811	0.824018	92.4525	114.754	70.3348	58.2749	62.6458	84.4496	57.4265	46.1388
ERICH2	Erich2	ENSMUSG00000075302	20.6338	-0.732922	-1.662	0.078585	0.824018	23.1651	7.42027	10.4303	21.8742	16.9388	28.1913	36.4245	20.6261
PPP2R2A	Ppp2r2a	ENSMUSG00000022052	2818.34	0.103052	1.07404	0.0786306	0.824018	3253.71	2886.45	2767.35	2768.78	2848.11	2619.69	2777.21	2625.4
KIF26A	Kif26a	ENSMUSG00000021294	338.306	0.206963	1.15426	0.0786444	0.824018	361.678	352.435	388.62	348.807	335.497	261.3	271.916	386.193
TMEM114	Tmem114	ENSMUSG00000022715	45.3512	-0.411121	-1.32972	0.0786873	0.824018	41.7064	49.2977	35.5342	29.8659	58.5469	44.7607	52.1728	50.9254
SNAI3	Snai3	ENSMUSG00000006587	16.0304	-0.677138	-1.59896	0.0787201	0.824018	10.2149	11.3888	16.7772	10.9664	14.1822	18.0527	22.1749	24.4864
TMOD2	Tmod2	ENSMUSG00000032186	19967.5	0.089323	1.06387	0.0788458	0.824579	20873.1	21145.2	19484.1	20836.3	17547.9	20281.7	20408.3	19163.5
GGH	Ggh	ENSMUSG00000073987	295.719	-0.166066	-1.12199	0.0788784	0.824579	264.223	292.565	285.038	273.769	326.456	278.978	319.895	324.827
LSM14B	Lsm14b	ENSMUSG00000039108	2378.05	0.0826988	1.059	0.0789801	0.824579	2450.78	2353.03	2512.69	2469.45	2394.37	2292.11	2174.42	2377.55
ERC1	Erc1	ENSMUSG00000030172	2031.12	0.101399	1.07281	0.0789885	0.824579	2040.75	2225.16	1937.04	2207.19	1828.53	1998.71	2024.46	1987.09
ATG9A	Atg9a	ENSMUSG00000033124	5417.78	0.0649404	1.04604	0.079024	0.824579	5620.54	5453.95	5369.71	5712.44	5175.44	5412.88	5260.92	5336.38
MET	Met	ENSMUSG00000009376	214.299	0.199241	1.14809	0.0791643	0.824746	212.577	237.421	263.728	204.153	200.228	189.59	200.283	206.41
PFDN5	Pfdn5	ENSMUSG00000001289	2105.12	-0.116529	-1.08412	0.0792313	0.824746	1880.68	1865.88	2248.02	2087.48	2260.57	2075.32	2096.57	2326.42
MAGED1	Maged1	ENSMUSG00000025151	15944.6	0.0641457	1.04547	0.0792487	0.824746	17222	15855	16076.6	16040.4	15831.7	15335.9	15781.6	15413.4
ZNF608	Zfp608	ENSMUSG00000052713	802.028	0.122367	1.08852	0.0793205	0.825059	882.314	798.379	811.255	849.974	695.415	817.649	754.243	806.995
FBLN2	Fbln2	ENSMUSG00000064080	279.23	-0.171625	-1.12633	0.0795004	0.825908	264.929	298.448	246.175	243.285	302.29	290.308	294.136	294.266
SEC14L3	Sec14l3	ENSMUSG00000054986	43.9633	-0.493454	-1.40781	0.0795276	0.825908	25.8073	55.1646	36.1942	29.8538	35.7377	69.4475	47.4177	52.0838
SNRNP200	Snrnp200	ENSMUSG00000003660	4280.75	0.079976	1.057	0.0795881	0.825932	4550.87	4218.13	4332	4492.49	3915.61	4214.34	4373.16	4149.36
SLC13A5	Slc13a5	ENSMUSG00000020805	308.941	-0.254988	-1.19333	0.0796538	0.825932	235.428	274.289	288.07	326.442	240.242	412.937	334.266	359.854
IMP4	Imp4	ENSMUSG00000026127	848.658	0.122801	1.08885	0.0796553	0.825932	855.839	868.313	898.651	914.248	756.398	806.486	773.817	915.514
ELP1	Elp1	ENSMUSG00000028431	2493.9	-0.133361	-1.09685	0.0798614	0.827564	2020.64	2485.77	2551.53	2458.14	2754.61	2420.03	2833.84	2426.62
SOS2	Sos2	ENSMUSG00000034801	1297.59	0.120055	1.08678	0.0800464	0.827564	1177.25	1355.99	1478.06	1395.97	1259.25	1194.43	1290.85	1228.89
TENM4	Tenm4	ENSMUSG00000048078	5518.59	0.123202	1.08915	0.0800755	0.827564	5723.67	5702.52	5658.86	5928.7	4368.31	5375.35	5623.83	5767.45
IFITM3	Ifitm3	ENSMUSG00000025492	172.361	-0.204654	-1.15241	0.0800847	0.827564	172.75	145.578	162.754	158.915	190.109	193.979	178.256	176.544
PDCD2	Pdcd2	ENSMUSG00000014771	229.968	0.208065	1.15514	0.0801598	0.827564	257.907	229.028	235.786	262.681	224.714	177.522	202.252	249.849
FASN	Fasn	ENSMUSG00000025153	10708.6	0.100018	1.07179	0.0801676	0.827564	10565.4	10427.9	11781.6	11543.1	11054.6	10357.4	9351.2	10587.6
EMG1	Emg1	ENSMUSG00000004268	860.86	-0.103054	-1.07404	0.0802554	0.827564	834.812	803.881	828.689	853.368	939.637	872.194	865.218	889.077
ESR1	Esr1	ENSMUSG00000019768	125.674	0.281422	1.21539	0.0802855	0.827564	117.6	124.51	143.422	165.877	112.505	102.761	140.935	97.7838
RNF111	Rnf111	ENSMUSG00000032217	1487.83	-0.0836416	-1.05969	0.08029	0.827564	1400.18	1463.76	1465.14	1449.89	1568.49	1531.03	1545.56	1478.55
GPALPP1	Gpalpp1	ENSMUSG00000022008	1422.91	0.0886875	1.0634	0.0803073	0.827564	1474.77	1527.4	1424.32	1439.4	1366.48	1430.19	1396.4	1324.31
SUPT7L	Supt7l	ENSMUSG00000053134	566.237	-0.116533	-1.08413	0.0803103	0.827564	534.146	529.728	551.812	557.276	590.931	584.23	600.229	581.542
PLXNA2	Plxna2	ENSMUSG00000026640	5964.25	0.116252	1.08392	0.0803151	0.827564	6485.32	6375.26	5679.1	6276.1	5161.64	6404.67	5978.97	5352.92
PLCXD3	Plcxd3	ENSMUSG00000049148	304.249	0.195961	1.14549	0.0804184	0.828004	328.063	341.643	295.85	332.575	242.263	312.446	328.714	252.438
RAB5B	Rab5b	ENSMUSG00000000711	5019.19	0.0636535	1.04511	0.0804638	0.828004	5224.84	5003.09	5101.07	5189.72	5021.5	4773.78	4996.13	4843.39
PEX11B	Pex11b	ENSMUSG00000028102	1204.86	0.0941611	1.06744	0.0805895	0.828663	1276.21	1250.4	1198.79	1251.98	1225.85	1127.11	1126.31	1182.26
IDS	Ids	ENSMUSG00000035847	15588.6	0.0609584	1.04316	0.0806521	0.828876	16193.2	16388.2	15352.4	15735.7	15040.2	15334.7	15706.4	14958.4
CCDC85B	Ccdc85b	ENSMUSG00000095098	3035.2	-0.114018	-1.08224	0.0808178	0.830147	2894.98	2597.7	3101.94	3066.4	3458.6	2977.61	2978.95	3205.43
VPS33A	Vps33a	ENSMUSG00000029434	3916.34	0.0742665	1.05283	0.0810463	0.830889	4024.06	4105.97	3891.69	4045.24	3710.82	4047.88	3798.17	3706.87
ISL1	Isl1	ENSMUSG00000042258	145.546	0.249134	1.18849	0.0810858	0.830889	159.28	144.834	181.749	145.287	111.863	158.673	125.531	137.152
MLLT3	Mllt3	ENSMUSG00000028496	1020.72	0.140083	1.10197	0.0811181	0.830889	1185.43	958.241	1083.3	1052.25	881.388	1014.65	910.845	1079.62
MAP6	Map6	ENSMUSG00000055407	4148.61	0.0705744	1.05013	0.0811318	0.830889	4183.81	4079.72	4324.63	4410.54	4185.08	3987.05	4002.37	4015.68
MRPL32	Mrpl32	ENSMUSG00000015672	413.007	-0.138633	-1.10086	0.0811718	0.830889	418.809	389.665	373.513	390.978	455.744	432.301	426.991	416.055
EFHC2	Efhc2	ENSMUSG00000025038	46.2819	0.387518	1.30814	0.0811843	0.830889	45.7551	53.0036	63.7004	47.3936	39.1374	41.2776	41.6838	38.304
AHCY	Ahcy	ENSMUSG00000027597	1033.94	0.0981785	1.07042	0.0814531	0.83175	1018.64	1081.57	1091.23	1086.8	1048.86	986.965	962.379	995.064
C18orf21	2700062C07Rik	ENSMUSG00000024273	296.253	-0.159348	-1.11678	0.0814597	0.83175	288.414	259.892	292.476	278.27	308.568	331.501	298.347	312.552
ZNHIT3	Znhit3	ENSMUSG00000020526	507.037	-0.158798	-1.11636	0.0814789	0.83175	482.589	469.793	471.887	493.51	621.977	539.136	454.176	523.232
VEZF1	Vezf1	ENSMUSG00000018377	1255.91	0.0976258	1.07001	0.0816184	0.832744	1213.23	1345.19	1366.13	1269.32	1171.55	1213.92	1235.27	1232.68
LHX2	Lhx2	ENSMUSG00000000247	1493.83	0.090926	1.06505	0.0817749	0.832912	1510.04	1492.97	1522.37	1637.9	1459.29	1377.91	1464.3	1485.86
AOX3P	Aox3	ENSMUSG00000064294	83.0739	-0.459055	-1.37464	0.0818035	0.832912	80.2658	73.2917	61.8304	59.8308	84.4556	56.246	169.104	79.5672
AK5	Ak5	ENSMUSG00000039058	4662.65	0.0736129	1.05235	0.0819371	0.83352	4600.75	4921.74	4913.11	4693.71	4724.63	4355.16	4611.06	4481.02
TATDN3	Tatdn3	ENSMUSG00000026632	463.464	-0.189886	-1.14067	0.0820582	0.83352	385.217	448.487	389.638	508.464	491.563	549.237	522.18	412.923
PREX2	Prex2	ENSMUSG00000048960	2229.99	0.132596	1.09626	0.082074	0.83352	2204.58	2338.73	2147.89	2638.05	1861.34	2093.51	2228.97	2326.84
DGKE	Dgke	ENSMUSG00000000276	3306.14	0.0908788	1.06502	0.0821856	0.834224	3546.42	3437.86	3186.96	3466.74	3122.69	3353.43	3348.66	2986.35
ITFG1	Itfg1	ENSMUSG00000031703	7157.98	0.0768337	1.0547	0.0823366	0.834909	7716.42	7559.23	7026.22	7092.08	7161.15	7029.78	7055.87	6623.14
ENKD1	Enkd1	ENSMUSG00000013155	257.278	-0.179172	-1.13223	0.0823376	0.834909	267.526	244.224	233.874	220.432	284.97	283.703	246.584	276.916
RAB6B	Rab6b	ENSMUSG00000032549	31176.1	0.0593174	1.04197	0.0824326	0.835444	32349.8	31227	31236.1	32450.6	29696.6	31710.6	30809.4	29928.6
LPIN3	Lpin3	ENSMUSG00000027412	45.9594	-0.465301	-1.38061	0.0825536	0.836242	51.1252	32.1558	29.9535	39.7554	67.62	48.9896	63.2009	34.8744
HAUS6	Haus6	ENSMUSG00000038047	314.57	0.162091	1.11891	0.082655	0.836332	323.282	351.157	309.976	345.788	312.188	315.606	270.132	288.434
RPL23A	Rpl23a	ENSMUSG00000058546	4861.28	-0.0948183	-1.06793	0.0826652	0.836332	4477.86	4943.92	4679.27	4708.97	5520.69	4647.2	4905.38	5006.95
MALAT1	Malat1	ENSMUSG00000092341	43578.2	-0.141336	-1.10293	0.0827227	0.836332	44710.2	45430.6	39622.2	36018.5	43069.7	50555.3	49796.8	39422
GPR6	Gpr6	ENSMUSG00000046922	390.46	0.148214	1.1082	0.0827971	0.836332	418.628	434.991	405.559	384.467	361.264	375.268	341.319	402.184
ZXDB	Zxdb	ENSMUSG00000073062	875.334	0.105804	1.07609	0.0828903	0.836332	979.713	890.362	878.659	880.004	819.752	846.887	848.628	858.667
ZNF385C	Zfp385c	ENSMUSG00000014198	39.4004	-0.728604	-1.65704	0.0828952	0.836332	42.0074	31.2217	16.775	26.7356	32.8945	110.187	32.8059	22.5756
SPTBN1	Sptbn1	ENSMUSG00000020315	33840.7	0.0615611	1.04359	0.0829362	0.836332	34092.5	34417.7	34508.3	35229.9	31265.7	33823.9	33605.7	33781.6
STOML3	Stoml3	ENSMUSG00000027744	15.5595	-0.829338	-1.77687	0.0829434	0.836332	4.58725	12.8791	19.4964	8.24578	25.3272	16.3225	9.67397	27.944
KIF1C	Kif1c	ENSMUSG00000020821	4478.4	-0.0813101	-1.05798	0.0830189	0.836666	4214.54	4585.84	4483.54	4129.43	4656.09	4458.23	4483.98	4815.56
ZDBF2	Zdbf2	ENSMUSG00000027520	1391.39	0.107058	1.07703	0.0831766	0.836668	1398.47	1497.19	1387.73	1486.85	1242.97	1295.66	1476.35	1345.94
KAT2B	Kat2b	ENSMUSG00000000708	919.336	-0.107724	-1.07753	0.0831822	0.836668	847.192	956.873	888.927	847.764	955.644	939.068	998.647	920.571
PDK3	Pdk3	ENSMUSG00000035232	798.106	0.12507	1.09056	0.0832511	0.836668	887.645	890.962	793.219	758.801	709.205	785.472	784.84	774.703
GRM8	Grm8	ENSMUSG00000024211	462.209	0.132662	1.09631	0.0832578	0.836668	481.505	471.352	500.248	480.805	452.016	464.646	403.565	443.533
BTRC	Btrc	ENSMUSG00000025217	2797.72	0.0935659	1.067	0.0832773	0.836668	3171.7	2740.71	2810.36	2828.36	2619.9	2816.43	2766.54	2627.77
LAGE3	Lage3	ENSMUSG00000015289	239.822	-0.173353	-1.12768	0.0832989	0.836668	227.761	222.39	214.812	236.974	263.179	235.741	251.726	265.995
LCA5	Lca5	ENSMUSG00000032258	382.554	-0.233241	-1.17547	0.0834173	0.836668	367.155	320.835	330.744	383.516	324.352	423.511	547.788	362.532
TBC1D8	Tbc1d8	ENSMUSG00000003134	1087.46	-0.0969776	-1.06953	0.0835242	0.836668	1120.59	1034.12	1016.68	1031.68	1110.98	1162.25	1094.05	1129.31
TIPARP	Tiparp	ENSMUSG00000034640	518.162	-0.197242	-1.1465	0.0837456	0.836668	459.572	548.283	462.902	459.598	429.784	666.737	568.064	550.358
ATP6AP1	Atp6ap1	ENSMUSG00000019087	10748.6	0.0567154	1.0401	0.0838058	0.836668	11303.5	10695.2	10914.8	10923.1	10624.3	10465.2	10733.4	10329.3
UNC5D	Unc5d	ENSMUSG00000063626	1774.72	0.128808	1.09339	0.0839114	0.836668	1905.74	1954.54	1725.71	1826.9	1458.68	1844.61	1852.48	1629.08
DGKI	Dgki	ENSMUSG00000038665	1395.31	0.160176	1.11742	0.0840092	0.836668	1497.11	1538.34	1358.83	1494.84	1030.38	1522.99	1356	1363.95
POLR1C	Polr1c	ENSMUSG00000067148	551.058	-0.133285	-1.09679	0.0840459	0.836668	556.501	493.78	509.611	541.627	630.029	552.735	582.262	541.914
TMEM128	Tmem128	ENSMUSG00000067365	567.66	-0.1218	-1.08809	0.0840755	0.836668	566.511	528.435	533.051	546.467	617.034	553.705	613.854	582.223
ZNF780A	Zfp607b	ENSMUSG00000057093	484.839	-0.136877	-1.09952	0.0841237	0.836668	454.45	513.86	421.752	458.44	501.429	496.598	530.396	501.789
IMP3	Imp3	ENSMUSG00000032288	741.266	-0.12611	-1.09135	0.0841448	0.836668	755.558	660.069	715.065	703.925	809.519	687.494	796.24	802.254
LRRN2	Lrrn2	ENSMUSG00000026443	4549.33	0.0836558	1.0597	0.0841779	0.836668	4545.78	4786.7	4732.45	4661.52	4697.83	4604.47	4201.83	4164.05
CNBD2	Cnbd2	ENSMUSG00000038085	220.008	-0.199817	-1.14855	0.0841809	0.836668	199.034	188.82	230.342	200.599	215.656	215.571	241.401	268.639
KIF1A	Kif1a	ENSMUSG00000014602	48356.9	0.0902269	1.06454	0.0842807	0.836668	47628.4	48704.5	49483.3	53654.9	42419.2	47814.7	48601.3	48548.8
FAM186A	Fam186a	ENSMUSG00000045350	11.6354	-1.25169	-2.38119	0.0843095	0.836668	5.87827	8.68664	4.72839	2.92023	3.65699	9.17955	53.5325	4.50053
RPL27A	Rpl27a	ENSMUSG00000046364	2476.03	-0.0915139	-1.06549	0.0843219	0.836668	2473.74	2361.95	2429.13	2327.57	2750.85	2360.01	2499.06	2605.93
BRCA1	Brca1	ENSMUSG00000017146	67.5313	0.360189	1.28359	0.0843454	0.836668	71.4778	59.3766	78.4199	94.7318	43.879	62.8083	69.2373	60.3201
MSANTD2	Msantd2	ENSMUSG00000042138	381.445	-0.183455	-1.1356	0.0843628	0.836668	290.246	394.251	338.825	408.781	391.108	389.122	424.34	414.888
UBE2H	Ube2h	ENSMUSG00000039159	3821.61	0.0786136	1.056	0.0843762	0.836668	3845.46	3827.06	4067.68	3964.02	3983.06	3655.57	3634.31	3595.7
ARR3	Arr3	ENSMUSG00000060890	27.731	0.537793	1.45175	0.084403	0.836668	28.2833	35.0216	35.7393	32.3381	16.7195	16.7386	22.7779	34.2295
HSPA2	Hspa2	ENSMUSG00000059970	1198.28	0.0949757	1.06805	0.0844383	0.836668	1190.06	1221.54	1299.38	1238.56	1111.69	1165.27	1218.37	1141.41
DUS4L	Dus4l	ENSMUSG00000020648	129.558	-0.313696	-1.24289	0.0844564	0.836668	149.249	100.953	123.333	89.9594	185.939	135.791	120.864	130.375
HMGCS2	Hmgcs2	ENSMUSG00000027875	267.783	0.202099	1.15037	0.0844584	0.836668	286.811	295.121	264.816	298.677	195.582	247.9	271.881	281.475
CMAHP	Cmah	ENSMUSG00000016756	4.96861	-1.35622	-2.56014	0.0845866	0.837517	0	5.30572	3.06794	2.93378	7.32556	3.08012	5.513	12.5228
G3BP2	G3bp2	ENSMUSG00000029405	9335.95	0.0639693	1.04534	0.0846977	0.837634	9974.58	9611.07	9214.55	9369.58	9143.4	9138.36	9341.98	8894.11
PEG10	Peg10	ENSMUSG00000092035	2388.08	0.136769	1.09944	0.0847274	0.837634	2357.29	2556.6	2469.43	2620.2	1867.12	2238.53	2526.92	2468.58
RPS6KA2	Rps6ka2	ENSMUSG00000023809	3030.69	0.0825586	1.05889	0.0847545	0.837634	3001.79	3111.46	3275.07	3082.8	2873.24	2838.39	2919.67	3143.11
SMPD3	Smpd3	ENSMUSG00000031906	3517.71	0.0860099	1.06143	0.0848316	0.837634	3600.6	3710.96	3581.08	3595.54	3249.98	3695.85	3489.48	3218.18
KRT2	Krt2	ENSMUSG00000064201	43.903	0.405438	1.32449	0.0849064	0.837634	48.5022	43.4096	62.2268	46.2474	41.2551	31.8707	33.9156	43.7968
C11orf16	BC051019	ENSMUSG00000031022	7.61547	-1.03029	-2.04243	0.084963	0.837634	5.59886	5.63856	4.97528	3.8054	14.0775	16.5521	5.52131	4.75476
ANAPC1	Anapc1	ENSMUSG00000014355	3075.18	0.0870822	1.06222	0.0851596	0.837634	3355.95	3156.59	3140.16	3016.76	2799.07	3131.88	3072.33	2928.69
ASB2	Asb2	ENSMUSG00000021200	116.342	-0.245449	-1.18546	0.085227	0.837634	113.258	106.135	94.6123	111.904	140.938	121.009	119.254	123.623
SERTAD2	Sertad2	ENSMUSG00000049800	925.823	0.100228	1.07194	0.0852619	0.837634	958.467	982.157	935.133	954.956	843.932	941.404	893.836	896.7
IWS1	Iws1	ENSMUSG00000024384	1713.94	0.13748	1.09998	0.0852805	0.837634	1815.74	1886.08	1637.61	1838.87	1370.19	1762.69	1810.41	1589.94
SMAD3	Smad3	ENSMUSG00000032402	2184.18	0.0868016	1.06201	0.0852851	0.837634	2152.33	2149.8	2419.36	2277.61	2091.58	2082.56	2121	2179.24
ZNF697	Zfp697	ENSMUSG00000050064	725.104	0.115884	1.08364	0.0853022	0.837634	791.157	757.608	753.143	713.733	674.465	685.721	755.676	669.33
MLPH	Mlph	ENSMUSG00000026303	97.0732	-0.327821	-1.25512	0.0853724	0.837634	73.5409	97.9778	87.9834	83.9803	82.1469	141.238	120.476	89.2429
FGF12	Fgf12	ENSMUSG00000022523	4039.19	0.111365	1.08025	0.0854442	0.837634	4608.55	4150.02	3694.78	4325.46	3955.18	4038.89	3976.63	3564.01
PTPRK	Ptprk	ENSMUSG00000019889	2075.41	-0.111951	-1.08069	0.0854587	0.837634	1850.66	2071.7	2032.7	2023.67	1898.65	2329.67	2150.29	2245.91
SEC22A	Sec22a	ENSMUSG00000034473	480.973	0.144101	1.10504	0.0856201	0.837634	492.476	488.489	510.351	527.522	451.336	524.274	426.342	426.991
PTPRT	Ptprt	ENSMUSG00000053141	6209.69	0.121806	1.0881	0.0856462	0.837634	6362.68	6930.14	6040.92	6550.59	5081.38	6489.04	6454.57	5768.22
ABHD5	Abhd5	ENSMUSG00000032540	520.172	-0.154089	-1.11272	0.0856847	0.837634	529.004	553.594	457.909	429.907	556.733	568.609	557.048	508.569
FAXC	Faxc	ENSMUSG00000028246	1596.08	0.145838	1.10637	0.0857109	0.837634	1647.22	1705.76	1562.15	1789.23	1231.4	1718.72	1600.75	1513.44
MTPN	Mtpn	ENSMUSG00000029840	10936.3	0.065016	1.0461	0.0857348	0.837634	11614.7	11431.7	10702.8	10981.2	10823.1	10900	10651.8	10385.3
YWHAB	Ywhab	ENSMUSG00000018326	16313	0.0573131	1.04053	0.0857466	0.837634	17152.2	16455.5	16313.7	16624.8	16147.1	15602.3	16457.8	15750.7
CLN6	Cln6	ENSMUSG00000032245	320.032	0.167492	1.1231	0.0857479	0.837634	338.11	352.425	348.8	315.686	336.905	317.62	277.987	272.726
LARP4B	Larp4b	ENSMUSG00000033499	2637.84	0.0969397	1.0695	0.0857614	0.837634	3021.75	2654.16	2586.93	2641.24	2536.03	2652.9	2584.3	2425.44
NLGN2	Nlgn2	ENSMUSG00000051790	9232.52	0.089215	1.06379	0.0858543	0.837896	9521.39	9105.56	9875.75	9565.46	9200.68	9751.44	8431.81	8408.06
TM6SF2	Tm6sf2	ENSMUSG00000036151	55.9234	-0.35609	-1.27995	0.0859793	0.838702	46.0488	45.1246	56.0225	49.0482	56.9405	57.0727	59.5483	77.5816
CITED4	Cited4	ENSMUSG00000070803	183.071	-0.216917	-1.16225	0.0862511	0.840523	175.71	191.986	157.743	153.334	226.435	177.52	199.258	182.579
KRT73	Krt73	ENSMUSG00000063661	49.0349	0.409284	1.32803	0.0863212	0.840541	45.7788	63.832	43.9128	70.2295	36.5766	36.097	49.2814	46.5714
ATXN1L	Atxn1l	ENSMUSG00000069895	1674.73	0.0834019	1.05951	0.0864417	0.840541	1733.21	1726.35	1661.14	1769.95	1542.49	1657.78	1668.89	1638.03
ARHGEF11	Arhgef11	ENSMUSG00000041977	3394.09	0.0659954	1.04681	0.0865308	0.840541	3533.79	3521.13	3494.56	3338.74	3286.71	3276.3	3370.1	3331.37
SLC38A7	Slc38a7	ENSMUSG00000036534	1023.23	0.109731	1.07903	0.0865365	0.840541	1115.41	1036.6	1039.04	1054.54	1007.83	1062.52	973.258	896.611
ADA	Ada	ENSMUSG00000017697	57.051	-0.547306	-1.46135	0.0865786	0.840541	58.9312	71.9198	30.9433	24.2829	52.8253	98.6897	70.2275	48.5883
LZTS2	Lzts2	ENSMUSG00000035342	1951.76	-0.0973237	-1.06979	0.0866364	0.840541	1857.99	1697.87	2027.9	1957.93	2050.29	1971.72	2035.83	2014.52
TNRC18	Tnrc18	ENSMUSG00000039477	4607.33	0.100343	1.07203	0.0866675	0.840541	4758.6	4984.99	4419.84	4905.98	3955.4	4672.54	4575.05	4586.25
ZNF366	Zfp366	ENSMUSG00000050919	251.959	0.239132	1.18028	0.086731	0.840541	255.558	226.832	298.887	309.195	182.769	212.578	250.778	279.073
CCNL1	Ccnl1	ENSMUSG00000027829	1404.38	-0.107363	-1.07726	0.0867674	0.840541	1371.51	1450.41	1363.86	1224.48	1536.23	1371.55	1423.75	1493.27
VASP	Vasp	ENSMUSG00000030403	345.128	-0.164799	-1.12101	0.0868197	0.840541	283.355	333.432	373.435	313.031	364.857	353.409	366.832	372.672
MYO1H	Myo1h	ENSMUSG00000066952	64.567	-0.312647	-1.24198	0.0868443	0.840541	59.5499	59.249	58.509	53.3467	72.5313	66.6507	75.4309	71.2687
NSMAF	Nsmaf	ENSMUSG00000028245	1567.05	-0.103559	-1.07442	0.0868484	0.840541	1619.52	1469.3	1493.6	1459.48	1565.26	1787.02	1599.74	1542.52
SART3	Sart3	ENSMUSG00000018974	1579.87	-0.094284	-1.06754	0.0870922	0.840829	1527.17	1507.47	1494.26	1580.6	1612.13	1728.78	1685.33	1503.22
JUP	Jup	ENSMUSG00000001552	1441.98	0.120476	1.08709	0.0871136	0.840829	1467.11	1345.16	1665.66	1530.79	1399.5	1332.13	1293.13	1502.35
KCNMA1	Kcnma1	ENSMUSG00000063142	9958.28	0.116939	1.08443	0.0871899	0.840829	10977.2	10740.7	9281.33	10444.5	8401.62	10436.5	10157.6	9226.87
PCDHGA3	Pcdhga3	ENSMUSG00000104346	715.705	0.167408	1.12304	0.0872433	0.840829	897.9	747.411	749.041	633.356	602.388	688.563	739.718	667.264
C11orf87	AI593442	ENSMUSG00000078307	5699.72	0.071009	1.05045	0.0872695	0.840829	6139.24	5817.09	5558.85	5842.24	5534.73	5658.6	5684.01	5362.97
RAB8A	Rab8a	ENSMUSG00000003037	1005.08	0.114149	1.08234	0.0873029	0.840829	992.397	995.136	1106.58	1082.01	924.95	960.755	1062.24	916.571
ZBTB14	Zbtb14	ENSMUSG00000049672	994.582	0.0964712	1.06916	0.0873514	0.840829	1088.02	1018.12	1008.09	996.963	988.535	967.087	948.243	941.596
MUL1	Mul1	ENSMUSG00000041241	1550.91	0.11741	1.08479	0.0873597	0.840829	1786.23	1528.65	1501.14	1638.79	1533.06	1373.05	1613.64	1432.76
SCLT1	Sclt1	ENSMUSG00000059834	382.985	-0.165842	-1.12182	0.0874158	0.840829	358.467	326.414	332.713	426.391	380.472	418.795	405.536	415.09
CORO1C	Coro1c	ENSMUSG00000004530	3182.12	0.0770818	1.05488	0.0874278	0.840829	3358.38	3048.68	3312.28	3345.05	3022.42	3148.7	3178.65	3042.79
DGCR2	Dgcr2	ENSMUSG00000003166	4552.89	0.0634882	1.04499	0.0874963	0.840993	4612.87	4534.88	4717.11	4744.93	4393.92	4604.89	4453.47	4361.05
NFYA	Nfya	ENSMUSG00000023994	747.043	0.139111	1.10123	0.0875334	0.840993	771.624	700.087	779.454	880.015	678.535	668.108	708.965	789.561
SCN4B	Scn4b	ENSMUSG00000046480	10094.8	0.0844891	1.06031	0.0878572	0.841803	10347.3	10835.8	10227.9	10153.1	10349.1	10290.8	8960.98	9593.26
PARP4	Parp4	ENSMUSG00000054509	279.523	-0.27868	-1.21308	0.0878579	0.841803	210.085	267.15	238.932	290.815	381.373	337.968	309.096	200.763
CHRNA4	Chrna4	ENSMUSG00000027577	1724.22	0.123498	1.08937	0.0879063	0.841803	1702.05	1600.47	1812.72	2075.26	1596.45	1737.03	1612.2	1657.57
PPM1L	Ppm1l	ENSMUSG00000027784	6055.56	0.0966681	1.0693	0.087992	0.841803	6634.03	6284.49	5718.87	6394.1	5579.45	6415.84	5759.5	5658.19
GADD45B	Gadd45b	ENSMUSG00000015312	358.794	0.152644	1.11161	0.088068	0.841803	379.121	343.544	390.697	397.387	349.534	307.579	340.251	362.242
COX7C	Cox7c	ENSMUSG00000017778	2806.92	-0.0999612	-1.07174	0.0880687	0.841803	2732.04	2887.94	2550.16	2672.35	3186.24	2692.2	2819.29	2915.13
LRCH4	Lrch4	ENSMUSG00000093445	317.303	-0.214431	-1.16025	0.0880764	0.841803	281.946	239.955	357.637	294.263	300.609	407.199	324.809	332.005
TMEM143	Tmem143	ENSMUSG00000002781	620.077	-0.130616	-1.09476	0.0881261	0.841803	624.82	610.883	565.101	568.432	621.166	610.223	634.18	725.81
TLN1	Tln1	ENSMUSG00000028465	2007.63	-0.108609	-1.07819	0.0883241	0.841803	1988.22	1802.62	2069.97	1868.37	2076.24	1890.89	2090.89	2273.83
GALNTL6	Galntl6	ENSMUSG00000096914	626.334	0.156503	1.11458	0.0883371	0.841803	738.126	645.166	609.015	647.778	651.939	607.297	617.008	494.341
FAM217B	Fam217b	ENSMUSG00000070476	2133.2	0.0991174	1.07112	0.0883418	0.841803	2090.19	2255.97	2179.91	2299.19	2057.38	2271.47	1981.87	1929.59
DENND1B	Dennd1b	ENSMUSG00000056268	533.738	-0.121885	-1.08816	0.0885362	0.841896	522.176	535.313	501.036	486.6	544.057	584.96	536.749	559.011
CHRNB2	Chrnb2	ENSMUSG00000027950	2787.86	0.0831289	1.05931	0.0885646	0.841896	2763.24	2876.32	2961.46	2873.19	2767.58	2852.21	2512.03	2696.82
ATP5F1A	Atp5a1	ENSMUSG00000025428	24664.2	0.0859366	1.06138	0.0886589	0.842387	26819.5	23029.5	26265.2	25478.9	25310.2	23883.3	23345.6	23181.3
AAAS	Aaas	ENSMUSG00000036678	413.459	0.144166	1.10509	0.0890051	0.84527	448.096	417.721	473.408	398.343	413.077	402.703	373.748	380.579
KIF1B	Kif1b	ENSMUSG00000063077	32513	0.0731082	1.05198	0.0890933	0.845701	33770.3	33723.2	32474.8	33374.4	29371.4	31998.8	33699.2	31691.5
ERGIC2	Ergic2	ENSMUSG00000030304	1551.16	-0.157158	-1.11509	0.0892111	0.846413	1405.56	1778.63	1205.04	1482.51	1698.34	1622.38	1493.82	1722.99
C19orf81	1700008O03Rik	ENSMUSG00000008028	40.7067	0.494761	1.40909	0.0893499	0.846917	41.755	51.4793	32.4002	64.5981	38.0003	21.1783	30.5716	45.6712
C1orf115	C130074G19Rik	ENSMUSG00000039349	1232.85	0.102517	1.07365	0.089486	0.847772	1318.19	1262.22	1270.14	1257.64	1309.64	1138.15	1116.93	1189.89
TMEM94	Tmem94	ENSMUSG00000020747	3043.85	0.0902509	1.06456	0.0895259	0.847772	3302.04	2948.97	3128.63	3174.1	2779.53	3181.64	2872.99	2962.91
IP6K2	Ip6k2	ENSMUSG00000032599	2790.42	-0.0757293	-1.05389	0.0896727	0.848399	2671.54	2637.6	2758.14	2798.54	2842	2954.14	2941.5	2719.88
MAGI1	Magi1	ENSMUSG00000045095	3639.56	0.0813628	1.05802	0.0897347	0.848399	3902.05	3474.2	3815.06	3776.72	3452.23	3688.84	3411.19	3596.15
PHF5A	Phf5a	ENSMUSG00000061360	576.608	0.188973	1.13995	0.0898227	0.848399	699.2	528.401	688.074	541.625	526.118	619.586	452.744	557.119
ESPN	Espn	ENSMUSG00000028943	183.321	-0.211525	-1.15791	0.0898407	0.848399	142.782	179.784	197.911	161.324	206.839	196.979	189.892	191.059
FLII	Flii	ENSMUSG00000002812	2183.28	-0.123306	-1.08923	0.089874	0.848399	1988	1999.87	2292.21	2076.61	1952.31	2397.34	2288.75	2471.11
FHL1	Fhl1	ENSMUSG00000023092	3227	0.0721307	1.05127	0.0899446	0.848399	3425.93	3351.22	3320.23	3132.59	3128.78	3192.69	3199.85	3064.73
AKT3	Akt3	ENSMUSG00000019699	5245.59	0.0708787	1.05036	0.090023	0.848399	5245.97	5513.06	5311.68	5424.99	4857.33	5109.44	5401.41	5100.88
CNGA3	Cnga3	ENSMUSG00000026114	9.97037	-0.829271	-1.77679	0.0900468	0.848399	6.72974	5.94453	6.28526	9.19877	14.7686	18.6256	8.80544	9.40503
TTLL3	Ttll3	ENSMUSG00000030276	432.364	-0.137354	-1.09989	0.0900799	0.848399	388.334	404.9	408.449	445.94	461.909	420.044	458.693	470.639
UTP14C	Utp14b	ENSMUSG00000079470	459.877	0.134436	1.09766	0.0901272	0.848399	499.336	466.194	464.949	493.648	397.838	446.268	443.446	467.333
VSTM2A	Vstm2a	ENSMUSG00000048834	2937.18	0.0806982	1.05753	0.0901636	0.848399	3153.93	2944.91	2901.26	3075.37	2858.03	3015.6	2830.28	2718.05
GOPC	Gopc	ENSMUSG00000019861	1868.21	0.0858418	1.06131	0.0902641	0.848663	1950.63	1853.68	1866.61	2023.24	1877.16	1785.99	1861.99	1726.34
PCDHGA5	Pcdhga5	ENSMUSG00000103567	553.184	0.155411	1.11374	0.0904495	0.849104	543.939	666.705	545.094	575.93	477.631	511.236	601.352	503.584
CHMP6	Chmp6	ENSMUSG00000025371	717.632	-0.116651	-1.08421	0.0904888	0.849104	696.383	681.531	686.428	691.344	784.951	752.194	665.635	782.586
RND2	Rnd2	ENSMUSG00000001313	3102.23	-0.0861306	-1.06152	0.0905206	0.849104	3001.78	2874.64	3098.83	3064.13	3457.75	3124.92	3004.18	3191.58
KLHL30	Klhl30	ENSMUSG00000026308	7.02379	-1.0964	-2.1382	0.0906536	0.849104	7.46039	5.66724	2.9875	1.84065	4.68974	14.8026	5.50402	13.2382
CD3EAP	Cd3eap	ENSMUSG00000047649	617.041	0.115612	1.08343	0.090757	0.849104	671.871	643.607	625.779	626.7	596.107	593.624	554.253	624.385
MN1	Mn1	ENSMUSG00000070576	1225.3	0.125701	1.09104	0.0907801	0.849104	1328.38	1141.66	1328.09	1315.69	1155.31	1058.84	1153.59	1320.82
NHP2	Nhp2	ENSMUSG00000001056	701.951	-0.123492	-1.08937	0.0908018	0.849104	673.076	659.939	698.082	657.178	822.26	690.541	726.451	688.08
ERFE	Erfe	ENSMUSG00000047443	17.5965	0.754808	1.68741	0.0908399	0.849104	38.3319	18.0277	11.7138	21.9694	19.6115	15.116	6.44847	9.55335
ADGRE5	Adgre5	ENSMUSG00000002885	336.584	0.180915	1.1336	0.0909475	0.849104	350.447	291.949	380.753	406.605	298.211	303.528	342.363	318.816
ABHD12B	Abhd12b	ENSMUSG00000090121	233.245	-0.284373	-1.21788	0.0910164	0.849104	156.734	286.854	189.052	211.195	229.902	326.878	233.952	231.392
CALCRL	Calcrl	ENSMUSG00000059588	173.061	-0.258126	-1.19592	0.0910189	0.849104	149.465	159.705	140.476	180.481	199.086	144.148	173.009	238.12
LDLR	Ldlr	ENSMUSG00000032193	759.882	0.111131	1.08007	0.0910737	0.849104	789.122	774.251	758.761	833.722	729.728	787.783	699.98	705.708
TNKS2	Tnks2	ENSMUSG00000024811	4741.08	0.0768473	1.05471	0.0911669	0.849104	4696.72	4887.72	4692.57	5191.35	4477.82	4816.94	4522.33	4643.16
ARID4A	Arid4a	ENSMUSG00000048118	1280.65	0.0892962	1.06385	0.0911944	0.849104	1305.65	1330.17	1318.39	1324.47	1168.71	1274.21	1301.44	1222.16
PCDHB12	Pcdhb19	ENSMUSG00000043313	371.424	0.146707	1.10704	0.0911969	0.849104	413.601	403.271	347.569	396.372	341.229	369.407	343.288	356.656
DUS3L	Dus3l	ENSMUSG00000007603	2810.14	-0.0646372	-1.04582	0.0912531	0.849104	2707.93	2758.44	2789.19	2734.66	2866.44	2853.29	2833.9	2937.25
SRPRA	Srpr	ENSMUSG00000032042	2224.05	0.0740748	1.05269	0.09126	0.849104	2298.18	2175.34	2285.07	2364.67	2200.14	2126.82	2168.13	2174.08
ACVR1	Acvr1	ENSMUSG00000026836	661.924	0.12732	1.09226	0.0913145	0.849104	711.218	654.523	734.743	665.105	692.862	575.79	614.553	646.598
GNAZ	Gnaz	ENSMUSG00000040009	2667.11	0.097727	1.07009	0.0913375	0.849104	2671.52	2576.3	2795.64	2981.93	2551.48	2534	2791.86	2434.15
IL18	Il18	ENSMUSG00000039217	397.883	-0.153899	-1.11257	0.0913548	0.849104	362.178	379.594	374.826	389.69	463.197	444.639	404.674	364.269
KIAA0408	9330159F19Rik	ENSMUSG00000004360	2867.82	-0.0868185	-1.06203	0.0914	0.849104	2627.49	2870.59	2666.47	2961.22	2835.7	3101.88	2938.69	2940.54
ACSL1	Acsl1	ENSMUSG00000018796	1584.06	0.110746	1.07979	0.0914575	0.849104	1811.46	1721.74	1551.42	1494.39	1524.94	1585.76	1537.57	1445.17
PDLIM2	Pdlim2	ENSMUSG00000022090	433.494	-0.182737	-1.13503	0.0916379	0.849104	441.787	413.068	381.441	388.418	572.042	418.491	403.331	449.373
ADGRL4	Adgrl4	ENSMUSG00000039167	562.869	-0.145467	-1.10609	0.0916641	0.849104	574.481	470.443	565.349	527.218	539.844	617.912	563.158	644.548
PRDX6	Prdx6	ENSMUSG00000026701	3862.97	0.084366	1.06022	0.0916711	0.849104	3890.62	4053.84	4134.07	3828.25	3864.07	3457.76	3718.91	3956.22
ELOB	Elob	ENSMUSG00000055839	2796.29	-0.100734	-1.07232	0.0917256	0.849104	2736.22	2720.59	2656.39	2684.36	3242.51	2701.26	2677.04	2951.93
FOXP2	Foxp2	ENSMUSG00000029563	857.602	0.104326	1.07499	0.0917649	0.849104	928.195	931.854	831.76	863.622	845.878	836.41	807.726	815.371
MTMR4	Mtmr4	ENSMUSG00000018401	3341.54	0.0935756	1.06701	0.0917748	0.849104	3248.6	3398.65	3309.07	3844.04	3241.3	3283.82	3104.9	3301.96
LHFPL4	Lhfpl4	ENSMUSG00000042873	5015.34	0.0571777	1.04043	0.0918328	0.849104	5089.47	5125.16	5136.12	5107.06	4938.93	4912.47	5029.16	4784.34
TCF7L2	Tcf7l2	ENSMUSG00000024985	1224.61	0.11521	1.08313	0.0918885	0.849104	1234.54	1241.34	1192.61	1426.54	1240.01	1115.56	1117.33	1228.95
AFF2	Aff2	ENSMUSG00000031189	394.62	0.208193	1.15524	0.0918921	0.849104	416.116	435.569	405.906	432.061	275.817	427.232	432.923	331.337
SKI	Ski	ENSMUSG00000029050	5684.18	0.0598226	1.04234	0.0920315	0.849104	5749.19	5650.59	6003.15	5805.54	5575.55	5548.83	5462.81	5677.74
RPL31	Rpl31	ENSMUSG00000073702	2811.1	-0.117332	-1.08473	0.0920808	0.849104	2408.89	2685.74	2966.56	2727.42	3124.24	2587.02	3011.72	2977.25
TNFRSF21	Tnfrsf21	ENSMUSG00000023915	2963.98	0.0786507	1.05603	0.0921034	0.849104	3163.49	2853.78	3138.03	3023.04	2967.99	2782.06	2846.59	2936.82
CAP1	Cap1	ENSMUSG00000028656	7789.47	0.057602	1.04073	0.0921371	0.849104	7918.04	8084.26	7907.46	7871.08	7501.24	7409.97	7793.09	7830.64
SPON1	Spon1	ENSMUSG00000038156	2795.15	0.0727221	1.0517	0.0922009	0.849104	2964.04	2774.81	2844.19	2876.61	2611.66	2823.52	2731.9	2734.51
EPN2	Epn2	ENSMUSG00000001036	4491.01	0.0846251	1.06041	0.0923105	0.849216	4345.74	4499.46	4682.06	4962.97	4337.97	4605.05	4164.27	4330.59
FAM189A2	Fam189a2	ENSMUSG00000071604	481.453	-0.139489	-1.10151	0.0923304	0.849216	415.03	439.859	475.015	503.167	542.033	489.528	496.844	490.144
TECPR2	Tecpr2	ENSMUSG00000021275	3320.14	0.0768267	1.0547	0.0923975	0.849327	3372.57	3333.82	3380.16	3545.99	3057.06	3339.84	3161.11	3370.56
DNAL1	Dnal1	ENSMUSG00000042523	3880.03	0.0730083	1.05191	0.0925603	0.850032	4140.27	4036.7	3736.68	3997.07	3677.67	3828.72	3876.26	3746.88
BRWD1	Brwd1	ENSMUSG00000022914	5401	0.0715573	1.05085	0.092649	0.850296	5731.35	5644.72	5167.24	5596.83	5311.01	5402.08	5133.36	5221.39
CHRNA7	Chrna7	ENSMUSG00000030525	426.165	0.141717	1.10322	0.092675	0.850296	455.179	442.724	438.231	450.992	364.626	455.03	404.177	398.363
RECQL4	Recql4	ENSMUSG00000033762	115.333	-0.236525	-1.17815	0.0927352	0.850367	92.6374	110.429	105.842	114.904	124.012	123.88	123.429	127.531
LTK	Ltk	ENSMUSG00000027297	968.464	-0.122799	-1.08885	0.0927794	0.850367	851.329	865.974	1003.45	988.531	1085.09	940.481	980.612	1032.25
ZCCHC2	Zcchc2	ENSMUSG00000038866	921.083	0.0953605	1.06833	0.092812	0.850367	961.67	942.092	938.987	962.755	877.108	916.969	849.908	919.172
OAF	Oaf	ENSMUSG00000032014	262.74	0.258172	1.19596	0.0929452	0.850613	302.446	251.417	364.208	228.645	270.732	212.864	191.482	280.128
CAND2	Cand2	ENSMUSG00000030319	151.291	0.206924	1.15422	0.0929678	0.850613	162.163	166.95	158.106	161.602	142.954	152.432	126.041	140.08
ITGA10	Itga10	ENSMUSG00000090210	199.061	-0.225411	-1.16911	0.0931382	0.851348	163.887	180.733	169.786	217.98	220.763	179.891	255.073	204.376
GRM3	Grm3	ENSMUSG00000003974	1628.7	0.0929017	1.06651	0.0932138	0.851348	1768.97	1698.38	1549.36	1706.32	1488.69	1609	1602.27	1606.59
TRIP4	Trip4	ENSMUSG00000032386	1272.23	0.110864	1.07988	0.0932205	0.851348	1341.38	1365.26	1228.44	1347.12	1102.11	1190.5	1291.3	1311.75
ZNF777	Zfp777	ENSMUSG00000071477	1013.74	0.124647	1.09024	0.0934278	0.852656	1090.88	928.523	1086.06	1122.83	1000.21	1047.33	951.249	882.808
RCC1L	Rcc1l	ENSMUSG00000061979	450.797	-0.14097	-1.10265	0.0934707	0.852656	427.675	457.597	403.157	428.617	526.835	434.941	467.514	460.043
BUD13	Bud13	ENSMUSG00000032077	314.78	0.148012	1.10804	0.0934932	0.852656	321.372	322	331.949	348.09	301.807	316.319	283.965	292.741
PLCG1	Plcg1	ENSMUSG00000016933	3514.46	0.0768004	1.05468	0.093558	0.852854	3501.88	3555.14	3670.24	3702.62	3268.67	3657.91	3346.01	3413.18
SYT1	Syt1	ENSMUSG00000035864	44735.5	0.0810549	1.05779	0.0936891	0.853221	47565.3	45260.9	43761	47376.3	41505.8	46392.5	45097.1	40925.2
DRAM1	Dram1	ENSMUSG00000020057	45.2749	-0.480977	-1.39569	0.0937279	0.853221	21.8236	32.2837	58.6322	40.131	45.4149	48.7589	46.334	68.821
YEATS2	Yeats2	ENSMUSG00000041215	1517.75	-0.134111	-1.09742	0.0938142	0.853222	1530.89	1418.14	1310.59	1526.37	1360.83	1787.59	1668.66	1538.92
CCDC146	Ccdc146	ENSMUSG00000064280	27.2819	-0.493618	-1.40797	0.093967	0.853576	20.0145	27.8728	24.7051	18.2525	24.9928	32.7366	32.707	36.9737
CHFR	Chfr	ENSMUSG00000014668	1299.36	-0.139741	-1.10171	0.093994	0.853576	1197.9	1122.51	1199.92	1425.72	1478.2	1481.62	1235.91	1253.14
RHOJ	Rhoj	ENSMUSG00000046768	155.542	-0.246717	-1.1865	0.0940524	0.853576	170.631	148.735	133.818	115.335	156.645	197.873	171.536	149.762
SNX5	Snx5	ENSMUSG00000027423	2508.41	-0.0903754	-1.06465	0.0941188	0.853576	2422.23	2425.69	2525.55	2347.53	2739.29	2341.3	2645.22	2620.44
MKRN2	Mkrn2	ENSMUSG00000000439	1495.75	0.16698	1.12271	0.0941641	0.853576	1676.38	1284.16	1746.94	1619.88	1460.56	1664.36	1270.98	1242.72
PCM1	Pcm1	ENSMUSG00000031592	3195.78	0.107633	1.07746	0.0941798	0.853576	3450.47	3357.17	3236.52	3212.48	2807.16	3234.9	3435.4	2832.15
TLE4	Tle4	ENSMUSG00000024642	1812.28	0.0853789	1.06097	0.094197	0.853576	1869.82	1832.42	1897.97	1865.43	1814.7	1690.84	1661.59	1865.42
ZNF784	Zfp784	ENSMUSG00000043290	162.983	-0.221285	-1.16577	0.0942706	0.853576	143.456	145.206	175.764	137.178	171.74	183.292	195.391	151.84
SPRN	Sprn	ENSMUSG00000045733	5044.52	0.0645148	1.04573	0.094308	0.853576	5345.9	5177.52	5001.61	5104.5	5002.98	5056.71	4764.84	4902.08
FGD2	Fgd2	ENSMUSG00000024013	192.666	-0.197295	-1.14655	0.0943451	0.853576	174.975	196.762	179.706	166.28	209.047	234.068	184.665	195.823
PRPF18	Prpf18	ENSMUSG00000039449	1702.2	-0.0892185	-1.06379	0.0944562	0.853576	1616.35	1618.42	1686.8	1675.34	1775.95	1776.59	1854.3	1613.89
G0S2	G0s2	ENSMUSG00000009633	121.234	-0.236923	-1.17848	0.0944769	0.853576	127.366	97.6735	106.473	112.8	134.789	122.736	140.773	127.26
DDRGK1	Ddrgk1	ENSMUSG00000068290	1414.25	-0.106648	-1.07672	0.0945892	0.853576	1257.05	1370.3	1518.6	1302.93	1394.74	1467.5	1503.13	1499.77
PLA2G5	Pla2g5	ENSMUSG00000041193	59.8989	-0.352016	-1.27634	0.0946573	0.853576	58.4718	52.2233	50.5958	47.8603	53.2371	82.47	56.897	77.4358
SAMD4A	Samd4	ENSMUSG00000021838	1302.12	0.111209	1.08013	0.094721	0.853576	1327.89	1476.52	1219.77	1386.37	1185.86	1207.7	1281.72	1331.11
HECA	Heca	ENSMUSG00000039879	1110.32	-0.0930883	-1.06665	0.0947629	0.853576	1134.41	1095.17	1058.57	1009.98	1135.06	1140.98	1165.97	1142.44
MS4A15	Ms4a15	ENSMUSG00000067571	7.05116	-1.41868	-2.67341	0.0947846	0.853576	7.95216	5.87954	2.24491	0	19.9808	12.3096	1.87802	6.1642
TBL1X	Tbl1x	ENSMUSG00000025246	2431.29	0.0898445	1.06426	0.0948086	0.853576	2673.81	2436.52	2453.23	2461.61	2166.06	2475.47	2397.38	2386.23
C1QC	C1qc	ENSMUSG00000036896	980.722	-0.107672	-1.07749	0.0948482	0.853576	938.009	952.726	949.319	938.149	1063.48	906.665	1017.07	1080.36
SH3RF2	Sh3rf2	ENSMUSG00000057719	230.548	0.20114	1.14961	0.0948861	0.853576	235.369	245.911	266.753	238.764	195.461	212.587	187.047	262.491
EPM2AIP1	Epm2aip1	ENSMUSG00000046785	6045.78	0.107708	1.07752	0.0948898	0.853576	7051.05	6431.13	5600.73	6000.51	5533.46	6059.55	6077.82	5612.04
SHKBP1	Shkbp1	ENSMUSG00000089832	664.745	-0.134606	-1.09779	0.0949968	0.85415	555.95	653.851	653.557	671.3	629.638	728.329	683.638	741.695
SLC25A1	Slc25a1	ENSMUSG00000003528	1020.65	-0.0988635	-1.07093	0.0951121	0.854439	952.139	983.071	989.544	1019.02	1134.04	1010.53	1015.16	1061.69
PHF21A	Phf21a	ENSMUSG00000058318	1741.84	0.140706	1.10244	0.0951733	0.854439	2077.87	1737.77	1698.12	1790.95	1599.99	1487.03	1962.1	1580.93
WIF1	Wif1	ENSMUSG00000020218	36.6617	0.41755	1.33566	0.0951873	0.854439	48.7667	43.1619	41.0389	34.8859	34.5306	29.9083	34.8409	26.1601
ZDHHC16	Zdhhc16	ENSMUSG00000025157	836.656	-0.114097	-1.0823	0.0953327	0.854439	783.143	749.311	856.212	823.517	871.667	842.036	946.926	820.433
KDSR	Kdsr	ENSMUSG00000009905	1204.43	0.0998586	1.07167	0.0954204	0.854439	1195.42	1178.21	1336.18	1275.94	1118.75	1191.63	1121.9	1217.43
ZNF616	Zfp991	ENSMUSG00000067916	97.1763	0.294583	1.22653	0.0954828	0.854439	114.859	127.74	98.1566	87.1124	89.4218	79.4973	106.576	74.0476
LAPTM4A	Laptm4a	ENSMUSG00000020585	5086.25	-0.0823749	-1.05876	0.0954903	0.854439	4803.32	5255.01	4976.14	4732.93	5501.93	4878.62	5349.95	5192.13
FGF23	Fgf23	ENSMUSG00000000182	16.4803	-0.675018	-1.59662	0.0955177	0.854439	18.6598	9.06691	7.92754	14.7507	19.7737	26.4461	21.9774	13.2405
ZNF341	Zfp341	ENSMUSG00000059842	355.809	0.146203	1.10665	0.0955685	0.854439	367.068	353.879	385.492	387.597	302.95	346.632	354.812	348.037
MT-ND6	mt-Nd6	ENSMUSG00000064368	27689.1	-0.124701	-1.09028	0.0957508	0.854439	22973.7	28564.7	28341	26094.2	27898.1	25316.5	31934	30390.4
NUMA1	Numa1	ENSMUSG00000066306	3977.81	0.0814613	1.05809	0.0957537	0.854439	4075.59	3842.33	4256.59	4183.4	3624.35	3816.22	4014.89	4009.14
RENBP	Renbp	ENSMUSG00000031387	83.2923	-0.285023	-1.21843	0.095824	0.854439	68.2957	71.1201	71.9138	88.5189	86.5415	99.192	81.2066	99.5495
BANF1	Banf1	ENSMUSG00000024844	847.713	-0.131003	-1.09505	0.0958834	0.854439	848.862	783.412	839.408	764.986	950.936	752.846	939.839	901.413
FOXF1	Foxf1	ENSMUSG00000042812	30.3025	0.45323	1.3691	0.0959003	0.854439	30.878	38.358	36.6536	34.1183	20.6895	24.1756	31.1043	26.4426
CLSTN3	Clstn3	ENSMUSG00000008153	12590	0.0778857	1.05547	0.0959322	0.854439	12382.5	12126.8	13679.3	13528.2	12059.9	12723.1	11955.7	12264.5
MYCBP	Mycbp	ENSMUSG00000028647	184.976	-0.255387	-1.19366	0.096013	0.854439	181.961	158.994	155.745	173.843	154.435	260.274	220.247	174.306
INPP5J	Inpp5j	ENSMUSG00000034570	2706.01	-0.106423	-1.07656	0.0962385	0.854439	2516.08	2556.34	2646.47	2705.1	2771.8	3210.13	2618.36	2623.78
FAM163B	Fam163b	ENSMUSG00000009216	4855.85	0.0778923	1.05547	0.0963504	0.854439	4949.87	4785.43	4957.95	5254.03	4971.19	4840.54	4454.45	4633.34
CLCN6	Clcn6	ENSMUSG00000029016	3527.77	0.078496	1.05592	0.0963504	0.854439	3539.63	3536.57	3634.81	3780.19	3198.65	3523.57	3589.08	3419.65
LDB3	Ldb3	ENSMUSG00000021798	331.439	-0.144932	-1.10568	0.0963765	0.854439	293.367	328.96	322.447	314.261	346.149	358.162	359.407	328.76
TTL	Ttl	ENSMUSG00000027394	2513.56	0.0785824	1.05598	0.0963945	0.854439	2727.93	2527.01	2503.82	2568.76	2554.95	2479.92	2374.53	2371.54
TMEM214	Tmem214	ENSMUSG00000038828	2556.89	-0.101339	-1.07277	0.0964076	0.854439	2291.75	2364.4	2559.47	2651.36	2422.22	2615.03	2775.23	2775.69
MCTP1	Mctp1	ENSMUSG00000021596	1979.56	0.0911692	1.06523	0.096591	0.854439	2030.01	2176.26	2008.99	1951.89	1894.51	2018.7	1975.03	1781.1
NLE1	Nle1	ENSMUSG00000020692	334.526	-0.167586	-1.12318	0.0966428	0.854439	323.564	316.368	286.941	333.351	359.591	341.089	308.237	407.063
COL4A5	Col4a5	ENSMUSG00000031274	221.177	-0.212501	-1.1587	0.0966456	0.854439	202.448	232.074	216.436	170.437	227.703	236.325	205.582	278.414
TRIM59	Trim59	ENSMUSG00000034317	373.956	0.202614	1.15078	0.0966802	0.854439	385.681	358.986	416.167	440.23	367.581	267.121	334.382	421.496
TSEN2	Tsen2	ENSMUSG00000042389	430.657	-0.185936	-1.13755	0.0967386	0.854439	340.543	376.88	492.78	403.422	481.687	390.899	487.131	471.916
NDNF	Ndnf	ENSMUSG00000049001	594.333	0.413217	1.33165	0.0967428	0.854439	839.045	664.095	700.616	511.098	461.808	427.184	396.493	754.322
FAM193A	Fam193a	ENSMUSG00000037210	1693.92	0.12815	1.09289	0.0967733	0.854439	1803.83	1570.26	1827.21	1872.19	1388.94	1744.15	1744.2	1600.59
HMCES	Hmces	ENSMUSG00000030060	444.745	-0.129257	-1.09373	0.0968347	0.854439	419.987	411.847	461.388	406.968	480.128	454.531	451.694	471.419
TUBA8	Tuba8	ENSMUSG00000030137	329.088	-0.150521	-1.10997	0.0969141	0.854439	320.452	297.758	340.351	289.562	367.718	341.303	331.298	344.265
SPCS1	Spcs1	ENSMUSG00000021917	1596.57	-0.103633	-1.07448	0.0969364	0.854439	1572.94	1655.43	1440.15	1490.27	1797.54	1608.59	1662.5	1545.16
TENM1	Tenm1	ENSMUSG00000016150	2378.56	0.245855	1.1858	0.0970185	0.854439	2936.78	2842.46	2124.81	2417.85	1725.14	2553.24	2254.47	2173.7
HAPLN1	Hapln1	ENSMUSG00000021613	643.77	0.129693	1.09406	0.0970915	0.854439	743.234	693.504	586.692	667.559	616.701	637.094	590.468	614.908
CLEC3B	Clec3b	ENSMUSG00000025784	71.0989	-0.309948	-1.23966	0.0971021	0.854439	63.1457	66.8358	72.3043	52.1588	90.7699	68.0354	79.2873	76.254
RPL18	Rpl18	ENSMUSG00000059070	2321.95	-0.0988981	-1.07096	0.0971495	0.854439	2215.91	2241.42	2281.48	2233.1	2614.41	2161.43	2296.89	2530.94
SFRP5	Sfrp5	ENSMUSG00000018822	144.011	0.243601	1.18394	0.0971515	0.854439	147.637	125.64	180.905	170.049	152.672	120.047	123.724	131.415
FSCN1	Fscn1	ENSMUSG00000029581	6713.44	0.0784647	1.05589	0.0973313	0.854439	7382.47	6481.33	7005.63	6710.36	6275.03	6639.2	6778.37	6435.17
INSR	Insr	ENSMUSG00000005534	2321.53	0.0923254	1.06609	0.097437	0.854439	2458.19	2399.54	2294.02	2428.25	2057.53	2450.32	2252.81	2231.59
CARMN	Carmn	ENSMUSG00000097324	6.35965	1.15939	2.23363	0.0974761	0.854439	5.54209	9.51919	16.5464	3.27256	1.63585	2.78981	7.38139	4.18987
DOT1L	Dot1l	ENSMUSG00000061589	5240	-0.0970411	-1.06958	0.0975134	0.854439	4547.95	5292.34	4984.07	5431.6	5109.61	5786.75	5425.45	5342.23
ITGB1BP2	Itgb1bp2	ENSMUSG00000031312	9.46967	-0.843419	-1.7943	0.0975217	0.854439	8.9966	5.28047	5.32739	7.27967	10.3903	6.88351	14.4655	17.1339
AXL	Axl	ENSMUSG00000002602	1517.27	0.105251	1.07568	0.0975898	0.854439	1454.51	1672.57	1638.41	1526.54	1383.9	1384.55	1500	1577.63
OR5M3	Olfr1033	ENSMUSG00000045392	5.85799	1.16728	2.24587	0.0976713	0.854439	16.6626	4.1972	6.83436	6.03548	6.01252	1.69083	3.83944	1.59148
SRP19	Srp19	ENSMUSG00000014504	905.845	-0.102216	-1.07342	0.0976848	0.854439	901.916	793.484	918.626	880.468	943.267	931.152	933.052	944.797
PCDH12	Pcdh12	ENSMUSG00000024440	8.64831	-1.0034	-2.00471	0.0977034	0.854439	10.4344	4.72536	6.86453	0.798365	13.6099	6.37086	13.3171	13.0661
RAMP1	Ramp1	ENSMUSG00000034353	1807.38	-0.0912734	-1.06531	0.0977117	0.854439	1865.11	1641.66	1781.32	1713.21	1947.69	1761.59	1837.32	1911.16
SLC35B1	Slc35b1	ENSMUSG00000020873	1177.13	-0.0980909	-1.07036	0.0977855	0.854439	1073.76	1155.82	1206.14	1115.02	1296.73	1181.52	1167.61	1220.48
DOK7	Dok7	ENSMUSG00000044716	698.893	-0.150793	-1.11018	0.0977952	0.854439	625.263	652.15	661.939	707.42	702.01	894.067	662.595	685.704
RPL35	Rpl35	ENSMUSG00000062997	1720.59	-0.120339	-1.08699	0.0977957	0.854439	1625.96	1844.87	1614.24	1513.46	1985.01	1649.75	1848.12	1683.3
ZNF804A	Zfp804a	ENSMUSG00000070866	762.657	0.124171	1.08988	0.0978521	0.854439	852.196	840.502	722.845	765.168	662.359	752.723	766.888	738.578
GRID2	Grid2	ENSMUSG00000071424	659.514	0.124217	1.08992	0.0979379	0.854439	773.605	660.793	657.738	657.934	611.035	664.85	643.08	607.076
PLEKHJ1	Plekhj1	ENSMUSG00000035278	643.395	-0.144247	-1.10515	0.0979851	0.854439	628.529	573.582	595.324	647.01	720.376	606.645	607.305	768.393
CDH5	Cdh5	ENSMUSG00000031871	432.334	0.153382	1.11217	0.0980043	0.854439	464.221	430.214	478.793	448.293	392.439	357.999	412.153	474.561
ABLIM1	Ablim1	ENSMUSG00000025085	4311.2	0.0709873	1.05044	0.0980243	0.854439	4329.88	4389.63	4406.96	4540.59	3944.25	4210.72	4292.73	4374.84
ZNF831	Zfp831	ENSMUSG00000050600	1044.82	0.108949	1.07844	0.0980365	0.854439	1018.68	1079.65	1122.93	1114.76	899.071	1058.4	1020.63	1044.43
UQCC1	Uqcc1	ENSMUSG00000005882	1648.46	0.0856946	1.0612	0.0980554	0.854439	1736.61	1706.9	1669.65	1674.5	1543.19	1700.33	1514.66	1641.83
NFKBIB	Nfkbib	ENSMUSG00000030595	636.639	0.131536	1.09546	0.0981496	0.854807	701.424	645.647	624.17	692.092	680.855	578.395	551.018	619.512
TMEM74	Tmem74	ENSMUSG00000054409	352.374	0.155389	1.11372	0.0982019	0.854807	342.853	424.09	340.775	378.584	339.693	334.782	315.466	342.747
APPBP2	Appbp2	ENSMUSG00000018481	3500.12	0.0762317	1.05426	0.09859	0.857586	3549.05	3656.23	3383.41	3779.94	3316.21	3535.7	3451.44	3328.95
CPLX2	Cplx2	ENSMUSG00000025867	39320.7	0.0510126	1.03599	0.0987044	0.857825	39497.8	39403.4	41034.6	40127.1	37810.4	38957.6	38095.3	39639.2
PAX5	Pax5	ENSMUSG00000014030	23.9775	0.79702	1.73751	0.0987578	0.857899	36.639	9.14092	25.3657	50.6693	23.6962	7.97831	10.7386	27.5917
AMHR2	Amhr2	ENSMUSG00000023047	29.9842	-0.593108	-1.50849	0.0988597	0.857899	26.9091	23.2551	26.1925	17.9451	59.292	28.1118	16.0287	42.1397
ILK	Ilk	ENSMUSG00000030890	2025.83	-0.0755262	-1.05375	0.098959	0.857899	1994.38	2025.5	1941.74	1929.82	2063.13	2184.53	2016.58	2050.96
COL4A4	Col4a4	ENSMUSG00000067158	53.7194	0.34727	1.27215	0.0990231	0.857899	59.9491	51.869	70.8295	57.8973	42.7451	41.8861	49.5678	55.0111
TIMM8A	Timm8a1	ENSMUSG00000048007	322.76	-0.162659	-1.11935	0.0990565	0.857899	279.804	319.277	291.486	327.304	341.086	325.838	386.126	311.156
VRK2	Vrk2	ENSMUSG00000064090	44.1489	-0.457534	-1.37319	0.0991819	0.857899	32.8886	50.3768	24.7048	40.463	74.3186	45.9935	39.8244	44.6217
ZYG11B	Zyg11b	ENSMUSG00000034636	7383.13	0.075391	1.05365	0.0991819	0.857899	7717.93	7698.66	7221.57	7662.41	6797.31	7562.8	7474.21	6930.16
DCST1	Dcst1	ENSMUSG00000042672	112.168	0.332601	1.25928	0.0992069	0.857899	161.561	143.809	92.9395	100.94	87.6912	111.87	120.89	77.6445
CEP290	Cep290	ENSMUSG00000019971	786.943	-0.11325	-1.08166	0.0993719	0.857899	781.042	760.797	697.831	785.106	824.274	817.185	753.569	875.738
SRGAP3	Srgap3	ENSMUSG00000030257	13048.1	0.0820185	1.0585	0.0995456	0.857899	13273.9	13589	13206.8	13603.6	11368.7	13411.3	13161.2	12770.5
GNMT	Gnmt	ENSMUSG00000002769	15.8016	-0.67803	-1.59995	0.0995528	0.857899	12.2025	5.83649	14.9628	15.5285	27.7262	18.1498	13.5369	18.4697
ZCCHC10	Zcchc10	ENSMUSG00000018239	200.443	-0.184049	-1.13607	0.0995847	0.857899	196.805	190.444	188.062	174.788	217.09	212.632	232.903	190.817
DNM3	Dnm3	ENSMUSG00000040265	6951.51	0.0757994	1.05394	0.0995856	0.857899	7192.92	7138.94	6793.89	7407.36	6289.28	7062.86	6952.53	6774.33
RBP3	Rbp3	ENSMUSG00000041534	7.9492	-1.04086	-2.05745	0.0996837	0.857899	4.6715	6.74898	0.999292	8.32153	10.2786	19.0579	8.76577	4.75006
RAB2B	Rab2b	ENSMUSG00000022159	1207.36	0.0944655	1.06767	0.0997979	0.857899	1167.8	1306.54	1210.07	1304.38	1168.13	1181.76	1120.55	1199.68
FAM131B	Fam131b	ENSMUSG00000029861	4742.06	0.0619218	1.04386	0.0997999	0.857899	4990.11	4715.87	4777.56	4891.58	4777.31	4635.13	4512.96	4635.96
DAB1	Dab1	ENSMUSG00000028519	3147.63	0.0849006	1.06061	0.0998671	0.857899	3268.26	3210.1	3223.47	3255.54	2780.67	3032.53	3289.17	3121.28
KCNJ12	Kcnj12	ENSMUSG00000042529	454.69	0.132979	1.09656	0.0999673	0.857899	480.414	443.064	519.15	459.778	420.863	426.956	422.292	465.006
STRN	Strn	ENSMUSG00000024077	4043.3	0.0993582	1.0713	0.100047	0.857899	4262.47	4504.44	3896.01	4065.59	3553.94	4113.47	4164.79	3785.73
PIEZO1	Piezo1	ENSMUSG00000014444	341.677	0.165452	1.12152	0.100103	0.857899	350.274	366.865	324.109	404.131	287.555	314.449	324.893	361.139
RABIF	Rabif	ENSMUSG00000042229	1024.4	0.0956014	1.06851	0.100114	0.857899	1042.77	1008.48	1071.58	1110.59	1045.26	990.704	960.585	965.219
HDAC9	Hdac9	ENSMUSG00000004698	1299.6	0.104984	1.07548	0.100145	0.857899	1389.92	1404.12	1229.18	1362.06	1224.06	1271.53	1353.36	1162.6
PLCB1	Plcb1	ENSMUSG00000051177	7569.08	0.0784062	1.05585	0.100266	0.857957	8277.89	7699.03	7262.7	7856.52	7250.75	7655.18	7546.27	7004.31
ATXN7	Atxn7	ENSMUSG00000021738	1244.45	-0.0931475	-1.06669	0.100331	0.857957	1191.06	1223.85	1129.24	1271.86	1237.98	1260.24	1349.19	1292.15
STXBP2	Stxbp2	ENSMUSG00000004626	1541.96	-0.105302	-1.07572	0.100425	0.857957	1425.98	1476.86	1584.36	1453.71	1594.09	1465.88	1780.31	1554.47
ORMDL2	Ormdl2	ENSMUSG00000025353	97.6939	-0.268217	-1.20432	0.100435	0.857957	81.1136	73.223	104.058	95.5505	107.114	117.099	106.295	97.0981
SYNPO	Synpo	ENSMUSG00000043079	6114.1	0.0685296	1.04865	0.100465	0.857957	6087.22	5916.95	6486.47	6544.04	5897.01	5972.96	5972.39	6035.73
PDK4	Pdk4	ENSMUSG00000019577	389.351	-0.16406	-1.12044	0.10047	0.857957	358.726	390.689	364.763	353.653	358.862	427.712	482.8	377.601
FAM189B	Fam189b	ENSMUSG00000032657	1825.92	-0.0856652	-1.06118	0.100536	0.857957	1751.63	1676.98	1799.12	1856.82	1989.59	1858.71	1880.88	1793.65
MTF1	Mtf1	ENSMUSG00000028890	1141.72	0.12394	1.08971	0.100543	0.857957	1120	1145.31	1122.93	1373.71	1010.47	1125.54	1166.89	1068.92
MIAT	Miat	ENSMUSG00000097767	24176.1	-0.0896289	-1.0641	0.100615	0.858201	23333	22437.4	23221.4	24706	23034.8	27549.8	25312.3	23814.2
SP4	Sp4	ENSMUSG00000025323	729.467	0.126491	1.09164	0.100713	0.858296	763.561	771.171	798.031	711.694	630.192	778.696	724.29	658.1
NXPE2	Nxpe2	ENSMUSG00000032028	11.9568	0.724631	1.65248	0.100767	0.858386	18.4823	9.17061	16.7037	15.2088	9.83577	9.74752	7.58652	8.91954
SLFN12L	Slfn3	ENSMUSG00000018986	8.91917	0.914816	1.88533	0.100984	0.859332	6.66059	8.60971	12.3885	18.9147	7.31418	3.43611	9.88404	4.14555
PLPPR1	Plppr1	ENSMUSG00000063446	487.507	0.124181	1.08989	0.101008	0.859332	528.421	537.924	482.727	484.761	467.878	452.975	490.139	455.232
UBAP1	Ubap1	ENSMUSG00000028437	1370.32	0.102641	1.07374	0.101097	0.859445	1485.87	1281.79	1406.75	1500.51	1400.61	1257.24	1340.93	1288.88
FIRRE	Firre	ENSMUSG00000085396	3568.53	-0.0967502	-1.06936	0.101158	0.859445	3176.6	3561.21	3482.22	3574.23	3303.9	3828.1	3899.01	3722.95
PLOD3	Plod3	ENSMUSG00000004846	1003.44	-0.123912	-1.08969	0.101323	0.859445	860.533	966.626	1107.58	909.229	993.63	1044.87	1076.52	1068.53
B9D2	B9d2	ENSMUSG00000063439	405.341	0.144588	1.10541	0.101329	0.859445	403.407	418.204	443.61	438.393	430.287	378.743	341.552	388.529
GRIN2B	Grin2b	ENSMUSG00000030209	18942.4	0.228226	1.17139	0.10141	0.859445	22352.4	21421	17276.3	20699.2	13501.9	20339.2	18967.5	16981.3
DOC2A	Doc2a	ENSMUSG00000052301	1043.8	0.138933	1.10109	0.101434	0.859445	977.49	1080.11	1098.6	1221.47	1157.83	958.454	924.882	931.594
KIAA0930	5031439G07Rik	ENSMUSG00000036046	7783.72	-0.0713497	-1.0507	0.101457	0.859445	7084.95	7611.15	7885.79	7784.19	7749.66	8156.23	7782.52	8215.29
CD6	Cd6	ENSMUSG00000024670	53.3491	0.380957	1.30221	0.101523	0.859636	55.4903	53.0324	75.3434	58.1465	59.8526	31.8626	43.2248	49.8399
MAP9	Map9	ENSMUSG00000033900	3852.38	0.0847238	1.06048	0.101736	0.860709	4298.95	3951.57	3715.78	3893.07	3579.04	3814.11	3909.28	3657.26
UNC13B	Unc13b	ENSMUSG00000028456	2531.37	0.0962628	1.069	0.101922	0.861269	2596.91	2725.98	2419.91	2719.83	2221.82	2438.19	2591.74	2536.59
METTL4	Mettl4	ENSMUSG00000055660	767.974	0.12663	1.09174	0.102036	0.861269	799.21	814.011	782.656	808.553	639.774	818.94	777.151	703.499
TCEAL7	Tceal7	ENSMUSG00000079428	20.3419	0.546983	1.46103	0.10204	0.861269	28.319	27.8503	19.5087	21.0669	20.3576	15.4444	14.5558	15.6328
TXK	Txk	ENSMUSG00000054892	6.30732	1.03216	2.04508	0.102064	0.861269	4.91991	7.10856	9.57336	12.2219	4.24183	2.73723	2.48536	7.17043
AIM2	Aim2	ENSMUSG00000037860	51.2438	-0.382474	-1.30357	0.102218	0.861831	53.6956	55.1714	29.8606	37.6766	62.6652	56.4679	62.9473	51.4655
SELENOM	Selenom	ENSMUSG00000075702	1884.1	-0.102694	-1.07378	0.102267	0.861876	1874.61	1896.56	1807.5	1692.82	2175.7	1888.48	1819.84	1917.31
TRAF6	Traf6	ENSMUSG00000027164	716.232	0.10943	1.0788	0.102553	0.86392	762.981	704.19	763.919	740.661	673.182	729.04	713.322	642.56
AP5Z1	Ap5z1	ENSMUSG00000039623	1083.43	-0.123259	-1.08919	0.102778	0.865155	899.654	1078.58	1080.57	1090.69	1067.43	1068.71	1139.38	1242.42
LMF2	Lmf2	ENSMUSG00000022614	531.529	-0.153014	-1.11189	0.102925	0.865155	474.773	513.048	565.184	461.032	532.586	486.921	615.571	603.115
SLC27A5	Slc27a5	ENSMUSG00000030382	8.02613	-0.934108	-1.91071	0.103024	0.865155	6.15986	5.50435	7.37905	2.29206	7.72076	6.14109	14.0361	14.9758
MAP2K4	Map2k4	ENSMUSG00000033352	6492.62	0.0636183	1.04508	0.103028	0.865155	6586.27	6668.89	6497.33	6787.05	6181.77	6581.23	6537.02	6101.42
S100PBP	S100pbp	ENSMUSG00000040928	1584.71	0.127546	1.09243	0.103075	0.865155	1897.45	1712.76	1395.64	1613.69	1452.7	1592.81	1495.39	1517.2
CD82	Cd82	ENSMUSG00000027215	524.324	-0.127439	-1.09235	0.103086	0.865155	521.709	523.81	515.037	445.844	567.052	537.223	518.452	565.466
GRSF1	Grsf1	ENSMUSG00000044221	2678.16	-0.0882577	-1.06309	0.103093	0.865155	2659.34	2578.28	2481.9	2664.74	2933.07	2744.27	2851.1	2512.55
HLF	Hlf	ENSMUSG00000003949	7265.34	0.0918715	1.06575	0.103094	0.865155	7504.86	7527.6	6976.52	7973.66	6401.47	7548.59	7281.92	6908.14
HSPB1	Hspb1	ENSMUSG00000004951	237.433	-0.211227	-1.15767	0.103374	0.866241	211.608	197.922	236.342	233.954	241.147	200.359	274.776	303.357
RUNX1T1	Runx1t1	ENSMUSG00000006586	839.552	0.109902	1.07916	0.103387	0.866241	826.475	858.628	929.866	869.741	764.624	851.054	855.261	760.768
TUSC2	Tusc2	ENSMUSG00000010054	2285.14	-0.0805581	-1.05743	0.103398	0.866241	2246.29	2198.74	2184.92	2256.63	2519.45	2200.13	2334.52	2340.41
BFSP2	Bfsp2	ENSMUSG00000032556	128.864	-0.289768	-1.22244	0.103552	0.86716	117.314	96.1879	136.177	114.373	156.26	99.9075	132.36	178.333
KRT80	Krt80	ENSMUSG00000037185	171.52	-0.218314	-1.16337	0.10364	0.867398	149.648	146.159	155.671	182.233	207.91	196.635	182.464	151.438
B4GAT1	B4gat1	ENSMUSG00000047379	2790.7	0.0799487	1.05698	0.103728	0.867398	3047.31	2733.61	2861.18	2830.1	2867.44	2643.29	2618.97	2723.72
ABI1	Abi1	ENSMUSG00000058835	3587.16	-0.0721258	-1.05126	0.103928	0.8678	3465.75	3554.8	3604.57	3363.54	3527.99	3840.28	3769.4	3570.93
RMND5B	Rmnd5b	ENSMUSG00000001054	1492.47	-0.0872916	-1.06237	0.103941	0.8678	1439.74	1432.35	1515.24	1402.72	1593.8	1607.33	1449.3	1499.26
BEND4	Bend4	ENSMUSG00000092060	410.2	0.14113	1.10277	0.103975	0.8678	413.761	461.677	407.57	437.951	348.107	399.93	391.576	421.031
THEG	Theg	ENSMUSG00000020317	6.96769	-0.968004	-1.95613	0.10398	0.8678	4.66517	7.77061	3.81927	2.6891	14.1291	8.69203	7.56639	6.40989
PPP1R13L	Ppp1r13l	ENSMUSG00000040734	150.5	0.22357	1.16762	0.104071	0.868198	175.528	144.362	142.365	187.412	134.653	135.96	129.01	154.71
CIPC	Cipc	ENSMUSG00000034157	3499.02	0.0629824	1.04462	0.104121	0.868201	3611.59	3553.95	3555.32	3576.84	3325.09	3477.71	3545.65	3346
PERP	Perp	ENSMUSG00000019851	183.643	-0.199778	-1.14852	0.104159	0.868201	160.037	172.028	159.675	192.474	224.179	176.883	194.149	189.718
ZGRF1	Zgrf1	ENSMUSG00000051278	237.965	-0.233954	-1.17605	0.104258	0.868652	200.067	253.12	230.051	190.227	192.744	299.497	293.273	244.743
CCDC186	Ccdc186	ENSMUSG00000035173	1819.75	0.081379	1.05803	0.104319	0.868665	1802.42	1933.84	1833.49	1914.09	1685.31	1747.85	1777.82	1863.17
BRI3	Bri3	ENSMUSG00000047843	583.226	-0.150124	-1.10966	0.104404	0.868665	538.579	516.737	609.224	548.265	660.815	612.074	507.873	672.242
TMEM38B	Tmem38b	ENSMUSG00000028420	356.656	-0.164453	-1.12074	0.104468	0.868665	367.657	365.14	273.558	339.299	372.05	386.62	356.511	392.412
PCSK1N	Pcsk1n	ENSMUSG00000039278	16365.7	-0.114119	-1.08231	0.104474	0.868665	15688	13597.1	17341.3	16247.5	18810.3	15743.1	16171.1	17327.2
NT5DC3	Nt5dc3	ENSMUSG00000054027	5952.53	0.0843516	1.06021	0.104509	0.868665	5950.9	5970.24	6365.45	6217.61	5212.69	6100.71	5804.49	5998.14
FBXO21	Fbxo21	ENSMUSG00000032898	4547.53	0.0738592	1.05253	0.104665	0.868665	4689.38	4327.38	4872.66	4762.71	4378.99	4554.84	4502.17	4292.12
BNIP2	Bnip2	ENSMUSG00000011958	883.652	-0.0936	-1.06703	0.104722	0.868665	855.162	855.928	865.237	842.341	919.068	915.424	950.237	865.82
STBD1	Stbd1	ENSMUSG00000047963	41.4625	0.384109	1.30505	0.104891	0.868665	45.9996	52.3951	46.9176	42.9306	35.3636	34.9152	28.474	44.7045
FHAD1	Fhad1	ENSMUSG00000051435	200.338	-0.219452	-1.16429	0.104913	0.868665	190.587	160.114	200.401	189.309	234.407	183.775	184.969	259.143
NID2	Nid2	ENSMUSG00000021806	97.5179	0.313006	1.24229	0.104948	0.868665	92.8618	98.6792	129.416	109.823	95.7488	62.283	78.2417	113.09
NECAB3	Necab3	ENSMUSG00000027489	1793.58	-0.100461	-1.07212	0.104968	0.868665	1635.39	1868.16	1708.47	1716.76	2032.89	1879.19	1760.69	1747.06
PCDHB16	Pcdhb17	ENSMUSG00000046387	524.749	0.138122	1.10047	0.105026	0.868665	607	553.565	500.868	536.574	452.383	548.775	509.948	488.881
FEM1A	Fem1a	ENSMUSG00000043683	2267.02	0.0760527	1.05413	0.105117	0.868665	2470.96	2240.82	2288.73	2304.36	2149.71	2278.44	2185.61	2217.52
SELENOK	Selenok	ENSMUSG00000042682	2212.42	-0.111297	-1.0802	0.10513	0.868665	2258.05	2068.67	2144.39	2036.48	2584.48	2275.6	2316.97	2014.74
HTR2B	Htr2b	ENSMUSG00000026228	5.84028	-1.04727	-2.06662	0.105138	0.868665	4.05772	2.79396	2.57547	4.87579	5.52938	9.0889	12.878	4.92304
C8orf89	4930444P10Rik	ENSMUSG00000067795	13.9498	-0.722473	-1.65001	0.105368	0.869037	5.29622	10.3254	13.601	13.3231	16.1434	19.792	22.4015	10.7155
STAC3	Stac3	ENSMUSG00000040287	54.7519	-0.367678	-1.29027	0.105381	0.869037	45.937	59.4606	33.1034	53.5432	55.8039	63.8063	54.2288	72.1323
PKHD1L1	Pkhd1l1	ENSMUSG00000038725	28.8087	1.20322	2.30253	0.105434	0.869037	13.2396	84.138	10.0579	55.0022	11.6611	9.27869	30.6189	16.4732
MROH7	Mroh7	ENSMUSG00000047502	276.226	-0.183005	-1.13525	0.105451	0.869037	224.783	262.062	300.176	248.098	287.919	275.054	274.313	337.403
NCAPG	Ncapg	ENSMUSG00000015880	13.5182	-0.78465	-1.72267	0.105508	0.869037	9.228	14.8422	9.10241	4.88869	9.0303	11.3289	20.9064	28.8185
UBE2QL1	Ube2ql1	ENSMUSG00000052981	5646.58	0.0704723	1.05006	0.105518	0.869037	5924.51	5541.33	5892.36	5778.72	5807.93	5201.95	5537.9	5487.98
ZNF397	Zfp397	ENSMUSG00000024276	1260.85	0.166477	1.12231	0.105535	0.869037	1282.39	1376.27	1164.44	1507.37	1047.43	1024.22	1457.28	1227.39
HELB	Helb	ENSMUSG00000020228	199.617	0.183026	1.13526	0.105535	0.869037	205.375	186.606	222.801	234.285	186.025	191.221	178.335	192.288
DNAJC21	Dnajc21	ENSMUSG00000044224	830.74	-0.103433	-1.07433	0.105627	0.869161	759.949	780.947	804.474	858.366	899.06	815.703	869.502	857.924
FOXL2	Foxl2	ENSMUSG00000050397	27.9742	0.476911	1.39176	0.105654	0.869161	23.3575	38.9728	33.4484	34.576	18.8885	20.7677	27.5735	26.2096
MED13	Med13	ENSMUSG00000034297	3040.73	0.102396	1.07355	0.105682	0.869161	3071.86	3237.21	2970.4	3312.47	2594.01	3164.49	3098.98	2876.41
[truncated: 12,545 more rows]

## Sheet: HM
Supplementary Table 2. Whole RNA-seq results for the whole brain of HT and HM
Gene Information			Deseq2 Results					HM				Wild Type
HGNC symbol	Mouse symbol	Ensemble ID	baseMean	log2FC	FC	p-value	adjusted p-value	HM1-2711	HM2-2712	HM3-2742	HM4-2764	WT1-2744	WT2-2762	WT3-2782	WT4-2784
GTF3C4	Gtf3c4	ENSMUSG00000035666	1596.37	0.4149	1.33321	2.22045e-16	2.19613e-12	1846.69	1745.09	1843.72	1863.39	1337.78	1340.88	1382.03	1411.36
SLC6A20	Slc6a20a	ENSMUSG00000036814	371.679	-3.39526	-10.5214	2.22045e-16	2.19613e-12	68.9174	55.5652	76.3781	57.0624	703.893	583.505	677.458	750.653
DLX1	Dlx1	ENSMUSG00000041911	1222.97	0.335111	1.26147	6.59827e-08	0.000326301	1337.52	1280.33	1335.99	1506.64	1125.48	1077.53	1059.27	1060.98
GNG4	Gng4	ENSMUSG00000021303	1803.16	0.34116	1.26677	5.24677e-07	0.00207573	2000.28	1850.76	2005.9	2207.14	1758.23	1481.2	1575.23	1546.57
CDC73	Cdc73	ENSMUSG00000026361	1653.19	0.441112	1.35765	1.45918e-06	0.00481069	1586.71	2196.32	1759.33	2076.25	1316.19	1343.18	1426.71	1520.82
ATP1B2	Atp1b2	ENSMUSG00000041329	15473.7	0.121451	1.08783	4.09356e-06	0.0108878	16111.8	16151.3	15953.8	16281.9	14784.1	14671	14977.1	14858.3
ROBO1	Robo1	ENSMUSG00000022883	1675.34	0.266082	1.20254	4.40334e-06	0.0108878	1844.85	1692.68	1900.23	1879.26	1435	1595.95	1580.89	1473.89
RPL9	Rpl9	ENSMUSG00000047215	5708.77	-0.255279	-1.19357	5.71807e-06	0.0125677	5366.67	5478.83	5068.89	4905.32	6704.16	5664.79	6217.86	6263.68
COL11A1	Col11a1	ENSMUSG00000027966	1176.36	-0.306064	-1.23633	9.59423e-06	0.0166284	1057.57	1023.19	1097.75	1030.21	1431.9	1366.18	1191.42	1212.62
TENM3	Tenm3	ENSMUSG00000031561	3317.23	0.268256	1.20435	1.00875e-05	0.0166284	3373.9	3665.31	3662.74	3795.14	2830.8	3083.08	3317.63	2809.23
PCDHGA4	Pcdhga4	ENSMUSG00000103677	657.726	0.36639	1.28912	1.3585e-05	0.0176455	646.976	812.634	753.525	748.909	542.275	588.358	625.115	544.016
CDHR1	Cdhr1	ENSMUSG00000021803	416.182	0.644739	1.56346	1.36336e-05	0.0176455	556.582	390.918	448.195	635.798	369.562	368.76	271.968	287.675
EOMES	Eomes	ENSMUSG00000032446	46.382	1.37225	2.58874	1.45636e-05	0.0176455	81.9458	43.2832	58.4491	84.9384	39.403	27.6496	19.8678	15.5189
ABCG1	Abcg1	ENSMUSG00000024030	2295.1	0.192403	1.14267	1.60574e-05	0.0176455	2588	2393.39	2440.09	2370.57	2126.58	2173.98	2134.56	2133.62
TMEM130	Tmem130	ENSMUSG00000043388	6994.04	0.173301	1.12764	1.66026e-05	0.0176455	7654.9	7676.84	7202.16	7116.58	6435.18	6587.97	6795.25	6483.46
MS4A15	Ms4a15	ENSMUSG00000067571	31.472	2.41284	5.32523	1.72698e-05	0.0176455	53.251	15.6038	50.9276	92.9394	19.3529	11.9106	1.81717	5.97378
TUBGCP6	Tubgcp6	ENSMUSG00000051786	1952.89	-0.197985	-1.1471	1.78408e-05	0.0176455	1754.87	1854.51	1845.47	1821.99	2180.53	2024.91	2060.45	2080.35
RPL13A	Rpl13a	ENSMUSG00000074129	8546.78	-0.246372	-1.18622	1.98094e-05	0.0186366	7459.73	8141.91	7850.76	7824.98	10441.7	8679.32	8902.81	9073.04
MDGA1	Mdga1	ENSMUSG00000043557	1502.84	0.295859	1.22762	2.07272e-05	0.0186366	1604.7	1678.77	1747.25	1593.19	1207.61	1279.61	1483.99	1427.6
SEZ6	Sez6	ENSMUSG00000000632	8187.99	0.12829	1.093	2.18155e-05	0.0187623	8765.96	8502.63	8442.65	8495.59	7779.21	7821.76	7794.87	7901.27
DNER	Dner	ENSMUSG00000036766	5223.4	0.133619	1.09704	3.09675e-05	0.0255237	5494.62	5471.92	5407.09	5487.45	4950.4	5054.2	4899.24	5022.24
PCBP3	Pcbp3	ENSMUSG00000001120	1408.37	0.22538	1.16908	3.28617e-05	0.0260015	1490.8	1510.87	1530.11	1542.39	1356.83	1362.5	1217.75	1255.69
DOC2GP	Doc2g	ENSMUSG00000024871	327.623	0.768697	1.70373	3.53689e-05	0.0269089	457.604	275.054	440.28	479.431	310.753	281.358	191.485	185.02
CS	Cs	ENSMUSG00000005683	7028.8	0.128788	1.09337	3.71921e-05	0.027248	7501.81	7327.91	7279.56	7260.37	6837.1	6687.07	6639.64	6696.95
CACNG8	Cacng8	ENSMUSG00000053395	1676.49	0.19014	1.14087	4.59111e-05	0.0324346	1764.36	1834.48	1787.91	1760.08	1529.3	1551.3	1552.26	1632.24
SEMA5A	Sema5a	ENSMUSG00000022231	2250.77	0.225454	1.16915	5.1144e-05	0.034574	2364.97	2454.99	2349.6	2534.45	1878.71	2170.04	2117.09	2136.34
WFS1	Wfs1	ENSMUSG00000039474	4153.81	0.194092	1.144	5.24351e-05	0.034574	4405.04	4230.71	4566.15	4528.08	3646.86	3835.36	4139.92	3878.36
GAA	Gaa	ENSMUSG00000025579	11836.4	0.142729	1.10399	5.79038e-05	0.0369482	12571.9	12371.8	12874.5	11865.1	11041.6	11283.7	11219.8	11462.9
SUB1	Sub1	ENSMUSG00000022205	5159.16	-0.173971	-1.12816	6.5948e-05	0.0397952	4920.65	4870.89	4724.17	4878.25	5713.9	5174.15	5684.89	5306.35
NLGN3	Nlgn3	ENSMUSG00000031302	4162.32	0.182114	1.13455	6.6389e-05	0.0397952	4622.02	4566.98	4186.04	4321.2	3730.34	3964.36	3916.6	3991.05
MAP3K1	Map3k1	ENSMUSG00000021754	411.307	0.683091	1.60558	7.37518e-05	0.0429084	403.766	393.832	470.237	766.007	349.594	273.856	302.557	330.606
FRMD7	Frmd7	ENSMUSG00000036131	55.4621	1.3658	2.5772	7.7335e-05	0.0437076	72.7697	41.8059	85.4644	120.049	47.3214	37.1572	20.3382	18.7905
TSHZ1	Tshz1	ENSMUSG00000046982	1282.68	0.232716	1.17504	7.99626e-05	0.0439372	1364.12	1315.86	1422.63	1443.84	1264.44	1143.21	1116.29	1191.03
WDR18	Wdr18	ENSMUSG00000035754	1892.18	0.243354	1.18374	9.84092e-05	0.0500845	1903.65	2024.36	2187.48	2092.7	1789.32	1759.37	1563.54	1817.01
PCDH10	Pcdh10	ENSMUSG00000049100	5888.95	0.165033	1.12119	9.87461e-05	0.0500845	6202.33	6298.23	5867.15	6534.75	5494.62	5724.7	5581.47	5408.35
INCENP	Incenp	ENSMUSG00000024660	487.707	-0.463541	-1.37892	0.000112959	0.0544983	410.048	467.674	421.187	339.941	660.605	587.676	559.134	455.395
TH	Th	ENSMUSG00000000214	362.9	0.44197	1.35846	0.000129856	0.0599458	427.01	395.489	370.368	479.515	251.318	312.454	321.816	345.232
PDCD10	Pdcd10	ENSMUSG00000027835	1090.36	-0.228709	-1.17179	0.00013031	0.0599458	969.24	974.903	1003.93	1070.15	1219.79	1224.79	1130.36	1129.74
COL24A1	Col24a1	ENSMUSG00000028197	523.603	-0.494216	-1.40856	0.000150899	0.0662054	350.927	430.44	552.274	406.164	633.143	503.844	615.834	696.198
MAP1A	Map1a	ENSMUSG00000027254	42274.5	0.157073	1.11502	0.000160041	0.0673526	44492.1	45258.8	43927.6	44613.3	36974.8	41996.7	40171.8	40760.9
COX7A2	Cox7a2	ENSMUSG00000032330	2442.45	-0.178415	-1.13164	0.000163436	0.0673526	2333.65	2291.49	2308.09	2233.79	2766.67	2468.78	2565.76	2571.33
SCFD2	Scfd2	ENSMUSG00000062110	515.642	0.422151	1.33992	0.000168895	0.0681818	562.659	651.314	582.654	563.871	488.042	336.473	455.929	484.196
NTSR2	Ntsr2	ENSMUSG00000020591	3587.21	0.143611	1.10467	0.000173239	0.0685368	3638.24	3767.44	3845.78	3812.82	3457.59	3325.77	3385.89	3464.18
EHD1	Ehd1	ENSMUSG00000024772	1433.09	0.252932	1.19163	0.000186477	0.0723273	1448.53	1610.7	1739.65	1435.89	1289.43	1255.43	1337.15	1347.96
ATP1A3	Atp1a3	ENSMUSG00000040907	66007.8	0.167398	1.12303	0.000192985	0.0723409	71161.1	74368.4	67169.8	66629.3	61893.2	65397.2	61551.7	59891.5
CRMP1	Crmp1	ENSMUSG00000029121	5294.53	0.136521	1.09925	0.000195387	0.0723409	5430.47	5552.47	5456.33	5742.98	5180.41	5087.66	4956.29	4949.62
NELL2	Nell2	ENSMUSG00000022454	14725.9	0.12744	1.09235	0.000197483	0.0723409	15018.8	15478.2	15642.7	15360.9	13909.2	14521.7	14327.3	13548.1
SLIT1	Slit1	ENSMUSG00000025020	3790.73	0.180649	1.13339	0.000228793	0.0802034	4071.94	4116.25	4101.37	3817.2	3313.69	3765.49	3619.4	3520.47
HK1	Hk1	ENSMUSG00000037012	11265.4	0.119303	1.08621	0.000233203	0.0802034	11695.6	11868.2	11500.7	11862.5	10998.6	10708.2	10456.8	11032.8
ACTR10	Actr10	ENSMUSG00000021076	3217.42	0.200256	1.1489	0.00023374	0.0802034	3253.76	3681.66	3332.67	3493.23	2904.03	3226.54	2869.19	2978.32
ACAD10	Acad10	ENSMUSG00000029456	163.238	-0.501726	-1.41591	0.000235165	0.0802034	154.218	148.412	114.633	123.066	180.061	208.876	179.722	196.915
KIF4A	Kif4	ENSMUSG00000034311	43.3864	-0.997553	-1.99661	0.000241457	0.0809535	25.148	34.4676	22.2596	32.8936	71.8699	69.3213	49.1347	41.9967
COX19	Cox19	ENSMUSG00000045438	859.947	-0.251962	-1.19083	0.00025323	0.0834857	738.275	768.68	815.919	818.912	985.298	973.455	849.96	929.075
NHSL2	Nhsl2	ENSMUSG00000079481	3023.45	0.295688	1.22747	0.000266656	0.0856822	3233.84	3240.22	3130.32	3723.81	2261.17	3008.52	2796.75	2792.96
STX8	Stx8	ENSMUSG00000020903	531.643	-0.278627	-1.21304	0.000268556	0.0856822	481.68	494.301	465.314	478.892	579.865	644.4	553.017	555.677
FRRS1	Frrs1	ENSMUSG00000033386	91.8624	-0.939718	-1.91815	0.000276185	0.0867177	57.8848	70.8698	60.7701	58.4262	65.6192	163.558	96.9972	160.774
CD4	Cd4	ENSMUSG00000023274	309.973	0.336349	1.26256	0.000303581	0.0938302	341.537	329.375	340.678	372.28	265.82	292.735	280.334	257.025
RPL17	Rpl17	ENSMUSG00000062328	4703.6	-0.185398	-1.13713	0.000312081	0.0949734	4367.56	4460.5	4517.02	4263.98	5482.65	4767.51	4750.43	5019.15
PPP4R1	Ppp4r1	ENSMUSG00000061950	1221.68	-0.302052	-1.2329	0.000326165	0.0977557	1012.97	1069.37	1149.5	1141.18	1272.7	1355.38	1585.84	1186.51
COX8A	Cox8a	ENSMUSG00000035885	11231.5	-0.158737	-1.11631	0.00036639	0.108173	10480.4	10981.3	10215.7	10781.2	12538.6	11076.6	11872.1	11905.8
PCDHGB7	Pcdhgb7	ENSMUSG00000104063	500.678	0.292112	1.22443	0.000376885	0.109635	539.575	551.444	561.941	552.364	438.893	494.121	395.844	471.245
MYT1L	Myt1l	ENSMUSG00000061911	8897.26	0.14941	1.10912	0.00041521	0.118127	9447.95	9358.12	9269.97	9350.47	7912.15	8788.97	8824.09	8226.33
MAP1B	Map1b	ENSMUSG00000052727	34985.2	0.184972	1.13679	0.000428896	0.118127	37477.1	38872	35230.3	37316.8	29514.3	34366.9	34323.4	32780.4
GPX4	Gpx4	ENSMUSG00000075706	6618.48	-0.18202	-1.13447	0.000430668	0.118127	6126.28	6239.8	6055.37	6387.83	7768.44	6731.58	6651.92	6986.6
PCDHAC1	Pcdhac1	ENSMUSG00000103255	240.311	0.355934	1.27981	0.000434601	0.118127	270.326	266.042	275.545	267.057	202.705	230.136	201.77	208.906
GRK4	Grk4	ENSMUSG00000052783	91.1196	0.672749	1.59411	0.000435937	0.118127	138.212	91.1996	126.251	93.5396	62.0402	80.1611	62.1851	75.3678
SLC8A2	Slc8a2	ENSMUSG00000030376	10327.7	0.155829	1.11406	0.00045851	0.122565	10576.2	11163	10952.3	10847.3	9749.61	10547.2	9335.74	9450.14
ROBO2	Robo2	ENSMUSG00000052516	3573.29	0.152512	1.1115	0.000470083	0.123983	3638.81	3707.6	3700.19	4004.13	3464.87	3397.05	3284.75	3388.94
UQCC2	Uqcc2	ENSMUSG00000024208	1192.91	-0.238004	-1.17936	0.000497418	0.128929	1173.8	1102.91	1024.67	1078.6	1425.07	1238.9	1201.72	1297.61
NRXN1	Nrxn1	ENSMUSG00000024109	13597.6	0.163735	1.12018	0.000501872	0.128929	14001.4	14532.4	13968.3	14970.6	11778.4	13475.1	13018	13036.9
NDUFB9	Ndufb9	ENSMUSG00000022354	3709.06	-0.194157	-1.14406	0.000520779	0.132071	3471.87	3475.3	3402.15	3492.29	4362.38	3599.61	3855.9	4012.95
LGR5	Lgr5	ENSMUSG00000020140	208.064	0.721563	1.64897	0.000536005	0.134212	319.366	190.461	232.605	294.391	209.702	188.842	111.75	117.397
NPTXR	Nptxr	ENSMUSG00000022421	25538.4	0.0920812	1.06591	0.000569725	0.139133	26465	26743.7	26198.6	26001.6	24509.3	24939.7	25029.1	24420.6
SMIM7	Smim7	ENSMUSG00000044600	2405.26	-0.195249	-1.14492	0.000619467	0.149435	2173.26	2275.36	2216.83	2305.52	2781.8	2566.41	2597.03	2325.87
PTPRN2	Ptprn2	ENSMUSG00000056553	8346.14	0.138448	1.10072	0.000651782	0.154109	8572.24	8944.31	8546.87	8919.3	7572.27	8232.79	8225.23	7756.09
SLC4A4	Slc4a4	ENSMUSG00000060961	6307.02	0.146232	1.10668	0.000657902	0.154109	6481.3	6440.72	6704.69	6879.13	5632.41	6065.05	6020.9	6231.96
SYN1	Syn1	ENSMUSG00000037217	17482.5	0.106314	1.07647	0.000662216	0.154109	17830.2	18439.3	17798	18437	16836	16872.8	17238	16408.7
WDR7	Wdr7	ENSMUSG00000040560	6784.35	0.117921	1.08517	0.000686655	0.157939	7115.96	7092.63	6927.59	7108.48	6433.56	6786.23	6428.81	6381.53
RAB3C	Rab3c	ENSMUSG00000021700	17382.2	0.153385	1.11218	0.000703675	0.159993	18259.7	18510.3	18395.8	18051	15253.4	17456.9	17126.2	16004.4
RPL35A	Rpl35a	ENSMUSG00000060636	2518.93	-0.198068	-1.14716	0.000724557	0.161839	2440.16	2501.01	2278.49	2164.24	2867.98	2525.34	2716.19	2658.02
SELENOF	Selenof	ENSMUSG00000037072	3738.82	-0.14575	-1.10631	0.000730714	0.161839	3431.45	3527.55	3517.38	3726.74	3958.18	3747.85	3950.34	4051.04
CELSR2	Celsr2	ENSMUSG00000068740	10697.6	0.14687	1.10716	0.00073634	0.161839	11509.8	10898.4	11215.5	11343.8	9696.9	10509.2	9698.59	10708.5
RPS21	Rps21	ENSMUSG00000039001	3463	-0.192656	-1.14287	0.000778912	0.168894	3102.31	3438.49	3268.79	3119.86	3962.16	3360.96	3662.11	3789.34
NCAM1	Ncam1	ENSMUSG00000039542	7927.59	0.166142	1.12205	0.000785512	0.168894	8309.03	8553.41	8321.44	8346.84	6722.08	7618.46	7776.35	7773.15
ALDOA	Aldoa	ENSMUSG00000030695	39284.7	0.1347	1.09786	0.000818546	0.17096	41110.2	41773	41012.8	40574.8	40306.6	36873.7	36064.1	36562.1
ERC1	Erc1	ENSMUSG00000030172	2071.96	0.16403	1.12041	0.000837771	0.17096	2210.51	2217.05	2100.46	2229.2	1824.47	1992.24	2017.93	1983.78
SOS2	Sos2	ENSMUSG00000034801	1290.03	0.191902	1.14227	0.000838236	0.17096	1428.3	1404.6	1403.84	1265.08	1220.47	1156.45	1249.83	1191.7
AHCYL2	Ahcyl2	ENSMUSG00000029772	6544.76	0.180307	1.13312	0.000838338	0.17096	6527.95	7138.82	6730.33	7416.02	5785.36	6602.34	5964.39	6192.86
EPHA5	Epha5	ENSMUSG00000029245	3459.52	0.135452	1.09844	0.00084857	0.171281	3549.8	3717.44	3634.08	3583.69	3239.59	3414.57	3359	3177.96
SUPT6H	Supt6	ENSMUSG00000002052	5849.97	0.113796	1.08207	0.000877076	0.174809	6185.05	6141.21	6112.49	5880.89	5555.75	5716.66	5669.89	5537.8
RPS19	Rps19	ENSMUSG00000040952	2576.48	-0.184592	-1.1365	0.000883721	0.174809	2439.34	2428.6	2402.15	2379.37	2943.91	2509.5	2632.23	2876.76
EPHX4	Ephx4	ENSMUSG00000033805	1185.44	-0.225094	-1.16885	0.000921765	0.180529	1038.9	1050.75	1167.78	1116.4	1405.66	1219.64	1292.63	1191.72
KCNA4	Kcna4	ENSMUSG00000042604	814.244	0.342418	1.26788	0.000938956	0.182093	1035.6	925.32	899.447	779.434	705.124	591.873	813.253	763.905
WASF3	Wasf3	ENSMUSG00000029636	4951.62	0.137446	1.09996	0.000983168	0.184676	5125.11	5189.34	5102.94	5331.12	4447.56	4678.45	4846.19	4892.29
KCTD17	Kctd17	ENSMUSG00000033287	5401.26	-0.131708	-1.09559	0.00100067	0.184676	5105.07	5062.29	5358.53	5094.12	5646.03	5859.44	5385.06	5699.54
ANKRD28	Ankrd28	ENSMUSG00000014496	2348.24	0.148336	1.10829	0.00100317	0.184676	2474.23	2478.74	2434.27	2486.51	2142.54	2339.61	2154.18	2275.81
POLR2A	Polr2a	ENSMUSG00000005198	3655.01	0.194429	1.14427	0.00101138	0.184676	4009.63	3787.81	3954.15	3849.17	3017.71	3615.37	3639.46	3366.77
PARG	Parg	ENSMUSG00000021911	1249.1	-0.201498	-1.14989	0.00102223	0.184676	1194.61	1189.21	1175.34	1087.04	1308.21	1234.48	1409.72	1394.16
ZFC3H1	Zfc3h1	ENSMUSG00000034163	2408	-0.160604	-1.11776	0.00102601	0.184676	2347.24	2193.11	2243.4	2312.86	2501.84	2639.24	2390.58	2635.73
NCDN	Ncdn	ENSMUSG00000028833	49879.2	0.110758	1.0798	0.00102697	0.184676	53070.2	53547	49925.9	50628.2	48571.5	47548.4	47280.2	48461.9
GDF9	Gdf9	ENSMUSG00000018238	26.3243	1.05834	2.08253	0.00106448	0.189698	47.8986	31.3909	25.6672	38.5618	18.1633	19.6601	13.0255	16.2275
CA10	Car10	ENSMUSG00000056158	3126.08	0.180604	1.13336	0.00108442	0.191527	3133.84	3283.93	3453.64	3412.96	2720.91	2986.7	3165.86	2850.82
STX1B	Stx1b	ENSMUSG00000030806	23074.5	0.110792	1.07982	0.001122	0.195195	24049.2	24101	24518.7	23166.8	21559.1	22821.5	22590.1	21789.6
SNAP91	Snap91	ENSMUSG00000033419	12091.6	0.109618	1.07894	0.00112493	0.195195	12513.8	12509.8	12636	12543.5	11828	12073.1	11289.2	11339.3
NEDD4	Nedd4	ENSMUSG00000032216	15322.4	0.0984562	1.07063	0.00115004	0.196561	16152	15333.5	15885	16012.2	14887.4	14678.3	14663.5	14967
DISP2	Disp2	ENSMUSG00000040035	13939.5	0.123684	1.08951	0.00115956	0.196561	14751.8	14745.7	14143.6	14502.5	12973	14120.1	13314.8	12964.2
CNTN1	Cntn1	ENSMUSG00000055022	11260.6	0.117329	1.08473	0.00116261	0.196561	11684.4	11702.1	11412	12074.6	10839	11241.8	10708.6	10422.1
WDR6	Wdr6	ENSMUSG00000066357	6531.81	0.128126	1.09287	0.00119245	0.199898	6733.14	7079.01	6838.74	6632.41	6240.71	6138.35	6544.75	6047.39
DNAJC21	Dnajc21	ENSMUSG00000044224	810.616	-0.209693	-1.15644	0.00121137	0.201362	795.232	741.307	764.985	705.083	908.823	823.718	878.058	867.719
DBX2	Dbx2	ENSMUSG00000045608	408.034	-0.293836	-1.2259	0.00123048	0.201793	391.719	401.45	327.694	346.977	453.694	423.804	448.788	470.143
CUL7	Cul7	ENSMUSG00000038545	1288.23	0.176168	1.12988	0.00123437	0.201793	1428.26	1390.11	1317.55	1332.49	1246.45	1170.02	1169.63	1251.35
SEZ6L	Sez6l	ENSMUSG00000058153	8239.5	0.137376	1.0999	0.00128424	0.208226	8493.69	8967.94	8683.94	8376.46	7449.76	8220.46	8055.1	7668.69
POLG	Polg	ENSMUSG00000039176	2859.63	-0.15663	-1.11468	0.00134124	0.21506	2642.92	2679.02	2850.88	2642.66	2894.73	3007.03	3221.26	2938.54
MTSS1	Mtss1	ENSMUSG00000022353	1345.67	0.228145	1.17133	0.00135007	0.21506	1483.96	1444.83	1382.33	1491.9	1104.79	1401.51	1190.98	1265.06
STOML2	Stoml2	ENSMUSG00000028455	1308.4	-0.22095	-1.1655	0.00138128	0.21506	1178.18	1145.77	1363.67	1148.39	1512.39	1336.28	1410.31	1372.19
COL6A3	Col6a3	ENSMUSG00000048126	258.181	-0.604987	-1.52097	0.00141366	0.21506	186.15	217.838	192.948	217.249	465.928	205.803	317.087	262.445
ASTN1	Astn1	ENSMUSG00000026587	9040.68	0.144865	1.10563	0.00141747	0.21506	9225.06	9520.36	9150.87	10079.9	8119.42	8789.5	8943.25	8497.14
LARS2	Lars2	ENSMUSG00000035202	19826.7	-0.189623	-1.14047	0.00142163	0.21506	18463.9	17083	20464.8	18091.8	21724	22124.5	19247.2	21414.2
EIF3C	Eif3c	ENSMUSG00000030738	5072	0.118058	1.08527	0.00142424	0.21506	5239.41	5311.96	5487.6	5077.64	4834.39	4896.42	4807.17	4921.43
GPSM1	Gpsm1	ENSMUSG00000026930	2040.33	0.221237	1.16573	0.00146745	0.219907	2119.34	2004.88	2209.59	2455.26	2034.22	1935.12	1816.49	1747.71
FIGN	Fign	ENSMUSG00000075324	269.716	0.355273	1.27923	0.00148441	0.220775	320.508	329.192	251.199	310.28	227.125	222.168	252.557	244.698
NLK	Nlk	ENSMUSG00000017376	3532.5	-0.201456	-1.14986	0.00151413	0.220839	3276.77	3438.73	3171.62	3254.58	4141.67	3504.16	4028.81	3443.7
RPS27A	Rps27a	ENSMUSG00000020460	4089.49	-0.180997	-1.13367	0.00151833	0.220839	3879.01	3902.7	3672.82	3879.61	4747.98	3938.02	4479.17	4216.6
GNAO1	Gnao1	ENSMUSG00000031748	24780.5	0.104523	1.07514	0.00153368	0.221443	25348	25999.7	25554.8	25805.6	22801	24205.4	24563.1	23966.5
VMP1	Vmp1	ENSMUSG00000018171	3055.3	-0.167475	-1.12309	0.0015544	0.222808	2736.97	2783.17	3066.13	2928.03	3319.93	3003.44	3252.33	3352.43
TET1	Tet1	ENSMUSG00000047146	571.65	0.247933	1.1875	0.00157749	0.224491	626.22	598.18	636.897	618.99	487.765	590.509	520.317	494.321
KIAA0319L	AU040320	ENSMUSG00000028830	2441.66	0.155433	1.11376	0.00159985	0.224735	2451.87	2533.01	2665.63	2643.41	2325.66	2387.29	2167.96	2358.44
R3HDM4	R3hdm4	ENSMUSG00000035781	7974.19	-0.11781	-1.08509	0.00160559	0.224735	7573.08	7854.46	7388.87	7780.4	8572.13	7989.25	8329.35	8305.96
POLN	Poln	ENSMUSG00000045102	23.5502	-1.41077	-2.65878	0.00162129	0.224735	8.85085	9.34595	24.8384	10.0084	37.6543	56.1309	24.1167	17.4558
MEF2C	Mef2c	ENSMUSG00000005583	13394.3	0.163969	1.12037	0.00165026	0.224735	13526.7	14288.8	14506.4	14294.8	12503.6	13727.8	12804.6	11501.7
RPS3	Rps3	ENSMUSG00000030744	6229.36	-0.192474	-1.14272	0.00166241	0.224735	6024.86	6159.82	5316.91	5757.98	7340.39	6208.43	6365.47	6661.01
TNRC6C	Tnrc6c	ENSMUSG00000025571	4845.73	0.172735	1.12719	0.00167009	0.224735	5056.58	4995.5	5449.66	5038.18	4163.35	4841.47	4789.66	4431.42
EPM2AIP1	Epm2aip1	ENSMUSG00000046785	6093.75	0.144174	1.1051	0.00168661	0.225425	6286.67	6403.14	6711.08	6187.41	5506.84	6024.24	6042.48	5588.12
SP8	Sp8	ENSMUSG00000048562	119.638	0.579303	1.49413	0.00169807	0.225433	174.154	118.48	117.499	163.991	117.646	96.5297	78.2447	90.5591
PRKCA	Prkca	ENSMUSG00000050965	6399.77	0.142219	1.1036	0.00181477	0.236337	6710.48	6727.58	6553.64	6866	5582.09	6286.87	6284.25	6187.22
KCNB2	Kcnb2	ENSMUSG00000092083	1001.92	0.243337	1.18373	0.00182799	0.236337	1105.94	991.039	1068.51	1178.01	819.332	991.141	982.664	878.752
SYT12	Syt12	ENSMUSG00000049303	1230.48	-0.179424	-1.13243	0.00188334	0.241122	1127.32	1166.56	1167.98	1150.93	1229.63	1299.27	1419.9	1282.22
CENPT	Cenpt	ENSMUSG00000036672	503.806	-0.224763	-1.16858	0.00190297	0.241299	466.955	457.638	472.267	461.31	528.961	575.855	527.163	540.302
RASGRF1	Rasgrf1	ENSMUSG00000032356	12409.1	0.121388	1.08778	0.00193291	0.24146	13052.2	13254.1	12846	12566	11576.5	12148.7	12442.7	11386.3
HERC4	Herc4	ENSMUSG00000020064	999.307	-0.192768	-1.14295	0.00193762	0.24146	951.64	936.904	885.509	955.047	1054.45	1055.25	1153.7	1001.96
B3GNT2	B3gnt2	ENSMUSG00000051650	769.424	0.319925	1.24827	0.00194086	0.24146	898.048	1011.91	746.402	759.805	709.584	668.436	758.177	603.035
BRD3	Brd3	ENSMUSG00000026918	2153.7	0.135283	1.09831	0.00201887	0.249595	2161.58	2277.59	2268.29	2312.54	2016.51	2061.94	2025.81	2105.33
PRKCG	Prkcg	ENSMUSG00000078816	9753.85	0.106681	1.07675	0.00205273	0.250598	10006.2	10445.1	9768.64	10236.4	9416.25	9313.38	9618.92	9225.86
DOCK7	Dock7	ENSMUSG00000028556	1524.71	-0.184689	-1.13657	0.00205363	0.250598	1505.11	1408.8	1372.15	1422.43	1765.08	1526.51	1547.77	1649.86
DPP6	Dpp6	ENSMUSG00000061576	8384.51	0.110362	1.0795	0.00206499	0.250598	8621.06	8701.78	8630.14	8865.35	7744.19	8385.9	8162.13	7965.48
LGR6	Lgr6	ENSMUSG00000042793	181.621	0.558644	1.47288	0.00210814	0.254275	226.144	159.044	231.88	248.395	168.045	178.289	100.289	140.885
MEF2D	Mef2d	ENSMUSG00000001419	8696.79	0.128813	1.09339	0.00212316	0.254534	9174.04	9112.37	9091.31	8956.94	7703.67	8671.91	8466.71	8397.36
ATP2B4	Atp2b4	ENSMUSG00000026463	9050.81	0.218548	1.16356	0.00214428	0.255518	10037.9	10292.8	8790.72	9815.86	7219.85	8325.38	9288.4	8635.64
LSAMP	Lsamp	ENSMUSG00000061080	9394.95	0.111927	1.08067	0.00225631	0.2629	9758.56	9931.06	9740.3	9602.87	8606.58	9233.38	9347.55	8939.31
SIRT3	Sirt3	ENSMUSG00000025486	1806.4	-0.158038	-1.11577	0.0023208	0.266974	1715.81	1763.3	1604	1748.76	1979.06	1914	1801.32	1924.93
JUP	Jup	ENSMUSG00000001552	1469.49	0.210171	1.15682	0.00232522	0.266974	1682.79	1674.36	1443.79	1505.19	1380.39	1312.59	1274.18	1482.64
ACTA2	Acta2	ENSMUSG00000035783	385.674	0.274352	1.20945	0.00233534	0.266974	420.805	428.21	443.861	395.092	346.629	308.217	376.067	366.51
ENO1	Eno1	ENSMUSG00000063524	19533	0.105199	1.07564	0.00234839	0.266974	20313	20443.8	20429.1	19795.1	19748.1	18445.5	18317	18772.5
VPS4B	Vps4b	ENSMUSG00000009907	1595.9	-0.153374	-1.11217	0.00237226	0.267291	1459.34	1542.06	1542.41	1497.29	1617.85	1751.34	1727.21	1629.74
NCKAP5	Nckap5	ENSMUSG00000049690	114.952	0.598023	1.51364	0.00239412	0.267291	121.636	102.96	167.661	163.175	75.7455	76.9206	110.45	101.068
DLK1	Dlk1	ENSMUSG00000040856	1009.68	0.29909	1.23037	0.00240225	0.267291	1070.87	1138.26	1191.01	1052.88	731.29	886.818	1090.5	915.785
SLC7A1	Slc7a1	ENSMUSG00000041313	1600.8	0.196894	1.14623	0.00241849	0.267291	1671.4	1691.38	1913.05	1561.37	1433.55	1520.68	1548.25	1466.74
MRPL12	Mrpl12	ENSMUSG00000039640	1544.63	-0.179358	-1.13238	0.00241922	0.267291	1548.73	1463.31	1372.55	1410.65	1769.89	1579.76	1582.96	1629.17
GLRX	Glrx	ENSMUSG00000021591	1021.34	-0.169721	-1.12484	0.0024394	0.267291	938.695	988.069	928.482	990.893	1116.16	1050.91	1094.26	1063.21
CLIC6	Clic6	ENSMUSG00000022949	440.05	-0.464577	-1.37991	0.00245107	0.267291	440.222	265.874	478.58	294.156	501.5	510.305	488.102	541.657
SPARC	Sparc	ENSMUSG00000018593	12038.1	0.111218	1.08014	0.00245928	0.267291	12525.9	12448.4	12412.8	12622.4	11604.1	10947.6	11677.7	12065.6
MRPL23	Mrpl23	ENSMUSG00000037772	152.712	-0.540411	-1.45439	0.00252481	0.272027	128.433	93.8899	173.212	103.12	183.743	202.455	171.453	165.39
CHKB	Chkb	ENSMUSG00000022617	867.791	-0.216116	-1.1616	0.00253279	0.272027	775.528	781.129	783.535	872.253	993.337	917.702	974.028	844.816
GRM2	Grm2	ENSMUSG00000023192	1448.52	0.166143	1.12205	0.00256487	0.272027	1476.54	1543.31	1534.45	1571.73	1324.69	1478.38	1350.63	1308.42
C1orf122	1110065P20Rik	ENSMUSG00000078570	807.393	-0.216325	-1.16177	0.00257161	0.272027	758.729	746.243	700.432	785.779	936.527	832.018	794.972	904.444
FASN	Fasn	ENSMUSG00000025153	10718.1	0.148806	1.10865	0.00260574	0.274171	11266.6	11382.5	11341.1	11090.5	10874.6	10178.4	9189.72	10421
RBM12B	Rbm12b2	ENSMUSG00000052137	557.825	-0.221705	-1.16611	0.00265402	0.275712	544.326	533.839	483.223	497.22	568.516	619.967	613.304	602.207
EPHA7	Epha7	ENSMUSG00000028289	2147.47	0.14126	1.10287	0.0026622	0.275712	2250.31	2206.01	2217.95	2337.62	2127.33	2084.98	1944.28	2011.27
GLRX3	Glrx3	ENSMUSG00000031068	1827.89	-0.139096	-1.10121	0.00272752	0.281006	1749.24	1715.6	1782.85	1713.33	1948.91	1865.53	1857.88	1989.78
PTGDS	Ptgds	ENSMUSG00000015090	24045.6	-0.247669	-1.18729	0.00279634	0.286603	21097.4	20228.7	23815.6	22807.1	27793.5	21390.3	25587.3	29645
PCDHGB6	Pcdhgb6	ENSMUSG00000103088	848.718	0.21641	1.16184	0.00282362	0.287907	905.489	869.537	941.112	932.358	696.323	768.321	839.15	837.458
CNTNAP4	Cntnap4	ENSMUSG00000031772	933.042	0.188108	1.13927	0.00285566	0.289681	984.177	1052.53	920.872	1018.3	902.897	839.076	892.153	854.337
COX7C	Cox7c	ENSMUSG00000017778	2754.15	-0.162878	-1.11952	0.00288998	0.290448	2626.78	2555.75	2564.37	2650.88	3193.53	2695.6	2822.88	2923.41
GLMP	Glmp	ENSMUSG00000001418	1019.41	-0.205377	-1.15299	0.00289258	0.290448	909.521	998.55	915.662	964.689	1159.95	997.393	1041.17	1168.33
DGCR2	Dgcr2	ENSMUSG00000003166	4574.23	0.116046	1.08376	0.00291309	0.291029	4639.15	4906.77	4856.83	4627.75	4333.9	4537.36	4388.21	4303.86
UBC	Ubc	ENSMUSG00000008348	22065.2	0.157649	1.11547	0.00294681	0.291827	23181.7	23224.6	25339.1	21332.3	21128.5	21055.5	19602	21657.7
MATK	Matk	ENSMUSG00000004933	6730.62	-0.141697	-1.1032	0.00295058	0.291827	6400.54	6423.21	6638.06	6140.41	7450.76	7187.19	6507.71	7097.1
CHCHD2	Chchd2	ENSMUSG00000070493	7352.36	-0.159278	-1.11673	0.00298546	0.292593	7326.41	6851.93	6794.83	6815.65	8541.95	7213.18	7554.58	7720.32
WASF1	Wasf1	ENSMUSG00000019831	5963.05	0.117327	1.08472	0.00298791	0.292593	6227.43	6268.58	6197.42	6127.44	5932.04	5878	5670.68	5402.82
OGDH	Ogdh	ENSMUSG00000020456	8231.32	0.0987258	1.07083	0.00311626	0.30217	8767.12	8432.15	8553.89	8296.33	7867.67	8143	7830.15	7960.24
COL4A5	Col4a5	ENSMUSG00000031274	209.987	-0.430855	-1.34803	0.00323137	0.311247	171.189	179.748	222.373	143.151	231.476	239.996	208.779	283.184
EP300	Ep300	ENSMUSG00000055024	3128.96	0.198673	1.14764	0.00325853	0.311247	3719.48	3213.64	3168.66	3272.51	2803.5	3237.32	2930.04	2686.58
CEBPG	Cebpg	ENSMUSG00000056216	1148.7	0.152274	1.11132	0.00326033	0.311247	1222.6	1216.36	1209.86	1187.86	1111.95	1072.3	1115.91	1052.72
BMP3	Bmp3	ENSMUSG00000029335	538.562	0.245862	1.1858	0.00327281	0.311247	541.395	638.345	542.837	615.472	521.575	461.001	509.428	478.444
PPP2R5E	Ppp2r5e	ENSMUSG00000021051	2949.42	0.128546	1.09319	0.0032926	0.311631	3082.03	3199.81	2950.85	3087.74	2711.45	2796.7	2907.57	2859.19
PLA2G7	Pla2g7	ENSMUSG00000023913	2805.76	0.150715	1.11012	0.00334254	0.314384	3074.08	2831.14	2902.3	3004.53	2773.17	2461.77	2633.61	2765.48
NOP9	Nop9	ENSMUSG00000019297	351.11	-0.268718	-1.20474	0.00335347	0.314384	328.66	304.715	344.648	296.372	361.839	404.111	365.179	403.353
HECTD3	Hectd3	ENSMUSG00000046861	2068.78	0.151973	1.11109	0.0033997	0.316631	2116.41	2345.12	2144.95	2102.1	1881.43	1990.9	2034.74	1934.55
MYBPC1	Mybpc1	ENSMUSG00000020061	109.373	-0.499011	-1.41324	0.00340946	0.316631	96.6748	91.217	99.4944	73.6598	121.903	159.177	126.403	106.457
RGS5	Rgs5	ENSMUSG00000026678	2619.88	0.153415	1.1122	0.00346284	0.317462	2803.04	2754.17	2696.87	2781.7	2342.11	2351.83	2544.26	2685.09
TBC1D31	Tbc1d31	ENSMUSG00000022364	239.446	-0.340465	-1.26616	0.00346654	0.317462	186.223	230.282	238.585	191.669	244.647	265.933	272.797	285.434
IGFBP5	Igfbp5	ENSMUSG00000026185	5558.72	0.139067	1.10119	0.00350248	0.319236	5652.62	6005.37	5712.3	5935.33	5124.44	4951.84	5569.4	5518.45
DYNLT1	Dynlt1c	ENSMUSG00000000579	114.845	0.475108	1.39002	0.00351819	0.319236	158.81	127.609	128.519	118.798	95.5697	81.3044	93.254	114.892
MFN2	Mfn2	ENSMUSG00000029020	6490.74	0.139745	1.10171	0.00354963	0.320617	6610.87	6681.01	7241.63	6682.47	5912.54	6349.41	6526.61	5921.39
RNASEK	Rnasek	ENSMUSG00000093989	2762.26	-0.150284	-1.10979	0.00357834	0.321741	2671.64	2683.17	2588.19	2531.34	3164.19	2761.67	2854.25	2843.6
HS6ST2	Hs6st2	ENSMUSG00000062184	1359.85	0.190167	1.1409	0.00372553	0.330189	1479.93	1369.3	1396.78	1550.12	1277.94	1230.36	1394.93	1179.42
HSPA4	Hspa4	ENSMUSG00000020361	7888.19	0.101019	1.07253	0.00373224	0.330189	8438.92	7891.82	8282.14	8043.1	7594.46	7528.54	7763.19	7563.37
UBR4	Ubr4	ENSMUSG00000066036	10072.3	0.152573	1.11155	0.00375246	0.330189	10867.9	10661.5	11146	9740.98	9788.35	9968.8	8812.23	9592.88
PPP1CC	Ppp1cc	ENSMUSG00000004455	6020.55	-0.0995076	-1.07141	0.00377245	0.330189	5931.29	5782.3	5624.95	5915.21	6278.07	6276.08	6096.4	6260.08
UBA1	Uba1	ENSMUSG00000001924	9592.9	0.098348	1.07055	0.00379052	0.330309	9973.43	10106.8	9594.15	10004.2	9497.02	9256.22	9319.94	8991.51
SPON1	Spon1	ENSMUSG00000038156	2847.66	0.125381	1.0908	0.00383446	0.33178	2920.66	2994.53	2886.83	3083.05	2611.35	2820.3	2728.83	2735.69
VAT1	Vat1	ENSMUSG00000034993	1602.57	0.160728	1.11785	0.00384094	0.33178	1739.76	1760.15	1681.33	1584.68	1495.93	1429.17	1530.43	1599.08
CACNG3	Cacng3	ENSMUSG00000066189	2500.71	0.139131	1.10124	0.00392357	0.337444	2580.89	2648.76	2611.91	2641.2	2306.45	2302.67	2578.27	2335.55
FIBCD1	Fibcd1	ENSMUSG00000026841	1044.25	0.155289	1.11364	0.00409176	0.349707	1078.77	1075.06	1125.32	1123.95	1021.14	970.809	971.769	987.209
PCDH17	Pcdh17	ENSMUSG00000035566	3358.21	0.15049	1.10995	0.00410152	0.349707	3567.38	3616.58	3432.26	3513.61	2903.45	3182.24	3427.24	3222.91
BTRC	Btrc	ENSMUSG00000025217	2850.36	0.129868	1.09419	0.00414925	0.352259	2936.56	3073.9	3044.88	2855.72	2635.72	2830.54	2780.44	2645.1
NMBR	Nmbr	ENSMUSG00000019865	83.4316	0.54772	1.46177	0.00421251	0.353803	111.709	114.773	75.7261	93.5616	69.3007	76.8739	67.5283	57.9806
PDE4D	Pde4d	ENSMUSG00000021699	1414.55	0.159814	1.11714	0.00424634	0.353803	1465.64	1546.85	1477.41	1479.35	1264.03	1448.26	1318.28	1316.57
PPEF2	Ppef2	ENSMUSG00000029410	43.2354	-1.0997	-2.1431	0.00425662	0.353803	18.8113	37.914	31.8464	21.8958	62.1866	23.5205	49.9987	99.7096
USP46	Usp46	ENSMUSG00000054814	3735.86	0.10395	1.07471	0.00428036	0.353803	3874.48	3876.92	3807.68	3923.5	3692.6	3537.75	3639.61	3534.35
SPATS2L	Spats2l	ENSMUSG00000038305	685.669	0.185401	1.13713	0.00435069	0.353803	749.295	686.196	745.786	738.909	630.885	644.317	629.422	660.537
CALB2	Calb2	ENSMUSG00000003657	1512.04	0.170744	1.12564	0.00437182	0.353803	1652.29	1544.37	1525.51	1685.52	1542.47	1344.09	1413.54	1388.49
SELENOK	Selenok	ENSMUSG00000042682	2183.57	-0.218548	-1.16356	0.00437793	0.353803	1991.42	2085.11	2182.19	1815.04	2642.59	2324.39	2366.68	2061.18
HARS2	Hars2	ENSMUSG00000019143	922.471	-0.208378	-1.15539	0.0043853	0.353803	865.605	758.821	911.52	891.011	996.481	918.105	985.038	1053.19
CCDC85A	Ccdc85a	ENSMUSG00000032878	2279.27	0.127452	1.09236	0.00440324	0.353803	2354.27	2488.63	2314.92	2362.07	2143.91	2240.58	2116.08	2213.71
YWHAZ	Ywhaz	ENSMUSG00000022285	32890.1	0.0923421	1.0661	0.00442512	0.353803	33536.6	34689.2	33445.9	34096.4	32365.4	31546.3	32745.4	30695.4
KCNAB3	Kcnab3	ENSMUSG00000018470	2480.19	-0.203702	-1.15165	0.00443646	0.353803	2254.96	2291.94	2206.82	2469.73	3004.8	2762.88	2449.92	2400.47
ERGIC2	Ergic2	ENSMUSG00000030304	1535.5	-0.159724	-1.11707	0.00445109	0.353803	1426.07	1438.32	1469.3	1469.9	1684.07	1607.1	1479.77	1709.45
LCN2	Lcn2	ENSMUSG00000026822	14.542	1.6023	3.03627	0.00445598	0.353803	8.67176	44.977	23.1488	10.7003	8.67479	8.43871	6.83019	4.89421
PRKCE	Prkce	ENSMUSG00000045038	13234.5	0.0979064	1.07022	0.00448525	0.353803	13648.5	13523.9	13901.4	13657.8	12785.4	13214.3	12941.7	12203.1
CSF2RA	Csf2ra	ENSMUSG00000059326	1141.98	0.18206	1.1345	0.00449836	0.353803	1167.35	1201.61	1273.84	1212.92	1017.42	1138.87	990.408	1133.39
SLC6A11	Slc6a11	ENSMUSG00000030307	9670.3	0.123015	1.08901	0.00450727	0.353803	10005.9	10312.7	9735.39	10276.6	9116.46	8690.18	9481.41	9743.82
TIPRL	Tiprl	ENSMUSG00000040843	1288.82	0.141624	1.10315	0.00454978	0.354998	1395.63	1355.07	1301.13	1356.34	1226.58	1204.6	1242.69	1228.5
ADNP	Adnp	ENSMUSG00000051149	1633.17	0.221231	1.16573	0.00455838	0.354998	1805.62	1637.74	1620.09	1970.16	1360.33	1492.91	1495.82	1682.7
CALCRL	Calcrl	ENSMUSG00000059588	172.596	-0.438494	-1.35519	0.0045818	0.355422	155.639	155.107	133.571	141.076	209.964	151.869	182.278	251.269
PSMD8	Psmd8	ENSMUSG00000030591	2536.91	-0.126441	-1.0916	0.00467721	0.360721	2398.21	2335.16	2449.63	2523.1	2761.96	2577.77	2631.3	2618.15
SEMA6D	Sema6d	ENSMUSG00000027200	2302.35	0.159145	1.11662	0.00468659	0.360721	2534.7	2484.49	2397.32	2298.31	2012.08	2145.27	2205.03	2341.59
SIK3	Sik3	ENSMUSG00000034135	5737.23	0.136082	1.09892	0.00478893	0.36717	6043.63	6053.71	6072.29	5856.61	5016.6	5717.09	5756.77	5381.14
APP	App	ENSMUSG00000022892	51876.9	0.08802	1.06291	0.00482406	0.367761	52030.4	53346.6	54537.4	53921	50735.5	51348.6	50496.3	48599.6
DNAH17	Dnah17	ENSMUSG00000033987	75.9603	-0.749348	-1.68103	0.00483383	0.367761	55.5893	68.2842	60.884	38.8638	65.0488	114.807	137.319	66.8868
NONO	Nono	ENSMUSG00000031311	3586.06	0.109277	1.07869	0.00489121	0.367781	3697.84	3806.26	3638.1	3743.79	3361.72	3389.3	3569.96	3481.54
SLC8A1	Slc8a1	ENSMUSG00000054640	9953.16	0.190079	1.14083	0.00495198	0.367781	10336.4	10521.5	10471.2	11099.1	7945.5	10081	10107.4	9063.06
RPS15	Rps15	ENSMUSG00000063457	6026.18	-0.158538	-1.11616	0.00495556	0.367781	5699.15	5797.67	5637.82	5648.56	6902.31	5643.91	6296.67	6583.32
NARS2	Nars2	ENSMUSG00000018995	410.174	-0.231551	-1.1741	0.00496574	0.367781	411.006	375.519	351.057	372.564	448.631	449.404	429.12	444.091
MCM3AP	Mcm3ap	ENSMUSG00000001150	2299.39	-0.208628	-1.15559	0.00498368	0.367781	2147.5	2103.26	2353.6	1928.4	2687.51	2163.06	2563.64	2448.16
ATP5F1E	Atp5e	ENSMUSG00000016252	1516.12	-0.19633	-1.14578	0.00499101	0.367781	1456.65	1451.28	1297.12	1449.1	1812.88	1479.53	1546.9	1635.51
NUP214	Nup214	ENSMUSG00000001855	1471.69	0.214393	1.16022	0.00502135	0.367879	1437.5	1587.64	1589.08	1708.79	1246.27	1325.54	1564.34	1314.33
FOXA2	Foxa2	ENSMUSG00000037025	8.10956	1.59185	3.01436	0.00504523	0.368264	12.5404	13.5825	10.2184	12.4943	3.81044	4.24326	2.24304	5.74413
CAPN5	Capn5	ENSMUSG00000035547	1866.75	0.128066	1.09283	0.00509435	0.369433	1921.52	1966.98	1962.46	1946.58	1737.99	1877.25	1744.88	1776.33
PTK2B	Ptk2b	ENSMUSG00000059456	14364.9	0.0859228	1.06137	0.0051148	0.369433	14929.8	14811.2	14788.7	14637.8	13459.9	13937.6	14223.3	14131
ANLN	Anln	ENSMUSG00000036777	1530.98	-0.174893	-1.12888	0.00512124	0.369433	1331.32	1435.66	1450.29	1536.05	1488.69	1621.82	1672.12	1711.87
UCHL1	Uchl1	ENSMUSG00000029223	18308.3	-0.125836	-1.09114	0.00513594	0.369433	17280.1	17504.8	17375.3	17884.6	20827.5	18393	18327.3	18874
GRB14	Grb14	ENSMUSG00000026888	725.277	-0.253559	-1.19214	0.00529426	0.376867	595.952	592.211	799.224	663.152	789.295	779.465	780.565	802.351
NEO1	Neo1	ENSMUSG00000032340	3616.18	0.13575	1.09866	0.00531946	0.376867	3819.03	3737.25	3764.7	3820.52	3222.07	3403.69	3740.97	3421.19
GSK3B	Gsk3b	ENSMUSG00000022812	7391.6	0.123987	1.08974	0.00533588	0.376867	7583.33	7805.56	7533.82	7910.14	6656.64	7421.92	7358.51	6862.9
YARS2	Yars2	ENSMUSG00000022792	491.872	-0.206916	-1.15422	0.00537846	0.376867	482.02	439.48	470.254	434.451	540.556	524.78	519.887	523.549
PMCH	Pmch	ENSMUSG00000035383	737.799	-0.231101	-1.17373	0.00538358	0.376867	660.438	649.122	735.535	670.703	729.507	746.849	795.522	914.712
ABCA3	Abca3	ENSMUSG00000024130	3616.08	0.120083	1.0868	0.00540221	0.376867	3807.8	3771.03	3819.82	3664.35	3288.34	3656.21	3477.22	3443.86
DNAH11	Dnah11	ENSMUSG00000018581	77.0842	0.861548	1.81699	0.00541077	0.376867	92.0628	44.4569	98.6376	164.835	45.9051	42.9317	67.7385	60.1059
IRAK1	Irak1	ENSMUSG00000031392	1876.82	0.178175	1.13145	0.00544421	0.377001	1957.14	1934.39	1954.68	2121.07	1630.05	1744.8	1975.94	1696.45
FHL1	Fhl1	ENSMUSG00000023092	3277.16	0.136227	1.09903	0.0054508	0.377001	3276.07	3350.05	3732.79	3368.18	3106.14	3166.35	3173.49	3044.24
MIEN1	Mien1	ENSMUSG00000002580	995.905	-0.206346	-1.15376	0.00555801	0.381746	887.925	945.65	895.137	972.293	1194.22	944.677	1063.54	1063.8
CHUK	Chuk	ENSMUSG00000025199	1473.72	-0.167365	-1.12301	0.00564109	0.382251	1411.68	1426.63	1248.48	1466.52	1486.93	1583.83	1609.01	1556.68
RARG	Rarg	ENSMUSG00000001288	309.906	-0.258542	-1.19627	0.00564112	0.382251	279.447	266.035	291.469	293.556	348.928	327.92	312.309	359.582
GLG1	Glg1	ENSMUSG00000003316	8286.59	0.119049	1.08602	0.00564114	0.382251	8380.63	8622.45	8922.41	8584.93	7497.02	8325.6	8194.63	7765.09
TMPO	Tmpo	ENSMUSG00000019961	1027.17	-0.192151	-1.14247	0.00565302	0.382251	969.116	870.103	1020.17	974.619	1039.93	1087.32	1199.03	1057.1
LY75	Ly75	ENSMUSG00000026980	70.7808	0.530117	1.44405	0.00566198	0.382251	66.454	94.1674	91.6881	82.4822	61.328	56.3784	54.3013	59.4472
LARP4B	Larp4b	ENSMUSG00000033499	2658.69	0.125116	1.0906	0.00569778	0.38336	2773.66	2710.92	2890.79	2718.54	2531.29	2645.23	2576.87	2422.25
P2RX4	P2rx4	ENSMUSG00000029470	452.934	-0.213245	-1.15929	0.00573475	0.384539	449.577	424.603	403.189	401.097	485.579	472.624	494.93	491.877
LYSMD2	Lysmd2	ENSMUSG00000032184	1200.64	-0.17123	-1.12602	0.00578643	0.386694	1090.12	1107.71	1104.1	1217.35	1346.05	1239.29	1312.17	1188.35
TCF4	Tcf4	ENSMUSG00000053477	8710.27	0.128281	1.09299	0.00580865	0.386872	9442.45	9219.76	8627.25	9095.35	7759.7	8600.07	8685.93	8251.68
SOBP	Sobp	ENSMUSG00000038248	2493.52	0.124111	1.08984	0.00583587	0.386989	2614.89	2650.31	2650.83	2484.44	2422.16	2323.21	2483.79	2318.5
NSF	Nsf	ENSMUSG00000034187	27118.1	0.0839543	1.05992	0.00589237	0.386989	27719.7	28277.4	28169.5	27457.9	26392.1	26656.5	26854.9	25416.8
PVALB	Pvalb	ENSMUSG00000005716	1284.61	-0.22661	-1.17008	0.00590794	0.386989	1259.88	1261.97	1072.56	1141.92	1613.58	1294.59	1303.39	1329
HNRNPUL2	Hnrnpul2	ENSMUSG00000071659	8144.99	0.100474	1.07213	0.00591746	0.386989	8421.15	8614.86	8497.21	8177.11	7782.85	7755.15	8227.02	7684.57
SIPA1	Sipa1	ENSMUSG00000056917	572.689	0.261909	1.19906	0.00593985	0.386989	687.436	598.164	526.759	689.307	507.49	500.392	505.431	566.534
RAD23B	Rad23b	ENSMUSG00000028426	5299.86	0.124993	1.0905	0.0059493	0.386989	5478.62	5493.49	5596.31	5545.66	5137.62	5035.15	5406.41	4705.59
EHMT1	Ehmt1	ENSMUSG00000036893	1280.71	-0.179427	-1.13243	0.00596006	0.386989	1223.2	1137.19	1187.39	1257.06	1417.06	1434.32	1210.87	1378.6
USH1G	Ush1g	ENSMUSG00000045288	25.4381	0.854912	1.80865	0.00600418	0.386989	40.0012	27.8442	30.9543	32.3648	20.8368	20.1183	14.3695	17.0156
SLC22A15	Slc22a15	ENSMUSG00000033147	364.816	0.241173	1.18195	0.0060202	0.386989	396.868	364.472	419.156	400.963	327.319	355.39	314.416	339.944
MYADM	Myadm	ENSMUSG00000068566	2093.21	0.127539	1.09243	0.00603185	0.386989	2241.13	2244.69	2054.27	2201.32	1977.99	2018.81	2033.35	1974.08
PURA	Pura	ENSMUSG00000043991	2960.09	0.218936	1.16387	0.00604828	0.386989	3115.76	3382.27	3011.15	3225.47	2243.75	2992.87	2966.97	2742.46
BSN	Bsn	ENSMUSG00000032589	21611.4	0.118769	1.08581	0.00607434	0.386989	22622.1	23223	22173.3	21983.1	19146.3	21487.3	20840.2	21415.6
CYB5R4	Cyb5r4	ENSMUSG00000032872	1110.63	-0.217675	-1.16286	0.00610051	0.386989	1129.04	1016.05	1066.71	895.729	1313.4	1162.06	1096.79	1205.25
SCUBE1	Scube1	ENSMUSG00000016763	1796.79	0.164186	1.12053	0.00610386	0.386989	2012.82	1794.29	1945.21	1842.14	1549.71	1774.24	1768.01	1687.9
PSMC5	Psmc5	ENSMUSG00000020708	4076.52	-0.106168	-1.07637	0.00632089	0.396932	4003.23	3925.61	3913.46	3865.49	4410.19	4129.71	4105.44	4259.03
SGIP1	Sgip1	ENSMUSG00000028524	5754.56	0.125743	1.09107	0.00637412	0.397578	5766.29	6066.2	5979.23	6206.62	5170.48	5508.87	5870.22	5468.59
RBM27	Rbm27	ENSMUSG00000024491	1193.07	0.153671	1.1124	0.00641964	0.397578	1300.19	1321.98	1202.5	1200.05	1096.61	1123.81	1145.17	1154.26
MYOF	Myof	ENSMUSG00000048612	175.897	0.523473	1.43741	0.00642588	0.397578	164.2	165.684	273.066	227.762	140.859	104.54	153.957	177.109
ZDHHC16	Zdhhc16	ENSMUSG00000025157	823.069	-0.1882	-1.13934	0.00643864	0.397578	782.773	820.641	740.239	731.584	879.085	848.334	954.022	827.872
ECD	Ecd	ENSMUSG00000021810	1224.72	0.145957	1.10646	0.00644865	0.397578	1312.67	1205.19	1314.58	1315.97	1186.54	1153.2	1147.88	1161.76
DGKB	Dgkb	ENSMUSG00000036095	5405.6	0.128804	1.09339	0.00646889	0.397578	5665.25	5402.61	5581.13	5936.86	4793.56	5307.37	5308.85	5249.2
MBD5	Mbd5	ENSMUSG00000036792	2416.69	0.216066	1.16156	0.00647187	0.397578	2427.03	2818.78	2572.72	2567.86	1872.95	2371.42	2484.89	2217.89
UBE2V2	Ube2v2	ENSMUSG00000022674	2472.17	-0.184027	-1.13605	0.00651303	0.398868	2458.3	2268.5	2221.5	2307.05	2691	2389.01	2971.24	2470.8
DDX50	Ddx50	ENSMUSG00000020076	2054.22	-0.12757	-1.09245	0.00656639	0.400102	1885.77	1921.15	2056.25	1990.93	2125.8	2213.7	2151.89	2088.3
NCOA1	Ncoa1	ENSMUSG00000020647	4752.7	0.150307	1.10981	0.00657364	0.400102	5155.45	4999.78	4601.13	5243.67	4315.05	4903.96	4411.69	4390.85
GSG1L	Gsg1l	ENSMUSG00000046182	3031.46	0.11464	1.08271	0.0066002	0.400486	3245.77	3168.59	3081.35	3109.23	2787.91	3022.79	2937.32	2898.74
LOXL3	Loxl3	ENSMUSG00000000693	140.001	0.400096	1.3196	0.00667674	0.403892	158.672	156.158	178.95	142.374	143.683	122.78	99.8208	117.574
CCL27	Ccl27a	ENSMUSG00000073888	2070.19	-0.176289	-1.12997	0.00674098	0.405657	1958.29	1941.51	1957.98	1917.46	2502.2	2040.56	2195.46	2048.06
CTNNAL1	Ctnnal1	ENSMUSG00000038816	876.295	-0.190878	-1.14146	0.00674693	0.405657	896.854	757.298	816.201	801.143	937.451	980.846	953.561	867.003
ST3GAL1	St3gal1	ENSMUSG00000013846	877.071	0.220338	1.16501	0.0067806	0.406446	962.939	1029.55	886.56	896.218	774.606	721.737	836.014	908.95
EPC1	Epc1	ENSMUSG00000024240	1319.56	0.205036	1.15272	0.00682785	0.407204	1508.16	1346.61	1438.27	1356.28	1079.95	1195.23	1392.66	1239.36
HOMEZ	Homez	ENSMUSG00000057156	558.206	-0.234965	-1.17688	0.00685695	0.407204	537.743	515.27	465.546	530.989	548.514	569.341	616.16	682.085
NDOR1	Ndor1	ENSMUSG00000006471	1093.87	-0.202458	-1.15066	0.00687667	0.407204	978.711	1026.41	1104.41	958.801	1053.52	1226.38	1116.56	1286.18
CCDC74B	Ccdc74a	ENSMUSG00000041617	308.995	-0.257136	-1.1951	0.00691413	0.407204	257.324	289.294	306.102	273.333	352.798	329.71	345.108	318.289
PCDHGA7	Pcdhga7	ENSMUSG00000103472	783.234	0.17409	1.12825	0.00691677	0.407204	836.573	830.307	785.985	868.413	696.351	771.811	750.146	726.284
FKBPL	Fkbpl	ENSMUSG00000033739	156.172	0.527914	1.44184	0.00699278	0.407228	177.123	141.904	252.895	165.806	168.926	113.296	127.209	102.215
ENPP3	Enpp3	ENSMUSG00000019989	13.2356	-1.22364	-2.33535	0.00699342	0.407228	11.579	5.11328	5.37567	9.20594	13.52	17.2085	24.2833	19.5987
ARHGAP32	Arhgap32	ENSMUSG00000041444	12932.8	0.157505	1.11536	0.00699951	0.407228	13064.1	14054.5	13575.9	13854.1	10987.5	13003.4	13256	11667.3
SLC4A8	Slc4a8	ENSMUSG00000023032	5303.05	0.164649	1.12089	0.00705676	0.409354	5447.75	5659.73	5287.79	6026.61	4430.09	5290.87	5111.37	5170.22
RPS7	Rps7	ENSMUSG00000061477	4902.3	-0.166871	-1.12262	0.00708984	0.410071	4432.98	4715.39	4606.76	4722.93	5871.6	4703.12	5165.64	4999.94
AMPD2	Ampd2	ENSMUSG00000027889	2566.69	0.236605	1.17822	0.00717821	0.41279	2782.71	2843.64	2999.54	2479.51	2764.82	2354.54	1964.15	2344.59
CNOT1	Cnot1	ENSMUSG00000036550	4104.66	0.200369	1.14899	0.00717859	0.41279	4572.53	4008.01	4595.03	4378.64	4057.87	4127.36	3884.62	3213.19
DYNC1H1	Dync1h1	ENSMUSG00000018707	24353.2	0.0965394	1.06921	0.0072188	0.413817	25129.9	25099.1	25382.9	25058.1	22824.8	24976.3	23137.3	23217.5
ZNF608	Zfp608	ENSMUSG00000052713	830.98	0.196026	1.14554	0.00730792	0.413817	945.316	859.346	914.405	828.556	701.539	824.007	760.119	814.552
APBA2	Apba2	ENSMUSG00000030519	6320.19	0.103275	1.07421	0.00732542	0.413817	6289.04	6612.61	6527.37	6758.39	5986.7	6340.21	5964.47	6082.7
CRTAC1	Crtac1	ENSMUSG00000042401	1796.51	0.14297	1.10418	0.00732793	0.413817	1736.2	1896.72	1947.88	1963.82	1756.69	1729.57	1665.28	1675.88
MAGI2	Magi2	ENSMUSG00000040003	3736.04	0.149146	1.10891	0.00735081	0.413817	3835.74	3855.09	3953.67	4069.83	3156.89	3714.65	3711.4	3591
MEIS2	Meis2	ENSMUSG00000027210	4167.38	0.145461	1.10608	0.00735561	0.413817	4294.49	4151.87	4240.5	4826.14	4143.48	3778.01	3906.82	3997.69
GRK2	Grk2	ENSMUSG00000024858	7834.54	-0.141653	-1.10317	0.0073637	0.413817	7482.9	7724.51	7418.24	7173.01	7813.78	7881.21	8060.29	9122.37
LAPTM4A	Laptm4a	ENSMUSG00000020585	5007.33	-0.124701	-1.09028	0.00736382	0.413817	4906.56	4579.58	4869.34	4810.14	5496.12	4868.49	5338.91	5189.51
LZTS1	Lzts1	ENSMUSG00000036306	2655.21	0.104745	1.0753	0.00744426	0.416119	2741.83	2800.69	2686.34	2776.84	2575.74	2569.19	2588.16	2502.89
SH3BGR	Sh3bgr	ENSMUSG00000040666	39.4725	-0.748631	-1.6802	0.00744685	0.416119	20.6653	39.2115	24.9567	33.085	37.1346	53.6371	55.988	51.1014
HDAC9	Hdac9	ENSMUSG00000004698	1326.17	0.169401	1.12459	0.00759848	0.421191	1381.34	1400.63	1322.1	1510.05	1220.56	1266.6	1348.13	1159.92
UNC5B	Unc5b	ENSMUSG00000020099	1122.79	0.155806	1.11404	0.0076494	0.421191	1227.53	1189.99	1178.38	1137.84	1046.94	1019.67	1037.27	1144.65
POU2F2	Pou2f2	ENSMUSG00000008496	538.771	0.257067	1.19505	0.00765269	0.421191	578.772	586.342	676.301	503.685	455.313	460.453	531.852	517.453
MPHOSPH9	Mphosph9	ENSMUSG00000038126	1159.49	-0.230341	-1.17311	0.00766538	0.421191	1027.45	943.389	1289.78	1011.39	1187.21	1292.25	1232.85	1291.59
FAM184A	Fam184a	ENSMUSG00000019856	850.966	0.193546	1.14357	0.00774245	0.424248	921.188	861.637	962.132	884.86	715.929	772.581	864.862	824.537
B4GALT2	B4galt2	ENSMUSG00000028541	2329.52	-0.121446	-1.08782	0.0077895	0.424892	2278.05	2153.28	2219.45	2277.08	2556.69	2393.7	2395.61	2362.33
TAF1D	Taf1d	ENSMUSG00000031939	767.571	-0.172421	-1.12695	0.00780005	0.424892	707.811	714.219	709.698	755.396	784.763	776.743	869.717	822.217
RPS23	Rps23	ENSMUSG00000049517	1698.2	-0.160931	-1.11801	0.00781866	0.424892	1604.18	1651.81	1614.93	1541.56	1863.84	1649.52	1949.07	1710.66
SS18L2	Ss18l2	ENSMUSG00000032526	831.782	-0.218979	-1.16391	0.00784035	0.424904	792.331	704.828	792.16	785.334	995.803	915.737	898.188	769.871
PTGER4	Ptger4	ENSMUSG00000039942	54.5473	-0.556222	-1.47041	0.00789176	0.426522	45.2531	42.3475	40.0758	49.3021	61.3385	63.2121	59.5358	75.3131
FILIP1	Filip1	ENSMUSG00000034898	437.241	0.250434	1.18956	0.0079152	0.426623	454.996	419.034	495.002	532.609	415.142	396.605	420.154	364.387
GRIA1	Gria1	ENSMUSG00000020524	13676.2	0.0873575	1.06242	0.00801906	0.429221	13924.3	14350.6	13923.1	14160.3	12715.2	13512.6	13444.3	13379.5
C18orf54	4930503L19Rik	ENSMUSG00000044906	460.646	-0.235282	-1.17714	0.00803437	0.429221	384.798	479.486	421.534	407.605	512.921	476.771	472.855	529.195
MECOM	Mecom	ENSMUSG00000027684	96.8607	0.736949	1.66665	0.00807828	0.42956	124.375	93.1358	196.33	71.5139	51.3512	75.965	96.0967	66.1178
BTBD9	Btbd9	ENSMUSG00000062202	3088.56	0.167879	1.12341	0.00816258	0.430565	3057.93	3333.77	3363.9	3313.41	2566.03	2960.23	3177.45	2935.74
MRM1	Mrm1	ENSMUSG00000018405	430.578	-0.307859	-1.23787	0.00817934	0.430565	380.486	418.88	371.804	362.817	481.949	600.602	398.535	429.554
VWF	Vwf	ENSMUSG00000001930	718.113	0.366676	1.28938	0.00819179	0.430565	783.212	897.37	961.964	592.6	777.363	543.781	631.546	557.065
ARF3	Arf3	ENSMUSG00000051853	37235.8	0.0884359	1.06322	0.00820448	0.430565	37857.1	38209.8	40068.1	37368.7	35816.3	36253.4	36966.8	35346.5
MED14	Med14	ENSMUSG00000064127	2581.24	0.142279	1.10365	0.00827131	0.430565	2740.66	2778.91	2628.38	2684.52	2234.89	2497.87	2456.64	2628.03
MAML3	Maml3	ENSMUSG00000061143	477.963	0.219912	1.16466	0.00830651	0.431237	512.578	486.106	538.542	519.291	458.173	445.12	472.918	390.979
VWA5B2	Vwa5b2	ENSMUSG00000046613	3365.32	-0.122606	-1.0887	0.00838496	0.431306	3218.17	3110.33	3447.38	3113.36	3496.08	3643.35	3479.69	3414.17
CMIP	Cmip	ENSMUSG00000034390	5720.11	0.12791	1.09271	0.00839456	0.431306	6148.31	6022.14	5936.2	5783.83	4999.18	5669.88	5727.32	5474.03
PHLDB1	Phldb1	ENSMUSG00000048537	4941.43	0.159769	1.11711	0.00847209	0.432502	5230.46	5410.95	5355.43	4863.16	4732.89	4347.19	4392.37	5198.99
PISD	Pisd	ENSMUSG00000023452	2448.41	-0.165977	-1.12193	0.00850993	0.432502	2189.72	2255.41	2540.44	2245.95	2545.77	2378.72	2635.22	2796.08
GNB1	Gnb1	ENSMUSG00000029064	17262.2	0.0902757	1.06457	0.008519	0.432502	18359	17704.4	17145.2	18001.3	16795.4	17133.3	16248	16711
BIRC6	Birc6	ENSMUSG00000024073	5525.26	0.117559	1.0849	0.00851923	0.432502	5487.66	5650.94	5678.98	6188.07	5128.23	5352.28	5331.53	5384.36
MYO16	Myo16	ENSMUSG00000039057	1107.37	0.208751	1.15569	0.00852715	0.432502	1201.61	1085.01	1204.49	1257.23	955.21	1187.03	941.779	1026.62
ATP6V1F	Atp6v1f	ENSMUSG00000004285	2016.5	-0.122834	-1.08887	0.00860433	0.4353	1966.26	1921.73	1917.02	1918.98	2222.59	2010.21	2078.14	2097.08
ABCC9	Abcc9	ENSMUSG00000030249	360.232	0.236814	1.17839	0.00864946	0.435707	373.405	371.033	402.38	411.958	302.199	359.036	335.352	326.494
ADGRB3	Adgrb3	ENSMUSG00000033569	3054.98	0.123079	1.08906	0.00865643	0.435707	3183.36	3186.25	3143.28	3226.78	3018.44	3022.07	2964.87	2694.77
SPHKAP	Sphkap	ENSMUSG00000026163	5786.16	0.174537	1.1286	0.008741	0.438847	6457.12	6386.93	5378.11	6319.78	5174.96	5775.15	5768.2	5029.02
MZT1	Mzt1	ENSMUSG00000033186	2198.87	-0.129654	-1.09403	0.00880327	0.440854	2153.46	2044.68	1985.64	2218.5	2385.05	2286.41	2264.57	2252.67
GRIK3	Grik3	ENSMUSG00000001985	4340.94	0.146156	1.10662	0.00891601	0.443266	4642.7	4776.67	4239.85	4580.99	3735.84	4304.12	4287.4	4159.94
PAX7	Pax7	ENSMUSG00000028736	42.1837	0.67978	1.6019	0.00891786	0.443266	56.5806	65.6484	43.4674	42.1006	40.9776	31.8359	29.9615	26.8975
POP5	Pop5	ENSMUSG00000060152	1138.43	-0.218492	-1.16352	0.00891866	0.443266	1038.2	1186.17	931.235	1054.23	1327.03	1079.18	1205.55	1285.83
RRNAD1	Rrnad1	ENSMUSG00000004896	1198.52	-0.150835	-1.11021	0.00899323	0.445853	1104.93	1145.23	1211.74	1080.27	1197.26	1301.43	1267.64	1279.64
PLA1A	Pla1a	ENSMUSG00000002847	54.8537	-0.607741	-1.52387	0.0090354	0.446823	40.7281	36.8481	47.9614	46.2095	59.2412	54.4528	93.6102	59.7787
PASK	Pask	ENSMUSG00000026274	185.633	-0.363956	-1.28695	0.00911251	0.449513	191.979	161.854	148.562	146.301	235.9	181.067	187.066	232.334
ABLIM3	Ablim3	ENSMUSG00000032735	1083.77	0.150728	1.11013	0.00913551	0.449526	1141.02	1093.36	1123.96	1204.1	1068.97	1008.62	1049.42	980.688
NCAN	Ncan	ENSMUSG00000002341	6560.07	0.108371	1.07801	0.00921183	0.449668	6918.14	7145.07	6388.8	6772.75	6238.95	6382.78	6220.55	6413.52
CLCN5	Clcn5	ENSMUSG00000004317	608.932	0.223036	1.16719	0.00921336	0.449668	739.588	662.323	659.369	562.266	564.898	585.453	562.1	535.459
KCND3	Kcnd3	ENSMUSG00000040896	3248.17	0.137621	1.10009	0.00924568	0.449668	3539.29	3497.83	3192.38	3378.84	2870.58	3260.41	3185.52	3060.55
SELENOW	Selenow	ENSMUSG00000041571	10268.3	-0.154229	-1.11283	0.00925051	0.449668	9267.95	9755.42	9838.28	10021.8	12090	10122.7	9971.49	11078.5
KIFC2	Kifc2	ENSMUSG00000004187	19765.9	-0.0816009	-1.05819	0.00925205	0.449668	18593.6	19356.2	19555.1	19324.7	20703.3	19790	20452	20352.3
ATP5MC1	Atp5g1	ENSMUSG00000006057	3571.38	-0.119848	-1.08662	0.00936499	0.451769	3460.37	3404.33	3399.08	3431.11	4020.29	3649.33	3558.07	3648.48
GPRIN2	Gprin2	ENSMUSG00000071531	212.64	0.550678	1.46477	0.00936593	0.451769	168.216	302.569	210.196	330.013	156.915	130.57	238.807	163.834
CTPS2	Ctps2	ENSMUSG00000031360	1121.02	-0.20211	-1.15038	0.00938345	0.451769	952.692	1080.69	1106.13	1028.92	1193.45	1374.74	1113	1118.5
SERF2	Serf2	ENSMUSG00000074884	3364.13	-0.147058	-1.10731	0.00944628	0.451769	3352.89	3190.98	2995.68	3232.73	3832.96	3247.59	3535.94	3524.28
SCN3A	Scn3a	ENSMUSG00000057182	2009.12	0.178216	1.13148	0.00945035	0.451769	2105.24	2150.12	2248.9	2025.08	1664.08	2057.19	2012.73	1809.63
HMCN1	Hmcn1	ENSMUSG00000066842	193.769	-0.515348	-1.42934	0.00945158	0.451769	171.798	144.593	160.478	157.054	202.438	140.553	241.015	332.225
SPATA13	Spata13	ENSMUSG00000021990	602.048	0.205403	1.15301	0.0094702	0.451769	609.966	626.959	702.221	638.241	563.449	561.38	606.523	507.646
RGS19	Rgs19	ENSMUSG00000002458	446.09	0.235484	1.1773	0.00949472	0.451769	510.807	526.882	424.347	467.112	434.804	424.475	395.184	385.104
MYO10	Myo10	ENSMUSG00000022272	1277.97	0.208707	1.15565	0.00950448	0.451769	1321.09	1381.05	1422.48	1357.37	1193.8	1024.8	1137.27	1385.88
REXO1	Rexo1	ENSMUSG00000047417	2190.34	0.126689	1.09179	0.00955154	0.451769	2277.1	2228.16	2418.84	2221.1	2192.72	2116.99	2037.14	2030.71
NCAM2	Ncam2	ENSMUSG00000022762	2578.55	0.151536	1.11075	0.00959492	0.451769	2481.69	2857.53	2672.06	2843.14	2332.75	2486.79	2605.38	2349.09
CDKN1C	Cdkn1c	ENSMUSG00000037664	175.674	-0.377913	-1.29946	0.00961428	0.451769	133.984	138.603	187.21	151.235	213.346	196.668	219.943	164.405
PPCDC	Ppcdc	ENSMUSG00000063849	389.693	-0.288186	-1.2211	0.00961502	0.451769	388.621	346.815	334.881	330.175	385.465	374.522	436.448	520.622
HDLBP	Hdlbp	ENSMUSG00000034088	6618.45	0.103533	1.0744	0.00969105	0.453749	7025.93	6717.87	6780.13	6897.21	6094.87	6728.59	6398.96	6304.01
DLX6-AS1	Dlx6os1	ENSMUSG00000090063	584.004	0.208987	1.15588	0.0097378	0.453749	692.618	585.651	596.234	629.148	494.347	555.199	571.916	546.915
AHDC1	Ahdc1	ENSMUSG00000037692	2398.74	0.15387	1.11255	0.00975804	0.453749	2796.57	2495.24	2400.88	2412.57	2136.78	2261.22	2302.56	2384.11
SEC61A2	Sec61a2	ENSMUSG00000025816	2073.01	-0.129026	-1.09356	0.00976354	0.453749	1939.68	1973.52	2095.55	1910.78	2089.97	2270.73	2194.63	2109.18
KCND2	Kcnd2	ENSMUSG00000060882	3232.75	0.119554	1.0864	0.00977185	0.453749	3247.5	3345.67	3380.47	3494.8	3137.21	3270.44	2934.54	3051.35
SHROOM2	Shroom2	ENSMUSG00000045180	2572.56	0.12458	1.09019	0.0098157	0.454718	2561.98	2765.81	2661.89	2746.18	2612.09	2429.34	2441.91	2361.27
IGF2BP2	Igf2bp2	ENSMUSG00000033581	37.961	0.924702	1.89829	0.00991154	0.457261	29.4165	95.3181	37.9237	38.3754	31.6141	22.7794	21.6202	26.6406
RSRP1	Rsrp1	ENSMUSG00000037266	12557.9	-0.0981218	-1.07038	0.00993792	0.457261	11861.9	11785.3	12672.7	12203.3	12926.3	13545.4	12689.8	12778.4
PPP2R3C	Ppp2r3c	ENSMUSG00000021022	692.574	-0.170033	-1.12508	0.00997097	0.457261	638.58	624.451	649.958	695.713	757.264	728.244	740.599	705.779
DAG1	Dag1	ENSMUSG00000039952	3399.89	0.114294	1.08245	0.0100071	0.457261	3525.24	3511.63	3549.67	3549.02	3058.75	3449.17	3248.7	3306.96
TUFM	Tufm	ENSMUSG00000073838	1521.2	0.129555	1.09396	0.0100196	0.457261	1668.82	1609.39	1521.94	1557.43	1460.24	1458.02	1411.79	1482
ATP8A1	Atp8a1	ENSMUSG00000037685	8554.63	0.0981557	1.0704	0.0100814	0.457261	8597.64	8823.53	8976.28	8982.74	7903.52	8268.13	8659.04	8226.19
CACNG4	Cacng4	ENSMUSG00000020723	1491.82	0.184164	1.13616	0.0101075	0.457261	1709.89	1509.17	1712.92	1416.3	1359.42	1375.03	1340.63	1511.15
SYN2	Syn2	ENSMUSG00000009394	15359.2	0.0788412	1.05617	0.0101124	0.457261	15828.6	16159.2	15673.6	15451.7	15149.7	14657.4	15193.3	14759.9
SYT10	Syt10	ENSMUSG00000063260	189.737	0.371688	1.29387	0.0101322	0.457261	203.089	203.43	191.798	257.633	135.145	198.68	169.688	158.432
TANC2	Tanc2	ENSMUSG00000053580	7752.84	0.208244	1.15528	0.0101325	0.457261	7764.9	8636.22	8647.46	8193.16	5854.89	8152.18	7641.88	7132.05
DDO	Ddo	ENSMUSG00000063428	275.127	0.274033	1.20918	0.010148	0.457261	323.341	259.32	329.604	293.28	257.446	233.718	258.085	246.221
SCG5	Scg5	ENSMUSG00000023236	5212.73	-0.155938	-1.11415	0.0102007	0.458592	4772.74	4978.78	4602.58	5373.88	6035.52	5155.75	5487.3	5295.28
TNRC18	Tnrc18	ENSMUSG00000039477	4641.61	0.176362	1.13003	0.0104544	0.46893	4590.59	4709.01	4825.74	5578	3876.91	4575.14	4479.74	4497.72
LMO3	Lmo3	ENSMUSG00000030226	3466.53	0.109225	1.07865	0.0104901	0.469468	3536.38	3652.35	3525.04	3675.22	3277.98	3486.76	3394.62	3183.93
GINM1	Ginm1	ENSMUSG00000040006	388.536	-0.268669	-1.2047	0.0105333	0.470292	333.804	311.251	401.703	364.053	444.246	372.161	470.505	410.562
HSPA1A	Hspa1a	ENSMUSG00000091971	494.313	0.267457	1.20368	0.0105807	0.470292	588.673	604.824	516.05	449.362	507.782	433.108	439.253	415.455
NFIX	Nfix	ENSMUSG00000001911	7190.44	0.102563	1.07368	0.0106075	0.470292	7096.23	7743.06	7548.9	7394.52	6689.83	6935.61	6950.48	7164.9
PCDHGC3	Pcdhgc3	ENSMUSG00000102918	3216.79	0.131152	1.09517	0.0106279	0.470292	3304	3476.85	3299.69	3371.47	2927.26	2907.16	3120.03	3327.86
MLST8	Mlst8	ENSMUSG00000024142	1392.46	0.145801	1.10634	0.010638	0.470292	1540.02	1415.64	1361.71	1534.48	1327.45	1359.18	1317.12	1284.09
PJA1	Pja1	ENSMUSG00000034403	6456.49	0.0857639	1.06125	0.0106626	0.470292	6793.61	6610.77	6693.51	6495.75	6357.54	6136.26	6191.94	6372.53
SLC35A4	Slc35a4	ENSMUSG00000033272	1688.44	0.16343	1.11995	0.0106808	0.470292	1823.25	1761.02	1949.42	1603.34	1642.02	1496.43	1598.54	1633.46
TMSB4X	Tmsb4x	ENSMUSG00000049775	13664.1	-0.131587	-1.0955	0.0107222	0.470292	13003.4	13008.8	13063.7	13092	15905.8	13307.6	14064	13867.8
DBNDD2	Dbndd2	ENSMUSG00000017734	5194.71	-0.135528	-1.09849	0.0107225	0.470292	4632.56	4727.44	5251.41	5194.85	5784.91	5392.21	5314.43	5259.85
PCDH20	Pcdh20	ENSMUSG00000050505	959.793	0.1461	1.10657	0.0108273	0.473089	999.052	1016.31	974.976	1042.3	875.664	945.07	929.786	895.19
SGF29	Sgf29	ENSMUSG00000030714	301.497	-0.286819	-1.21995	0.0108748	0.473089	283.664	237.249	315.644	252.737	348.231	300.258	313.556	360.64
UBQLN2	Ubqln2	ENSMUSG00000050148	5889.37	0.0891754	1.06376	0.0108881	0.473089	6097.44	6198.99	5967.69	6022.87	5746.68	5712.29	5511.79	5857.24
ITPA	Itpa	ENSMUSG00000074797	1318.56	-0.13594	-1.09881	0.0109113	0.473089	1245.65	1269.41	1241.38	1271.34	1399.86	1361.5	1300.15	1459.21
SH3GL1	Sh3gl1	ENSMUSG00000003200	1195.59	-0.138665	-1.10089	0.0109363	0.473089	1121.44	1183.3	1138.23	1109.98	1270.88	1286.99	1178.63	1275.3
BRDT	Brdt	ENSMUSG00000029279	433.485	-0.203817	-1.15174	0.0109371	0.473089	416.221	415.726	393.179	385.263	478.135	462.225	485.071	432.061
PDZD2	Pdzd2	ENSMUSG00000022197	3792.36	0.201868	1.15019	0.0110353	0.474571	4344.3	4010.02	3662.29	4210.77	2933.9	3637.54	3886.99	3653.05
XYLT1	Xylt1	ENSMUSG00000030657	2173.39	0.153679	1.1124	0.0110607	0.474571	2305.86	2371.32	2164.69	2312.01	1838.88	2093.74	2213.77	2086.84
AP2A2	Ap2a2	ENSMUSG00000002957	7224.61	0.101285	1.07273	0.0110611	0.474571	7327.36	7446.64	7875.6	7261.31	7086.05	7088.88	7021.32	6689.75
C8orf34	A830018L16Rik	ENSMUSG00000057715	2240.38	0.189128	1.14007	0.011084	0.474571	2331.57	2467.49	2522.17	2226.02	2250.03	2317.47	1975.88	1832.4
RPL34	Rpl34	ENSMUSG00000062006	2577.52	-0.161605	-1.11853	0.0111171	0.474961	2488.69	2604.26	2404.31	2234.91	2989.95	2511.06	2729.86	2657.09
RBM8A	Rbm8a	ENSMUSG00000038374	1239.81	-0.164374	-1.12068	0.0111471	0.475216	1252.38	1148.5	1159.93	1116.19	1369.13	1196.06	1282.39	1393.89
ST6GALNAC5	St6galnac5	ENSMUSG00000039037	2618.89	0.142225	1.10361	0.0112032	0.476168	2896.84	2814.97	2624.24	2652.57	2356.43	2367.69	2672.98	2565.39
IFT20	Ift20	ENSMUSG00000001105	1237.97	-0.159199	-1.11667	0.0112363	0.476168	1144.77	1171.82	1203.69	1159.29	1443.12	1316.43	1221.59	1243.05
NECAB1	Necab1	ENSMUSG00000040536	4273.8	0.120977	1.08747	0.0112416	0.476168	4402.35	4447.69	4244.42	4715.69	3934.14	4198.26	4295.88	3951.97
KLHDC10	Klhdc10	ENSMUSG00000029775	4174.94	0.0934813	1.06694	0.0113268	0.478751	4311.17	4394.07	4252.1	4280.16	3949.41	4027.91	4195.66	3989.06
DIABLO	Diablo	ENSMUSG00000029433	934.074	-0.156858	-1.11486	0.0114227	0.481775	932.293	823.094	858.986	919.949	962.718	990.858	969.988	1014.71
CACHD1	Cachd1	ENSMUSG00000028532	806.325	0.315933	1.24482	0.0114492	0.481867	814.152	1222.64	752.854	790.555	686.555	712.257	713.408	758.178
GABRB1	Gabrb1	ENSMUSG00000029212	5443.52	0.175651	1.12947	0.0115329	0.483342	5584.93	6095.48	5397.05	6018.54	4353.68	5350.25	5459.96	5288.27
PCDHGC5	Pcdhgc5	ENSMUSG00000102543	5001.03	0.127973	1.09276	0.0115331	0.483342	5295.75	5186.48	5143.73	5261.85	4334.76	4736.59	5079.19	4969.88
CEP89	Cep89	ENSMUSG00000023072	505.645	-0.243813	-1.18412	0.0116664	0.487011	440.437	522.45	476.711	410.889	522.052	623.524	499.743	549.355
JAKMIP2	Jakmip2	ENSMUSG00000024502	1599.69	-0.216475	-1.16189	0.0116812	0.487011	1491.3	1438.97	1433.6	1552.39	1677.3	1546.02	1562.98	2094.93
COX16	Cox16	ENSMUSG00000091803	398.485	-0.2086	-1.15557	0.0116946	0.487011	353.613	368.478	373.769	383.91	449.23	396.19	421.479	441.213
RPAIN	Rpain	ENSMUSG00000018449	270.588	-0.319902	-1.24825	0.011737	0.487609	181.095	267.999	258.353	257.592	280.632	311.106	301.527	306.401
VIM	Vim	ENSMUSG00000026728	1071.14	-0.200581	-1.14916	0.0117696	0.487609	901.218	986.872	1019.26	1081.29	1061.46	1041.43	1210.82	1266.77
PNMA8C	Gm42372	ENSMUSG00000108348	4791.66	0.136093	1.09893	0.0117829	0.487609	5097.22	5123.36	4891.83	4954.48	4106.78	4932.05	4648.99	4578.59
IGSF3	Igsf3	ENSMUSG00000042035	767.081	0.181183	1.13381	0.0118168	0.487994	852.237	829.424	790.001	786.482	657.951	759.404	775.249	685.899
SORCS2	Sorcs2	ENSMUSG00000029093	2229.7	0.112837	1.08135	0.0119016	0.490469	2237.44	2291.68	2370.33	2367.69	2071.07	2227.33	2141.88	2130.19
ZNF777	Zfp777	ENSMUSG00000071477	1011.06	0.169796	1.1249	0.0119401	0.491034	1053.97	1008.27	1120.01	1099.17	981.38	1026.57	932.404	866.67
STX6	Stx6	ENSMUSG00000026470	2471.56	0.130446	1.09463	0.0119693	0.491214	2622.62	2478.19	2697.57	2529.92	2219.12	2382.57	2523.28	2319.21
SHISA3	Shisa3	ENSMUSG00000050010	60.0661	0.714325	1.64072	0.0120169	0.491245	71.3375	42.3909	71.7128	114.203	55.7566	47.9982	34.8025	42.3276
UBAP2L	Ubap2l	ENSMUSG00000042520	4136.08	0.145576	1.10617	0.0120198	0.491245	4493.65	4454.88	4201.44	4224.55	3531.47	4300.77	3976.95	3904.97
TMEM119	Tmem119	ENSMUSG00000054675	631.705	-0.183283	-1.13546	0.0120607	0.491902	550.75	629.205	620.853	565.845	710.163	655.473	649.001	672.35
COQ2	Coq2	ENSMUSG00000029319	2144.37	-0.119071	-1.08604	0.0121081	0.492466	2029.7	2020.97	2097.69	2077.51	2355.66	2115.26	2252.34	2205.88
ZC3H11A	Zc3h11a	ENSMUSG00000116275	2464.47	-0.174092	-1.12825	0.0121243	0.492466	2520.4	2031.34	2453.49	2258.44	2690.89	2481.57	2783.16	2496.47
GNAZ	Gnaz	ENSMUSG00000040009	2641.5	0.127213	1.09218	0.0122015	0.494405	2828.2	2796.6	2752.23	2649.15	2501.57	2481.9	2734.49	2387.85
TMEM140	Tmem140	ENSMUSG00000057137	77.3305	-0.451269	-1.36724	0.012222	0.494405	65.3829	70.1781	71.8532	53.7662	100.69	87.9294	81.7577	87.0869
SMC3	Smc3	ENSMUSG00000024974	1669.56	0.134335	1.09759	0.0122874	0.496034	1781.31	1746.72	1781.55	1677.72	1585.93	1478.71	1688.89	1615.67
COL8A2	Col8a2	ENSMUSG00000056174	130.229	-0.685454	-1.60821	0.0124019	0.498946	143.463	63.8014	116.722	75.4654	192.562	97.7193	126.14	225.96
ABI3BP	Abi3bp	ENSMUSG00000035258	401.919	0.293826	1.22589	0.01241	0.498946	423.948	387.908	462.918	497.019	413.109	405.043	313.361	312.048
SEC62	Sec62	ENSMUSG00000027706	5286.12	-0.167446	-1.12307	0.0124428	0.499253	5421.63	4663.37	4687.68	5148.25	6215.83	5169.56	5272.7	5709.93
DHCR24	Dhcr24	ENSMUSG00000034926	3751.66	0.105993	1.07624	0.0124713	0.499382	3821.57	3993.6	3781.36	3961.46	3727.39	3718.38	3556.74	3452.81
HK3	Hk3	ENSMUSG00000025877	45.6352	-0.625549	-1.5428	0.0125234	0.500097	39.3003	36.9832	25.7955	41.9068	61.9818	49.2216	43.8575	66.0347
OPCML	Opcml	ENSMUSG00000062257	5941.41	0.0911309	1.0652	0.0125397	0.500097	6206.39	6115.14	5918.81	6274.51	5684.02	5870.2	5867.26	5594.94
FBXO21	Fbxo21	ENSMUSG00000032898	4580.55	0.0932096	1.06674	0.0126999	0.505467	4590.31	4819.76	4726.78	4775.73	4381.59	4552.89	4500.3	4297.04
MPC2	Mpc2	ENSMUSG00000026568	1709.87	-0.15738	-1.11526	0.0127826	0.506532	1688.23	1631.55	1542.21	1606.72	2014.48	1764.18	1673.93	1757.66
TCF20	Tcf20	ENSMUSG00000041852	3785.02	0.131443	1.09539	0.0128514	0.506532	3930.94	4047.51	3947.68	3897.98	3304.55	3840.9	3815.77	3494.87
CADM1	Cadm1	ENSMUSG00000032076	5600.03	0.136623	1.09933	0.0129007	0.506532	5926.28	6012.75	5500.14	6018.18	4904.72	5321.04	5826.87	5290.3
KCNG1	Kcng1	ENSMUSG00000074575	1096.8	0.212443	1.15865	0.0129638	0.506532	1373.76	1212.65	1000.39	1121.69	973.503	1013.74	1030.46	1048.22
POM121C	Pom121	ENSMUSG00000053293	3087.23	0.123881	1.08966	0.0130126	0.506532	3182.09	3394.19	3136.53	3163.77	2730.14	3029.66	3012.76	3048.73
TTN	Ttn	ENSMUSG00000051747	149.221	-0.43512	-1.35202	0.0130556	0.506532	130.432	115.266	118.801	140.082	140.722	243.112	145.431	159.92
CHRNA10	Chrna10	ENSMUSG00000066279	15.9595	1.06029	2.08536	0.0130994	0.506532	25.7541	29.0543	15.3849	16.5491	15.7596	9.8486	8.23585	7.08956
TDO2	Tdo2	ENSMUSG00000028011	36.3663	0.853311	1.80664	0.0131136	0.506532	41.5559	52.2427	55.8959	35.3022	15.8764	17.4592	45.0462	27.5522
SLC25A10	Slc25a10	ENSMUSG00000025792	567.749	0.183951	1.13599	0.0131197	0.506532	633.892	615.731	615.013	549.724	551.555	546.306	519.78	509.995
TMX4	Tmx4	ENSMUSG00000034723	8804.37	0.0839061	1.05988	0.0131263	0.506532	9078.46	9084.64	9178.21	8896.86	8525.47	8712.28	8741.61	8217.4
MMAA	Mmaa	ENSMUSG00000037022	786.762	-0.160169	-1.11742	0.0131364	0.506532	765.961	737.438	737.115	730.127	772.399	873.397	863.395	814.266
RPS17	Rps17	ENSMUSG00000061787	2816.09	-0.138281	-1.10059	0.0133283	0.512933	2733.84	2705.87	2694.84	2590.89	3144.43	2642.4	2983.2	3033.28
PDAP1	Pdap1	ENSMUSG00000029623	2377.63	-0.108976	-1.07846	0.0133737	0.513614	2279.24	2329.63	2348.13	2193.42	2452.88	2396.7	2464.43	2556.62
MPP2	Mpp2	ENSMUSG00000017314	5049.96	0.113253	1.08166	0.0133989	0.513614	5237.17	5591.03	5103.72	5056.67	4798.2	5116.18	4713.36	4783.34
PDPR	Pdpr	ENSMUSG00000033624	1058.46	0.172765	1.12722	0.0134239	0.513614	1063.41	1188.44	1109.32	1125.69	903.288	1100.16	962.895	1014.49
RHBDF1	Rhbdf1	ENSMUSG00000020282	550.824	-0.191917	-1.14228	0.0134749	0.513813	497.556	478.468	566.742	514.765	593.517	552.748	593.398	609.399
OTOA	Otoa	ENSMUSG00000034990	10.7647	-1.90411	-3.74279	0.0134811	0.513813	1.63163	3.7565	2.85272	8.44353	2.95266	18.2777	42.603	5.59983
CDH13	Cdh13	ENSMUSG00000031841	2375.1	0.120245	1.08692	0.0135382	0.514999	2467.96	2475.95	2333.17	2619.55	2248.67	2277.38	2367.63	2210.47
WBP2	Wbp2	ENSMUSG00000034341	10481.6	0.0779168	1.05549	0.0135654	0.515043	10648.4	10985.1	10547	10879.8	10466.2	10164.3	10064.2	10097.9
CDH2	Cdh2	ENSMUSG00000024304	4076.21	0.104595	1.07519	0.013668	0.515863	4072.93	4432.75	4233.82	4154.96	3989.18	3978.43	3989.16	3758.42
PREX2	Prex2	ENSMUSG00000048960	2240.77	0.171732	1.12641	0.0136715	0.515863	2332.74	2231.93	2385.36	2545.73	1844.46	2072.41	2206.53	2307.01
MOAP1	Moap1	ENSMUSG00000096458	570.392	-0.192578	-1.1428	0.0137003	0.515863	576.872	522.036	506.129	523.307	590.051	580.447	670.925	593.368
HINT1	Hint1	ENSMUSG00000020267	2780.78	-0.130225	-1.09446	0.0137283	0.515863	2614.07	2604.22	2715.3	2689.54	3193.8	2825.11	2845.14	2759.1
MTMR14	Mtmr14	ENSMUSG00000030269	494.141	-0.198527	-1.14753	0.0137435	0.515863	434.412	488.016	455.985	462.479	575.914	495.086	536.903	504.329
NELL1	Nell1	ENSMUSG00000055409	1739.8	0.158756	1.11632	0.0137725	0.515889	1681.49	1818.43	1979.16	1863.95	1675.1	1760.78	1507.49	1632.03
ALG2	Alg2	ENSMUSG00000039740	4216.32	0.10119	1.07266	0.0137963	0.515889	4336.74	4266.33	4471.19	4382.83	4204.25	4182.4	4018.38	3868.45
NOS1	Nos1	ENSMUSG00000029361	2520.68	0.227911	1.17114	0.0138448	0.516723	2835.57	2978.96	2372.84	2688.67	1865.92	2354.91	2513.32	2555.26
KCTD3	Kctd3	ENSMUSG00000026608	3076.77	-0.109691	-1.079	0.0138858	0.51727	2966.99	3027.48	2929.4	2913.62	3048.96	3311.98	3090.99	3324.72
RPS14	Rps14	ENSMUSG00000024608	5490.57	-0.156623	-1.11467	0.0139117	0.51727	5266.86	5408.96	5149.08	4947.61	6588.75	5430.6	5330.39	5802.29
DPYSL5	Dpysl5	ENSMUSG00000029168	1564.08	0.166156	1.12206	0.0139669	0.518349	1711.56	1512.24	1605.91	1789.49	1447.41	1395.13	1431.85	1619.01
RCHY1	Rchy1	ENSMUSG00000029397	899.918	-0.146221	-1.10667	0.0140372	0.519133	847.13	827.342	848.99	895.322	989.413	911.957	954.805	924.384
CADM2	Cadm2	ENSMUSG00000064115	8166.98	0.110927	1.07992	0.0141431	0.520621	8196.42	8398.8	8455.47	8871.6	7664.37	8272.06	8075.58	7401.51
GABRQ	Gabrq	ENSMUSG00000031344	250.48	0.283643	1.21726	0.0141598	0.520621	255.668	263.465	313.482	266.826	199.126	222.326	258.949	223.999
BAIAP3	Baiap3	ENSMUSG00000047507	2364.84	0.13155	1.09547	0.0142533	0.522035	2487.41	2474.09	2629.53	2296.12	2129.65	2275.79	2358.46	2267.64
SLITRK1	Slitrk1	ENSMUSG00000075478	2282.8	0.13263	1.09629	0.0142766	0.522035	2284.05	2402.47	2378.79	2484.77	2207.02	2268.43	2251.71	1985.14
IDE	Ide	ENSMUSG00000056999	1360.61	0.134303	1.09756	0.0142774	0.522035	1358.86	1481.12	1354.55	1503.74	1315.07	1276.93	1284.39	1310.25
PREP	Prep	ENSMUSG00000019849	951.654	0.146965	1.10724	0.0143307	0.523019	962.125	1028.56	970.515	1039.03	903.541	950.987	897.232	861.243
SNRNP70	Snrnp70	ENSMUSG00000063511	14310.1	-0.0855935	-1.06112	0.0143897	0.523975	13756.5	13828	14331.5	13624.3	14872.1	15252.1	14607	14209.3
CFAP44	Cfap44	ENSMUSG00000071550	227.996	-0.401242	-1.32064	0.0144639	0.523975	193.727	186.717	263.554	142.92	223.616	241.585	282.052	289.798
RPS9	Rps9	ENSMUSG00000006333	4060.31	-0.138225	-1.10055	0.0144874	0.523975	3814.26	3740.5	3804.84	4107.45	4614.71	3871.1	4201	4328.61
GRM5	Grm5	ENSMUSG00000049583	7059.11	0.116466	1.08408	0.014512	0.523975	7450.92	7431.12	7044.19	7445.74	6361.37	6865.44	7299.78	6574.36
SALL1	Sall1	ENSMUSG00000031665	685.908	0.201078	1.14956	0.0145714	0.523975	767.898	709.239	687.704	771.285	644.451	564.483	624.071	718.136
ESPN	Espn	ENSMUSG00000028943	176.515	-0.288425	-1.22131	0.0145968	0.523975	147.695	151.582	172.319	164.337	204.652	194.697	187.695	189.143
SEMA6A	Sema6a	ENSMUSG00000019647	1235.88	0.142842	1.10408	0.0146044	0.523975	1282.65	1322.96	1270.18	1313.03	1114.53	1158.65	1142.18	1282.88
TNPO2	Tnpo2	ENSMUSG00000031691	6156.42	0.097905	1.07022	0.0146218	0.523975	6430.58	6504.27	6131.79	6394.77	5776.42	6041.66	5755.62	6216.22
SIPA1L3	Sipa1l3	ENSMUSG00000030583	2915.26	0.141702	1.10321	0.0147188	0.524295	2998.05	3221.57	2913.39	3100.52	2675.88	2736.44	2607.06	3069.2
SV2C	Sv2c	ENSMUSG00000051111	2801.12	0.160225	1.11746	0.0147257	0.524295	3055.97	3064.52	2779.06	2923.48	2315.33	2708.76	2895.97	2665.9
ENPP6	Enpp6	ENSMUSG00000038173	297.244	0.325707	1.25328	0.0147722	0.524295	297.206	306.001	317.741	402.894	222.875	241.369	268.035	321.83
TCAF1	Tcaf1	ENSMUSG00000036667	10341	0.109363	1.07875	0.0148142	0.524295	10890.9	11051.6	10309.2	10676	9195.32	10093.7	10330.2	10181.3
CEP70	Cep70	ENSMUSG00000056267	585.558	-0.219353	-1.16421	0.0148163	0.524295	581.157	512.093	551.533	517.369	628.046	641.864	712.195	540.206
MAML2	Maml2	ENSMUSG00000031925	370.38	0.27529	1.21024	0.0149352	0.526362	425.751	414.706	411.09	368.122	276.174	310.714	396.613	359.868
XPNPEP3	Xpnpep3	ENSMUSG00000022401	635.202	0.173136	1.12751	0.0149545	0.526362	652.289	713.16	691.471	635.086	576.628	625.206	616.435	571.344
SLC7A8	Slc7a8	ENSMUSG00000022180	2562.55	0.115995	1.08372	0.0150562	0.528998	2598.61	2565.79	2808.39	2688.59	2411.2	2405.11	2592.73	2430.01
SMIM12	Smim12	ENSMUSG00000042380	849.901	-0.16304	-1.11964	0.0151071	0.529847	820.459	841.233	749.982	796.851	970.701	858.499	861.876	899.604
DCST1	Dcst1	ENSMUSG00000042672	115.279	0.46484	1.38016	0.015175	0.530346	144.608	166.973	116.639	105.854	85.5445	109.02	117.811	75.7856
CCDC130	Ccdc130	ENSMUSG00000004994	309.56	0.27437	1.20947	0.0152006	0.530346	389.214	312.603	306.844	347.837	263.211	284.586	250.679	321.506
ABHD12B	Abhd12b	ENSMUSG00000090121	228.827	-0.346863	-1.27179	0.0152018	0.530346	172.751	218.573	224.872	190.455	230.416	327.274	234.239	232.037
SAMD8	Samd8	ENSMUSG00000021770	2931.43	0.0938542	1.06722	0.015352	0.534071	3059.02	3065.13	2956.29	3024.49	2763.63	2890.15	2872.94	2819.75
LIME1	Lime1	ENSMUSG00000090077	1262.07	-0.183041	-1.13527	0.0153625	0.534071	1256.75	1319.53	1073.16	1077.74	1395.71	1398.06	1298.16	1277.47
OAF	Oaf	ENSMUSG00000032014	262.278	0.353843	1.27796	0.0154164	0.534803	262.758	250.513	324.874	343.076	259.974	204.196	183.687	269.145
ZFHX4	Zfhx4	ENSMUSG00000025255	957.096	0.218122	1.16322	0.0154618	0.534803	954.826	1086.25	1078.56	994.762	755.159	901.766	1041.51	843.93
AVPI1	Avpi1	ENSMUSG00000018821	500.329	-0.194416	-1.14426	0.0154851	0.534803	453.584	489.062	454.599	470.29	594.858	509.55	512.351	518.338
RPL11	Rpl11	ENSMUSG00000059291	4059.98	-0.16772	-1.12328	0.0155082	0.534803	3870.68	3764.26	3581.34	4083.6	4846.88	3818.92	4096.59	4417.53
MRGBP	Mrgbp	ENSMUSG00000027569	671.988	-0.172904	-1.12733	0.0155188	0.534803	595.628	633.468	635.816	663.81	752.24	746.572	665.094	683.275
IL3RA	Il3ra	ENSMUSG00000068758	68.1701	0.509668	1.42372	0.0157636	0.541355	71.29	83.8229	78.7519	86.8906	43.9864	56.0679	48.5927	75.958
AP2B1	Ap2b1	ENSMUSG00000035152	11716.8	0.0999951	1.07177	0.0158573	0.543627	12245.1	11980.3	12113.6	12148.3	10669.7	11965.6	11613.4	10998.7
HCFC1	Hcfc1	ENSMUSG00000031386	4832.09	0.0835039	1.05959	0.0160407	0.545585	4943.62	5106.65	4894.33	4941.34	4617.76	4678.29	4804.29	4670.43
PNMA8B	Pnmal2	ENSMUSG00000070802	12722.2	0.124609	1.09021	0.0160782	0.545585	14245.9	14017.7	12276.7	12542.5	12165.5	11933.2	12463.9	12132.1
NFAT5	Nfat5	ENSMUSG00000003847	4751.07	0.152708	1.11165	0.0160793	0.545585	5179.35	4961.83	4796.58	5068.12	3880.93	4696.52	4836.37	4588.83
ZC3H13	Zc3h13	ENSMUSG00000022000	2600.14	-0.165027	-1.12119	0.0160836	0.545585	2442.98	2504.08	2498.45	2356.54	2623.35	2402.67	2938.98	3034.04
ALK	Alk	ENSMUSG00000055471	318.815	0.216306	1.16176	0.0161075	0.545585	340.16	366.559	332.385	331.017	285.009	285.164	302.736	307.489
FLT4	Flt4	ENSMUSG00000020357	135.964	0.3459	1.27094	0.0162958	0.549672	148.493	145.118	151.711	163.238	100.974	110.274	141.401	126.499
CLEC3B	Clec3b	ENSMUSG00000025784	65.9322	-0.546432	-1.46047	0.0163178	0.549672	61.5711	37.8414	71.3367	43.5236	90.4654	67.7378	78.9416	76.0401
CLCN2	Clcn2	ENSMUSG00000022843	2642.29	-0.121667	-1.08799	0.0163248	0.549672	2546.52	2542.7	2583.34	2450.2	2767.61	2956.79	2556.73	2734.4
LIPE	Lipe	ENSMUSG00000003123	387.161	0.236384	1.17804	0.0163609	0.549672	409.688	430.923	410.268	423.072	305.679	410.062	337.194	370.405
VPS37D	Vps37d	ENSMUSG00000043614	543.018	-0.240863	-1.1817	0.0164043	0.549672	517.617	492.098	498.826	483.166	722.406	563.123	524.858	542.049
MPDZ	Mpdz	ENSMUSG00000028402	2528.81	0.162731	1.1194	0.0164462	0.549672	2529.41	2858.1	2941.73	2358.45	2419.02	2320.15	2331.24	2472.35
ECT2L	Ect2l	ENSMUSG00000071392	5.73878	-1.61591	-3.06504	0.0165004	0.549672	2.18624	2.22478	2.31251	5.49799	7.11908	6.41629	9.46504	10.6883
ENHO	Enho	ENSMUSG00000028445	1560.72	-0.177651	-1.13104	0.0165431	0.549672	1432.77	1525.02	1415.3	1487.37	1939.02	1558.01	1561.07	1567.23
ADCYAP1R1	Adcyap1r1	ENSMUSG00000029778	6972.53	0.0986527	1.07077	0.016585	0.549672	7164.52	7188.83	7355.18	7131.83	6348.83	6645.07	7097.01	6849
LZTS2	Lzts2	ENSMUSG00000035342	1955.2	-0.110114	-1.07931	0.0166533	0.549672	1799.2	1916.95	1853.09	1954.79	2062.53	1981.46	2045.91	2027.66
PIANP	Pianp	ENSMUSG00000030329	5084.22	0.105459	1.07584	0.0166804	0.549672	5329.37	5377.2	5432.09	4938.73	5080.4	4936.52	4883.72	4695.76
CYHR1	Cyhr1	ENSMUSG00000053929	5073.25	-0.0880563	-1.06294	0.0167037	0.549672	4970.5	5033.32	4880.11	4789.74	5230.06	5161.21	5107.1	5413.96
CYTH1	Cyth1	ENSMUSG00000017132	3074.06	-0.0890479	-1.06367	0.0167043	0.549672	2992.47	2932.59	2963.31	3029.9	3158.63	3105.67	3187.91	3221.99
GGH	Ggh	ENSMUSG00000073987	287.026	-0.234629	-1.1766	0.0167727	0.549672	257.653	282.447	253.982	261.176	324.165	276.736	317.329	322.725
RBM47	Rbm47	ENSMUSG00000070780	38.3662	-0.725423	-1.65339	0.0168313	0.549672	36.5922	21.4915	41.5636	15.5558	49.6297	50.555	41.5947	49.9473
UQCR11	Uqcr11	ENSMUSG00000020163	1510.29	-0.139914	-1.10184	0.016853	0.549672	1461.66	1502.52	1405.92	1379.44	1693.9	1566.26	1458.95	1613.65
IL16	Il16	ENSMUSG00000001741	212.305	0.314222	1.24334	0.0168592	0.549672	232.798	250.923	223.191	233.041	149.354	203.59	182.336	223.202
TTC28	Ttc28	ENSMUSG00000033209	785.872	0.198683	1.14765	0.0168651	0.549672	826.87	811.673	867.141	851.027	613.991	815.114	742.396	758.765
SAR1B	Sar1b	ENSMUSG00000020386	1202.7	-0.149104	-1.10888	0.0168656	0.549672	1147.18	1089.61	1134.11	1193.15	1379.05	1256.88	1244.96	1176.66
TUBB	Tubb5	ENSMUSG00000001525	13560.6	0.106358	1.07651	0.0168984	0.549672	14328.6	14171.5	14020.4	13722.3	14064.9	12832	12248	13096.8
SLC38A5	Slc38a5	ENSMUSG00000031170	60.3188	0.640814	1.55921	0.0169233	0.549672	77.4703	86.7862	69.4278	60.7792	76.9634	33.3307	36.6306	41.1618
PTPRO	Ptpro	ENSMUSG00000030223	1298.39	0.151971	1.11109	0.0169504	0.549672	1468.77	1354.82	1263.22	1381.6	1311.66	1207.79	1149.52	1249.75
PPM1G	Ppm1g	ENSMUSG00000029147	2020.06	0.126769	1.09185	0.0169505	0.549672	2153.73	2073.91	2170.03	2037.51	2069.58	1821.24	1970.16	1864.31
RNASEL	Rnasel	ENSMUSG00000066800	437.123	-0.226013	-1.1696	0.0169506	0.549672	372.299	415.101	436.591	385.651	413.151	519.421	498.475	456.297
GAL3ST3	Gal3st3	ENSMUSG00000047658	1297.05	0.131068	1.0951	0.0170861	0.5526	1411.27	1390.74	1278.95	1343.72	1286.64	1229.15	1187.27	1248.68
C1S	C1s1	ENSMUSG00000038521	44.0449	-0.711264	-1.63724	0.0170968	0.5526	24.2943	22.8801	47.5877	39.488	66.8366	56.3375	57.3972	37.5375
GPR149	Gpr149	ENSMUSG00000043441	149.455	0.362523	1.28567	0.0173368	0.557574	152.004	179.675	146.703	193.985	105.885	135.342	153.045	128.998
TMEM145	Tmem145	ENSMUSG00000043843	1882.98	-0.13656	-1.09928	0.0173433	0.557574	1759.7	1792.32	1860.1	1763.04	2070.75	2112.73	1853.37	1851.79
FAM168A	Fam168a	ENSMUSG00000029461	10670.9	0.080376	1.05729	0.0174412	0.557574	10674.1	11141	11100.5	10953.9	10126.8	10636.9	10579.6	10154.3
MAP2K6	Map2k6	ENSMUSG00000020623	302.642	0.230212	1.17301	0.0174851	0.557574	328.975	326.262	303.648	347.567	250.089	281.515	299.156	283.921
GSE1	Gse1	ENSMUSG00000031822	2864.57	0.151302	1.11057	0.0174881	0.557574	3153.64	3141.05	2729.26	3034.92	2523.08	2629.58	2718.12	2986.87
TMEM245	Tmem245	ENSMUSG00000055296	4305.2	0.137066	1.09967	0.0174914	0.557574	4339.75	4472.91	4467.23	4756.72	3706.92	4434.07	4269.26	3994.72
SMOX	Smox	ENSMUSG00000027333	1599.04	-0.147164	-1.10739	0.0175002	0.557574	1629.22	1455.52	1436.58	1550.7	1614.05	1700.83	1589.27	1816.16
SPAG1	Spag1	ENSMUSG00000037617	581.341	-0.178171	-1.13145	0.0175079	0.557574	576.331	554.782	522.23	528.8	607.187	628.09	569.624	663.684
UNC119B	Unc119b	ENSMUSG00000046562	1077.98	-0.162627	-1.11932	0.0175279	0.557574	1030.1	1109.36	941.613	986.615	1074.31	1096.95	1163.81	1221.1
ANKRD13A	Ankrd13a	ENSMUSG00000041870	1889.2	-0.127755	-1.09259	0.0175509	0.557574	1725.56	1787.45	1767.75	1942.06	1915.99	2037.53	2044.29	1892.98
KSR2	Ksr2	ENSMUSG00000061578	2582.13	0.157371	1.11525	0.0175607	0.557574	2654.61	2857.22	2606.38	2771.17	2127.08	2677.63	2482.12	2480.81
TEF	Tef	ENSMUSG00000022389	13969.9	-0.0834243	-1.05953	0.0176709	0.559079	12943.1	13955.4	13545.8	13821.3	14411.9	14686.1	14085.7	14309.6
RTP3	Rtp3	ENSMUSG00000066319	6.82268	1.67395	3.19086	0.0176735	0.559079	6.21763	20.9583	10.0324	4.76906	3.35633	1.53955	2.37686	5.33135
ARID1A	Arid1a	ENSMUSG00000007880	4996.41	0.115894	1.08365	0.0177115	0.559079	5335.85	5259.81	4959	5230.77	4400.02	4936.44	5012.23	4837.16
ZC3H14	Zc3h14	ENSMUSG00000021012	2254.85	0.121921	1.08818	0.0177406	0.559079	2474.96	2361.69	2395.36	2167.85	2204.07	2162.19	2195.49	2077.18
BCL11B	Bcl11b	ENSMUSG00000048251	3576.74	0.118167	1.08536	0.0177494	0.559079	3914.15	3711.61	3586.42	3680.14	3303.65	3394.27	3318.36	3705.32
PRPF8	Prpf8	ENSMUSG00000020850	7497.97	0.0978255	1.07016	0.017804	0.559905	7784.64	7608.05	7849.22	7763.59	6783.99	7409.03	7588.07	7197.19
SHISA8	Shisa8	ENSMUSG00000096883	122.687	0.42383	1.34148	0.0178628	0.560863	142.002	110.79	150.509	160.351	136.354	88.0637	90.8225	102.605
PTPA	Ptpa	ENSMUSG00000039515	5340.8	-0.0995832	-1.07146	0.0179809	0.56178	5196.62	5240.84	4962.37	5227.12	5846.8	5384.92	5538.83	5328.92
SLC4A1	Slc4a1	ENSMUSG00000006574	9.36599	1.70281	3.25534	0.0179839	0.56178	7.506	7.38318	40.2574	7.13576	3.36257	3.05184	0.783049	5.44815
ZCCHC14	Zcchc14	ENSMUSG00000061410	3495.21	0.13349	1.09694	0.0179895	0.56178	3762.13	3695.4	3324.4	3845.15	3100.94	3327.98	3501.08	3404.58
PHTF1	Phtf1	ENSMUSG00000058388	1632.22	-0.120459	-1.08708	0.0180369	0.56178	1547	1562.63	1513.8	1633.31	1760.12	1722.97	1712.71	1605.24
NDUFB2	Ndufb2	ENSMUSG00000002416	1745.83	-0.144412	-1.10528	0.0180606	0.56178	1752.95	1673.55	1665.5	1541.97	1979.05	1706.54	1769.07	1878.05
CCNL2	Ccnl2	ENSMUSG00000029068	3875.43	-0.105636	-1.07597	0.0180624	0.56178	3908.75	3773.84	3692.6	3555.57	3815.52	4057.86	4107.44	4091.85
COX6C	Cox6c	ENSMUSG00000014313	4305.69	-0.141294	-1.10289	0.0183315	0.567474	4010.97	3972.32	4162.23	4237.09	5117.37	4240	4336.65	4368.9
CPNE8	Cpne8	ENSMUSG00000052560	580.855	0.185247	1.13701	0.0184228	0.568522	667.499	636.023	609.072	560.259	567.413	542.43	502.112	562.034
TM9SF4	Tm9sf4	ENSMUSG00000068040	3039.98	0.105591	1.07593	0.018462	0.568843	3130.47	3126.44	3115.52	3231.75	2744.44	2973.82	2938.66	3058.75
LTK	Ltk	ENSMUSG00000027297	967.763	-0.148799	-1.10865	0.0185073	0.569352	896.952	895.749	928.539	952.583	1093.48	946.788	987.201	1040.8
GNAQ	Gnaq	ENSMUSG00000024639	6933.08	0.0928908	1.06651	0.0185577	0.570016	7122.76	7260.92	6877.72	7361.84	6476.1	6676.49	7019.73	6669.08
DIP2C	Dip2c	ENSMUSG00000048264	3248.58	0.130508	1.09468	0.0186498	0.571071	3544.48	3519.31	3037.71	3479.35	2977.73	3161.25	3192.54	3076.25
MRPL33	Mrpl33	ENSMUSG00000106918	519.413	-0.254071	-1.19257	0.0187254	0.572063	472.57	487.936	526.663	407.769	684.658	516.844	543.07	515.794
ETS2	Ets2	ENSMUSG00000022895	2420.22	0.114196	1.08237	0.018769	0.572063	2436.04	2681.74	2471.56	2472.65	2264.96	2297.83	2440.49	2296.5
EGFEM1P	Egfem1	ENSMUSG00000063600	187.865	0.307263	1.23736	0.0188107	0.572454	201.79	240.506	206.813	181.226	143.123	182.538	176.033	170.891
USP3	Usp3	ENSMUSG00000032376	866.258	0.267457	1.20368	0.0188746	0.572538	813.583	1019.55	837.79	1116.14	675.754	940.849	747.488	778.913
DENR	Denr	ENSMUSG00000023106	1405.63	-0.163447	-1.11996	0.0189003	0.572538	1209.56	1341.61	1496.08	1256.94	1441.7	1562.94	1510.11	1426.06
AUP1	Aup1	ENSMUSG00000068328	1841.96	-0.116141	-1.08383	0.0190293	0.572954	1709.51	1738.31	1732.78	1895.03	1881.77	1954.16	1877.88	1946.25
DMD	Dmd	ENSMUSG00000045103	2258.85	0.120333	1.08699	0.0190299	0.572954	2265.12	2357.39	2265.51	2524.52	2108.32	2145.66	2278.94	2125.36
TRIM44	Trim44	ENSMUSG00000027189	10579.5	0.0848387	1.06057	0.0190706	0.573308	11002.2	10824.3	10734.9	10997.6	9915.8	10320.7	10784	10056.6
DDX49	Ddx49	ENSMUSG00000057788	915.805	0.187782	1.13901	0.0191071	0.573533	882.664	1032.78	1020.82	963.09	851.388	977.566	807.059	791.064
MALT1	Malt1	ENSMUSG00000032688	358.95	0.210645	1.15721	0.0191543	0.574076	408.021	418.444	364.476	350.949	327.58	336.434	339.438	326.259
CERK	Cerk	ENSMUSG00000035891	2784.54	-0.11335	-1.08174	0.0192098	0.57487	2706.54	2790.08	2526.79	2678.42	2928.57	2906.23	2731.9	3007.79
TMEM141	Tmem141	ENSMUSG00000026939	314.923	-0.221615	-1.16604	0.0193688	0.577009	269.74	278.4	307.729	307.925	363.538	342.58	331.632	317.838
DIAPH2	Diaph2	ENSMUSG00000034480	1056.24	0.165449	1.12152	0.0194553	0.578179	1092.64	1089.14	1108.54	1175	874.952	1073.42	1051.55	984.694
ANGPTL6	Angptl6	ENSMUSG00000038742	180.897	-0.301735	-1.23263	0.0194665	0.578179	175.142	164.334	150.757	157.806	232.176	188.736	205.605	172.623
MACROD1	Macrod1	ENSMUSG00000036278	265.622	-0.267895	-1.20405	0.0194995	0.578289	230.427	237.68	250.329	246.596	349.949	259.718	268.394	281.883
HDDC2	Hddc2	ENSMUSG00000000295	271.624	-0.25974	-1.19726	0.0195858	0.57998	244.569	251.491	254.261	238.992	354.455	267.823	284.473	276.928
KLF7	Klf7	ENSMUSG00000025959	1956.74	0.151242	1.11052	0.0196642	0.58143	2107.57	2140.54	2052.82	1932.84	1651.72	1829.71	2024.48	1914.21
ZMIZ1	Zmiz1	ENSMUSG00000007817	5260.13	0.157296	1.1152	0.0197095	0.581902	5698.97	5805.81	5125.81	5553.34	4268.41	5125.2	5174.77	5328.71
C3orf38	4930453N24Rik	ENSMUSG00000059920	720.267	-0.202393	-1.15061	0.0198382	0.584827	673.357	653.572	587.176	767.204	802.494	759.143	700.582	818.608
ZSWIM1	Zswim1	ENSMUSG00000017764	778.459	0.15197	1.11109	0.0199874	0.586838	873.02	794.491	815.955	792.826	726.663	781.018	739.923	703.774
NDUFA13	Ndufa13	ENSMUSG00000036199	2295.73	-0.153182	-1.11202	0.0199954	0.586838	2220.42	2063.13	2122.52	2292.18	2734.5	2226.99	2373.14	2332.96
FRMPD3	Frmpd3	ENSMUSG00000042425	2008.03	0.108467	1.07808	0.0201036	0.587246	2064.5	2176.05	2027.72	2063.78	1872.73	2014.36	1934.02	1911.07
DNAL1	Dnal1	ENSMUSG00000042523	3858.4	0.0873371	1.06241	0.0201219	0.587246	3943.1	3947.61	3911.8	4097.26	3639.66	3785.27	3832.33	3710.2
PTPRB	Ptprb	ENSMUSG00000020154	1529.97	0.185681	1.13735	0.020131	0.587246	1724.08	1545.3	1600.43	1643.86	1326.81	1257.94	1482.2	1659.11
ANK3	Ank3	ENSMUSG00000069601	15370.6	0.124771	1.09033	0.0201331	0.587246	15591	16662.9	15552.6	16331.6	13310.3	15678.8	15500.1	14337.3
MED23	Med23	ENSMUSG00000019984	1269.43	0.114571	1.08265	0.0202205	0.587246	1330.37	1336.16	1299.87	1312.5	1198.47	1198.25	1223.43	1256.36
SCN2A	Scn2a	ENSMUSG00000075318	11430.1	0.126153	1.09138	0.0202231	0.587246	11093.7	11911.2	11728.1	12985.9	10509.9	11408.2	11443.4	10360.4
MYO9A	Myo9a	ENSMUSG00000039585	4496.76	0.217057	1.16236	0.0202425	0.587246	5117.41	5102.03	4881.3	4233.16	3342.54	4541.7	3990.42	4765.51
RPL32	Rpl32	ENSMUSG00000057841	2508.44	-0.125882	-1.09117	0.0202765	0.587246	2342.78	2475.33	2412.74	2366.73	2807.69	2383.81	2616.39	2662.05
NKAIN4	Nkain4	ENSMUSG00000027574	766.965	-0.156349	-1.11446	0.0203462	0.588405	739.73	708.599	770.286	683.587	863.471	788.776	773.093	808.178
DOK3	Dok3	ENSMUSG00000035711	398.07	-0.277584	-1.21216	0.0204249	0.588754	382.822	435.313	311.813	308.62	396.998	431.91	420.573	496.512
LHX1	Lhx1	ENSMUSG00000018698	53.951	0.552804	1.46693	0.0204648	0.588754	72.9874	52.3226	83.3155	49.5756	52.2511	38.1623	41.2455	41.7482
CHST11	Chst11	ENSMUSG00000034612	2109.21	0.110118	1.07932	0.0204701	0.588754	2216.18	2157.31	2220.31	2164.53	1926.58	2066.15	1983.62	2138.97
PCLO	Pclo	ENSMUSG00000061601	11531.2	0.115617	1.08344	0.0205392	0.588754	11859.7	11700	12182.4	12230.4	10124.6	11928.2	11396.1	10828.6
DGKG	Dgkg	ENSMUSG00000022861	2122.27	0.148478	1.1084	0.0205636	0.588754	2323.29	2316.82	2066.48	2216.85	1803.81	1989.89	2159.22	2101.79
MNT	Mnt	ENSMUSG00000000282	1494.72	0.122148	1.08835	0.0206315	0.588754	1520.09	1637.37	1603.78	1469.68	1417.51	1407.92	1424.34	1477.05
PLPPR4	Plppr4	ENSMUSG00000044667	7449.75	0.105705	1.07602	0.0206603	0.588754	7565.96	7827.47	7405.58	8089.68	6723.58	7340.49	7495.35	7149.89
DLC1	Dlc1	ENSMUSG00000031523	2144.73	0.133371	1.09685	0.0206937	0.588754	2403.95	2304.2	2031.64	2233.89	1962.23	2050.75	2126.17	2045.01
NAIP	Naip2	ENSMUSG00000078945	30.1898	-0.687438	-1.61042	0.0207474	0.588754	23.4486	27.967	14.9973	26.03	34.8093	31.6474	36.2395	46.3793
CHERP	Cherp	ENSMUSG00000052488	2139.8	0.131395	1.09535	0.020767	0.588754	2330.01	2321.49	2112.92	2182.88	1878.9	2046.97	2083.81	2161.47
SSR4	Ssr4	ENSMUSG00000002014	1064.31	-0.128459	-1.09313	0.020775	0.588754	1044.54	1023.61	992.909	1005.46	1104.87	1086.44	1176.45	1080.2
FAM124A	Fam124a	ENSMUSG00000035184	797.486	-0.205887	-1.1534	0.0208436	0.589721	751.655	770.131	646.98	791.993	784.698	795.859	992.205	846.37
LRRK1	Lrrk1	ENSMUSG00000015133	167.021	0.364851	1.28775	0.0208999	0.589721	203.878	196.758	219.637	132.081	137.985	133.597	165.115	147.117
HIVEP2	Hivep2	ENSMUSG00000015501	10038.4	0.0927224	1.06638	0.0209523	0.589721	10311.5	9982.47	10397.4	10751.7	9217.57	9905.67	10056.5	9684.48
PAMR1	Pamr1	ENSMUSG00000027188	886.219	-0.179913	-1.13282	0.0209957	0.589721	793.987	844.513	812.587	872.822	1006.85	1023.74	918.574	816.672
DPYSL3	Dpysl3	ENSMUSG00000024501	1710.51	0.127743	1.09258	0.0210122	0.589721	1835.08	1815.67	1715.24	1775.53	1529.36	1643.21	1767.63	1602.32
CHRNA6	Chrna6	ENSMUSG00000031491	71.6981	0.510667	1.42471	0.0210178	0.589721	98.1456	89.0282	71.9088	77.4987	41.8502	49.0245	74.2202	71.9083
CCDC107	Ccdc107	ENSMUSG00000028461	522.409	-0.249656	-1.18892	0.0210547	0.589919	475.047	445.044	470.504	519.235	710.922	511.972	529.369	517.18
ACADS	Acads	ENSMUSG00000029545	212.148	-0.255609	-1.19384	0.0210885	0.590029	187.667	186.776	207.784	192.063	255.169	218.32	217.983	231.423
TIMM17B	Timm17b	ENSMUSG00000031158	417.523	-0.206225	-1.15367	0.0211207	0.590084	388.254	368.076	427.187	366.728	475.952	432.257	473.125	408.607
TENM1	Tenm1	ENSMUSG00000016150	2352.23	0.215517	1.16112	0.0211501	0.590084	2297.96	2535.83	2653	2620.76	1726.6	2552.81	2254.12	2176.75
C1orf21	1700025G04Rik	ENSMUSG00000032666	3129.77	-0.12651	-1.09165	0.0212799	0.59287	3141.83	2866.14	3081.34	2880.07	3360.81	3021.94	3484.78	3201.22
ATG9A	Atg9a	ENSMUSG00000033124	5439.28	0.0819376	1.05844	0.0213245	0.593277	5714.89	5661.33	5410.48	5587.4	5166.26	5397.75	5246.28	5329.85
KCNK2	Kcnk2	ENSMUSG00000037624	1833.98	-0.129698	-1.09406	0.0214464	0.59527	1665.42	1774.65	1702.06	1864.24	1926.42	1993.36	1970.81	1774.87
PTPN18	Ptpn18	ENSMUSG00000026126	35.6385	-0.637484	-1.55561	0.0214616	0.59527	29.687	29.1721	29.0359	22.6735	55.0761	30.1614	43.1118	46.1901
ANAPC2	Anapc2	ENSMUSG00000026965	2641.56	0.124911	1.09044	0.0215518	0.59527	3009.52	2680.4	2551.09	2785.19	2568.41	2536.79	2450.2	2550.86
SEC14L3	Sec14l3	ENSMUSG00000054986	44.9786	-0.592472	-1.50783	0.0215557	0.59527	40.4708	38.3833	30.9091	31.9011	38.1077	73.9773	50.5113	55.5685
NRP2	Nrp2	ENSMUSG00000025969	1641.92	0.156919	1.1149	0.0215769	0.59527	1808.18	1812.85	1613.41	1688.79	1439.1	1437.66	1683.56	1651.81
TAF15	Taf15	ENSMUSG00000020680	1270.22	0.157933	1.11569	0.0216267	0.59527	1324.23	1287.68	1497.49	1247.84	1226.98	1272.37	1185.67	1119.52
AFAP1L2	Afap1l2	ENSMUSG00000025083	328.226	0.211795	1.15813	0.0216441	0.59527	368.378	366.638	326.422	348.379	319.344	290.176	285.494	320.981
SPRN	Sprn	ENSMUSG00000045733	5063.68	0.0794427	1.05661	0.0216643	0.59527	5215.08	5195.39	5206.89	5195.85	4997.12	5045.63	4754.47	4899.05
MAP2	Map2	ENSMUSG00000015222	34034.9	0.0974103	1.06985	0.021728	0.595293	35665.8	34779.3	33464.4	36824	31050.2	32784.9	33853.3	33857.3
UBL5	Ubl5	ENSMUSG00000084786	1625.05	-0.186584	-1.13807	0.0218103	0.59672	1486.88	1560.3	1388.01	1648.02	1994.07	1584.75	1560.57	1777.84
C1QC	C1qc	ENSMUSG00000036896	970.117	-0.156692	-1.11473	0.0219122	0.598627	945.448	874.577	941.751	909.459	1069.62	910.968	1021.91	1087.2
MAN2B2	Man2b2	ENSMUSG00000029119	919.197	0.133106	1.09665	0.0219568	0.598627	921.408	1001.92	957.54	964.563	848.957	906.605	876.802	875.779
IRF7	Irf7	ENSMUSG00000025498	75.5118	0.441064	1.3576	0.0220595	0.598762	73.1705	86.6075	81.6694	106.998	62.8585	75.7353	56.1907	60.8644
ZNF184	Zfp184	ENSMUSG00000006720	70.0073	0.45623	1.37195	0.0220848	0.598762	106.972	70.4734	71.6111	75.6031	57.729	63.9006	57.4231	56.3462
WDR26	Wdr26	ENSMUSG00000038733	4492.14	0.0947916	1.06791	0.0221027	0.598762	4595.68	4601.85	4901.59	4458.89	4288.1	4305.49	4488.04	4297.48
ATP6V0B	Atp6v0b	ENSMUSG00000033379	5522.93	-0.115134	-1.08308	0.0221271	0.598762	5492.67	5425.23	5165.61	5128.94	6117.41	5471.39	5411.26	5970.9
PSMD6	Psmd6	ENSMUSG00000021737	1810.37	-0.125338	-1.09076	0.0221797	0.599351	1685.24	1731.87	1707.66	1804.39	2042.83	1859.71	1877.14	1774.11
C15orf65	Ccpg1os	ENSMUSG00000086158	108.208	-0.352998	-1.27721	0.0222859	0.599351	97.7637	91.7661	90.7012	99.4223	102.08	133.304	132.792	117.834
NDUFB11	Ndufb11	ENSMUSG00000031059	2214.94	-0.13225	-1.096	0.0223325	0.599351	2028.13	2083.35	2236.9	2106.94	2540.44	2168.65	2294.72	2260.38
C14orf119	1700123O20Rik	ENSMUSG00000040822	430.609	-0.203624	-1.15159	0.0223545	0.599351	418.367	409.603	343.369	430.342	451.078	445.752	483.663	462.694
EEF1AKMT1	Eef1akmt1	ENSMUSG00000021951	488.663	-0.201574	-1.14995	0.0223599	0.599351	499.313	450.411	396.484	472.453	505.218	539.633	490.562	555.225
SH3GL3	Sh3gl3	ENSMUSG00000030638	907.488	-0.161133	-1.11817	0.0223609	0.599351	844.297	857.72	853.438	872.492	1022.15	839.081	1013.46	957.266
VARS	Vars	ENSMUSG00000007029	1534.18	0.150202	1.10972	0.0224877	0.600661	1520.48	1560.8	1536.51	1843.79	1468.59	1463.98	1481.48	1397.79
RPS12	Rps12	ENSMUSG00000061983	3403.74	-0.136086	-1.09892	0.0224998	0.600661	3454.84	3403.61	3103.89	3010.73	3857.4	3401.77	3404.38	3593.32
KCNG3	Kcng3	ENSMUSG00000045053	91.7192	0.430258	1.34747	0.0225489	0.600661	112.615	106.812	102.598	98.3238	52.0041	86.8696	91.8279	82.7037
CSPP1	Cspp1	ENSMUSG00000056763	1165	-0.145407	-1.10604	0.0225558	0.600661	1229.41	1072.24	1050.27	1073.42	1166.27	1232.73	1250.33	1245.29
TTC13	Ttc13	ENSMUSG00000037300	1361.72	-0.13847	-1.10074	0.0225616	0.600661	1319.95	1370.1	1259.26	1233.08	1332	1524.83	1465.91	1388.64
SMAD3	Smad3	ENSMUSG00000032402	2212.21	0.112723	1.08127	0.0226161	0.600974	2459.24	2289.53	2272.22	2171.97	2099.82	2088.63	2127.22	2189.04
FAM217B	Fam217b	ENSMUSG00000070476	2130.83	0.133259	1.09677	0.0226878	0.601436	2161.95	2184.95	2211.24	2358.63	2030.6	2239.61	1954.11	1905.53
ADAM15	Adam15	ENSMUSG00000028041	3994.25	-0.118959	-1.08595	0.0227123	0.601436	3695.59	3798.45	4109.34	3716.87	4425.46	4128.56	3883.3	4196.44
SMARCD2	Smarcd2	ENSMUSG00000078619	659.625	-0.164472	-1.12076	0.0228023	0.603011	635.352	589.354	652.411	610.303	643.232	746.748	686.936	712.66
ACVRL1	Acvrl1	ENSMUSG00000000530	536.543	0.172412	1.12694	0.0228441	0.603256	608.654	560.069	557.217	549.4	533.272	478.967	480.946	523.821
SWI5	Swi5	ENSMUSG00000044627	2583.3	-0.129875	-1.0942	0.0228995	0.603256	2539.77	2444.13	2401.83	2484.06	3011.98	2567.43	2596.72	2620.44
NIN	Nin	ENSMUSG00000021068	2249.61	0.195114	1.14481	0.022903	0.603256	2485.2	2300.89	2326.37	2489.9	1677.49	2350.29	2135.52	2231.21
LNPEP	Lnpep	ENSMUSG00000023845	5507.64	0.0978217	1.07016	0.0229366	0.603336	5600.01	5802.89	5630.56	5740.61	5022.02	5597.17	5472.76	5195.1
CTU2	Ctu2	ENSMUSG00000049482	590.225	-0.243356	-1.18374	0.0230197	0.604244	477.084	518.236	584.087	581.545	605.106	784.87	608.686	562.186
SYNPO	Synpo	ENSMUSG00000043079	6169.55	0.0903515	1.06463	0.0230413	0.604244	6486.35	6689.82	6156.25	6115.86	5906.59	5976.56	5976.06	6048.88
C10orf90	D7Ertd443e	ENSMUSG00000030994	204.038	-0.341558	-1.26712	0.0230627	0.604244	143.398	154.788	207.339	214.28	223.998	263.04	228.025	197.433
FDX2	Fdx2	ENSMUSG00000079677	841.575	-0.167353	-1.123	0.0231834	0.605257	761.71	782.202	829.935	798.648	1009.35	832.798	849.28	868.679
PGM2L1	Pgm2l1	ENSMUSG00000030729	13144.7	0.0863514	1.06168	0.0231932	0.605257	13301.8	13464.6	13286.6	14098.3	12617	13342.7	12767.6	12278.7
ZNF394	Zkscan14	ENSMUSG00000029627	242.025	0.259645	1.19718	0.0232397	0.60567	233.572	247.996	308.919	265.322	229.161	228.081	207.353	215.792
TUBB2A	Tubb2a	ENSMUSG00000058672	17232.6	0.0839575	1.05992	0.023339	0.607305	17701.2	17868.9	17798.6	17567.8	17728.1	16767	16214.3	16214.6
GPRIN1	Gprin1	ENSMUSG00000069227	3343.01	0.116415	1.08404	0.0233862	0.607305	3628.47	3610.21	3284.04	3388.78	3406.33	3030.47	3214.4	3181.4
SP7	Sp7	ENSMUSG00000060284	62.1065	0.562162	1.47648	0.0233996	0.607305	85.4361	58.2277	69.1101	84.3135	68.7355	37.3429	35.5729	58.1129
CFAP36	Cfap36	ENSMUSG00000020462	2358.25	-0.0963041	-1.06903	0.02345	0.607305	2303.5	2222.34	2317.62	2275.77	2512.73	2467.41	2409.19	2357.48
SART3	Sart3	ENSMUSG00000018974	1584.56	-0.157473	-1.11533	0.023483	0.607305	1533.64	1599.73	1542.79	1313.56	1651.64	1769.33	1724.89	1540.91
NUCKS1	Nucks1	ENSMUSG00000026434	4817.45	0.0732863	1.05211	0.0234866	0.607305	4947.91	4892.85	4965.09	4953.76	4754.96	4656.03	4733.43	4635.58
RAB11B	Rab11b	ENSMUSG00000077450	6734.9	0.0789831	1.05627	0.0236329	0.608859	6773.01	6878.92	7159.2	6867.94	6716.56	6493.42	6404.4	6585.72
FAXC	Faxc	ENSMUSG00000028246	1603	0.190199	1.14092	0.023657	0.608859	1747.31	1715.14	1636.65	1732.56	1217.3	1697.3	1580.82	1496.93
SHROOM4	Shroom4	ENSMUSG00000068270	252.646	0.264053	1.20085	0.0236601	0.608859	330.094	258.158	257.264	258.321	204.715	236.315	231.77	244.531
ATRN	Atrn	ENSMUSG00000027312	8098.72	0.0934652	1.06693	0.0237385	0.608859	8348.2	8478.29	8010.38	8605.29	7401.3	8067.5	8051.01	7827.79
CSGALNACT2	Csgalnact2	ENSMUSG00000042042	477.106	-0.180135	-1.13299	0.0237388	0.608859	461.758	404.897	471.473	451.311	507.617	487.808	534.774	497.208
HEXB	Hexb	ENSMUSG00000021665	2680.18	-0.113094	-1.08155	0.0237493	0.608859	2431.33	2493.69	2666.98	2711.87	2846.64	2653.84	2788.97	2848.1
CEP131	Cep131	ENSMUSG00000039781	1023.18	-0.17257	-1.12706	0.0237622	0.608859	844.801	1046.25	984.26	974.553	1159.62	1115.19	1068.22	992.536
FOXM1	Foxm1	ENSMUSG00000001517	67.718	0.479249	1.39402	0.0239284	0.609388	65.7185	69.54	84.9681	94.548	42.8467	61.1323	66.5422	56.4483
GNG13	Gng13	ENSMUSG00000025739	373.02	-0.240082	-1.18106	0.0239385	0.609388	341.649	319.69	320.052	387.801	465.706	367.395	417.672	364.193
KATNA1	Katna1	ENSMUSG00000019794	283.667	-0.258684	-1.19639	0.0240009	0.609388	272.779	275.043	200.869	284.952	307.783	313.286	308.882	305.737
PLEKHH2	Plekhh2	ENSMUSG00000040852	486.604	-0.184707	-1.13659	0.0240053	0.609388	433.272	459.512	476.681	450.747	468.605	531.706	563.677	508.636
FLYWCH2	Flywch2	ENSMUSG00000023911	204.873	-0.312312	-1.2417	0.0240185	0.609388	169.267	186.512	157.986	218.322	265.644	230.323	219.908	191.022
CHID1	Chid1	ENSMUSG00000025512	1820.47	0.130532	1.0947	0.0240368	0.609388	1827.77	1846.8	2105.81	1830.74	1744.42	1727.03	1804.47	1676.74
HVCN1	Hvcn1	ENSMUSG00000064267	113.037	0.389892	1.3103	0.0241115	0.609388	100.049	125.857	164.617	122.833	98.559	101.273	105.293	85.8156
RELN	Reln	ENSMUSG00000042453	3135.7	0.139139	1.10125	0.0241212	0.609388	3285.55	3314.7	3083.27	3461.63	3224.55	3167.68	2750.13	2798.09
ARHGEF37	Arhgef37	ENSMUSG00000045094	203.593	-0.3515	-1.27589	0.0241217	0.609388	130.835	192.593	182.146	210.089	185.987	231.597	266.692	228.806
FAM78B	Fam78b	ENSMUSG00000060568	1057.5	0.134059	1.09738	0.0242257	0.609943	1078.47	1169.92	1044.67	1132.27	983.156	1006.26	1059	986.23
UPP2	Upp2	ENSMUSG00000026839	698.902	-0.163331	-1.11987	0.0242993	0.609943	610.034	641.852	698.502	688.853	698.825	748.657	715.73	788.761
RPL39	Rpl39	ENSMUSG00000079641	1469.45	-0.166109	-1.12203	0.0243063	0.609943	1463.23	1437.27	1369.25	1270.09	1739.77	1382.11	1515.5	1578.36
C1orf196	6330411D24Rik	ENSMUSG00000110067	18.313	-1.51782	-2.86358	0.0243156	0.609943	12.8011	10.6012	4.83883	7.89109	50.5195	10.4763	2.35654	47.0197
PCGF6	Pcgf6	ENSMUSG00000025050	738.902	-0.141937	-1.10339	0.0243316	0.609943	718.025	728.958	659.289	703.833	794.402	771.6	769.021	766.087
CPEB4	Cpeb4	ENSMUSG00000020300	3743.58	0.100105	1.07185	0.0243657	0.609943	3914.47	3828.96	3768.05	3979.82	3485.47	3755.76	3757.91	3458.2
CCDC134	Ccdc134	ENSMUSG00000068114	471.378	-0.207546	-1.15472	0.0243903	0.609943	426.652	408.529	438.061	477.112	443.317	566.129	489.293	521.927
AIFM1	Aifm1	ENSMUSG00000036932	718.936	-0.162056	-1.11888	0.0244626	0.610978	716.899	646.506	709.596	641.695	822.43	758.839	727.709	727.813
LRRTM1	Lrrtm1	ENSMUSG00000060780	2105.65	0.110742	1.07978	0.0245528	0.611175	2227.09	2294.6	2132.36	2091.14	2000.64	2018.2	1959.4	2121.78
HNRNPH1	Hnrnph1	ENSMUSG00000007850	7751.42	-0.106815	-1.07685	0.0245853	0.611175	7658.34	7640.27	7527.84	7030.22	7589.31	8048.97	7919.27	8597.14
EMILIN2	Emilin2	ENSMUSG00000024053	229.834	-0.360852	-1.28418	0.0246366	0.611175	181.907	179.872	197.625	243.929	236.098	352.786	231.803	214.657
PLK4	Plk4	ENSMUSG00000025758	167.656	0.463427	1.37881	0.0246551	0.611175	118.914	284.542	202.866	174.735	133.601	157.989	135.861	132.739
PIKFYVE	Pikfyve	ENSMUSG00000025949	2055.49	0.118032	1.08525	0.0246569	0.611175	2102.21	2160.13	2197.49	2095.57	1803.14	2031.44	2047.12	2006.79
IFRD1	Ifrd1	ENSMUSG00000001627	1249.01	-0.208678	-1.15563	0.02473	0.611175	1093.99	1030.96	1112.96	1400.99	1468.33	1190.27	1372.48	1322.11
CHL1	Chl1	ENSMUSG00000030077	5139.28	0.108571	1.07816	0.0247875	0.611175	5274.55	5417.71	5009.86	5626.95	4746.02	5081.21	5176.56	4781.39
CASP8AP2	Casp8ap2	ENSMUSG00000028282	484.474	0.310286	1.23995	0.0248638	0.611175	581.337	619.761	370.65	575.191	373.889	431.452	440.974	482.535
NOMO3	Nomo1	ENSMUSG00000030835	3825.87	0.0996425	1.07151	0.0249022	0.611175	4090.43	4152.62	3768.59	3818.43	3626.11	3678.79	3698.18	3773.81
ATP2A3	Atp2a3	ENSMUSG00000020788	300.768	0.221462	1.16591	0.0249185	0.611175	340.898	348.835	297.497	307.623	262.714	262.841	294.438	291.3
STXBP5L	Stxbp5l	ENSMUSG00000022829	1621.58	0.23144	1.17401	0.0249332	0.611175	1546.61	1741.16	1712.86	2005.21	1193.69	1700.02	1657.25	1415.86
TCIRG1	Tcirg1	ENSMUSG00000001750	562.339	0.186222	1.13778	0.0250419	0.611896	624.105	525.348	619.236	627.451	570.471	496.883	522.166	513.05
ABR	Abr	ENSMUSG00000017631	17748.5	0.0731095	1.05198	0.0250644	0.611896	18152.5	18506.9	17961.7	18167.6	16622.2	17575.2	17785.4	17216.3
LEFTY2	Lefty2	ENSMUSG00000066652	23.5483	0.919135	1.89098	0.0250732	0.611896	22.2063	28.2414	50.7438	21.5339	17.0744	19.0985	22.0546	7.43318
GPAM	Gpam	ENSMUSG00000024978	2473.49	0.128292	1.093	0.0250933	0.611896	2636.9	2551.59	2699	2447.05	2416.94	2165.06	2324.24	2547.16
SMPDL3A	Smpdl3a	ENSMUSG00000019872	696.601	-0.179264	-1.13231	0.0251502	0.611896	699.833	595.314	682.309	637.121	820.096	703.696	687.915	746.529
SCGN	Scgn	ENSMUSG00000021337	36.332	0.633308	1.55112	0.025159	0.611896	48.5016	32.1815	48.637	47.5626	35.0809	34.8506	22.9383	20.9034
SLC9A6	Slc9a6	ENSMUSG00000060681	4376.69	-0.115489	-1.08334	0.0251799	0.611896	4250.34	4078.48	3935.49	4543.32	4499.45	4803.3	4495.5	4407.65
SLC39A7	Slc39a7	ENSMUSG00000024327	2468.57	-0.107384	-1.07727	0.0252472	0.61278	2495.58	2312.22	2352.53	2348.84	2608.79	2456.89	2485.29	2688.39
DFFB	Dffb	ENSMUSG00000029027	322.892	-0.247406	-1.18707	0.025408	0.615103	317.767	270.055	305.393	287.35	359.093	414.215	319.916	309.349
LGI4	Lgi4	ENSMUSG00000036560	1081.27	0.179982	1.13287	0.0254509	0.615103	1074.51	1281.54	1060.21	1182.39	1076.84	906.601	974.517	1093.57
PLXNA2	Plxna2	ENSMUSG00000026640	5977.41	0.151913	1.11104	0.0255433	0.615103	5933.93	6257.83	6146.51	6828.54	5108.39	6332.12	5911.33	5300.63
TIAM1	Tiam1	ENSMUSG00000002489	3902.26	0.116538	1.08413	0.0255781	0.615103	4117.04	3984.11	3957.07	4178.61	3518.6	4003.89	3923.85	3534.87
ATP6V0E1	Atp6v0e	ENSMUSG00000015575	809.751	-0.135315	-1.09833	0.0255883	0.615103	747.317	768.363	753.879	818.734	865.789	842.855	850.512	830.563
DNAJC15	Dnajc15	ENSMUSG00000022013	2010.22	-0.0989888	-1.07102	0.0255916	0.615103	1957.51	1906.57	1957.56	1944.63	2167.89	2036.68	2019.77	2091.2
EFCC1	Efcc1	ENSMUSG00000068263	266.349	-0.235627	-1.17742	0.025592	0.615103	258.692	230.842	236.06	254.082	299.036	251.757	283.734	316.587
GRM3	Grm3	ENSMUSG00000003974	1642.99	0.117608	1.08493	0.025595	0.615103	1604.12	1762.33	1723.01	1749.77	1488.82	1607.5	1600.79	1607.61
MTMR11	Mtmr11	ENSMUSG00000045934	249.255	-0.280013	-1.21421	0.0256228	0.615103	266.585	218.147	189.263	227.013	255.902	278.752	246.166	312.209
TNNT1	Tnnt1	ENSMUSG00000064179	287.77	-0.22753	-1.17083	0.0256766	0.615647	259.749	261.006	266.934	272.458	287.198	355.112	283.51	316.19
RPP14	Rpp14	ENSMUSG00000023156	832.228	-0.228939	-1.17197	0.0258408	0.617752	738.43	717.057	735.475	875.905	1030.41	991.704	752.755	816.087
ELOVL1	Elovl1	ENSMUSG00000006390	544.982	-0.160084	-1.11735	0.0258503	0.617752	506.691	507.825	528.814	517.078	594.146	542.949	558.342	604.013
ACO1	Aco1	ENSMUSG00000028405	909.681	0.172494	1.12701	0.0258581	0.617752	942.369	877.546	1077.16	959.32	812.829	925.795	885.869	796.566
FAM172A	Fam172a	ENSMUSG00000064138	1302.44	-0.124292	-1.08997	0.0259023	0.618062	1300.59	1219.4	1212.61	1252.35	1402.22	1427.7	1313.63	1290.99
ANK2	Ank2	ENSMUSG00000032826	27178.2	0.086101	1.0615	0.0259796	0.618415	27348.5	27852.8	27731.1	29023.7	25068	26402	27688.2	26311.4
ANO1	Ano1	ENSMUSG00000031075	146.137	0.312985	1.24228	0.0260467	0.619267	157.425	186.288	168.53	135.439	126.155	128.694	121.909	144.659
RASGRF2	Rasgrf2	ENSMUSG00000021708	5199.22	0.155779	1.11402	0.0261182	0.619786	5393.15	5811.99	5019.12	5691.31	4222.13	5088.11	5318.18	5049.79
XPNPEP2	Xpnpep2	ENSMUSG00000037005	11.3117	-1.57967	-2.98902	0.0261312	0.619786	8.00243	5.79545	4.45842	2.25725	4.46872	4.37335	37.5184	23.6195
KCNMA1	Kcnma1	ENSMUSG00000063142	10006.2	0.136763	1.09944	0.026217	0.621076	10260.8	10392	10349.1	10915.9	8385.15	10405.3	10127.5	9213.86
TBX18	Tbx18	ENSMUSG00000032419	91.6325	-0.40406	-1.32323	0.0262519	0.62116	80.7042	82.6443	84.1733	65.0406	83.6683	129.493	110.626	96.7106
CMPK2	Cmpk2	ENSMUSG00000020638	771.59	-0.151285	-1.11056	0.0264175	0.62305	708.627	724.052	686.898	807.142	820.59	810.423	781.886	833.106
MGLL	Mgll	ENSMUSG00000033174	6767.49	-0.0827419	-1.05903	0.0264206	0.62305	6265.73	6580.17	6778.32	6672.24	6955.8	6950.14	6815.92	7121.62
GRIN2B	Grin2b	ENSMUSG00000030209	19230.7	0.266764	1.20311	0.0265093	0.62305	20874.7	21475.6	20647	21015.3	13516.1	20339.7	18968.3	17008.6
C19orf25	2310011J03Rik	ENSMUSG00000020133	853.932	-0.135501	-1.09847	0.026514	0.62305	866.191	812.065	802.41	773.962	879.091	883.185	889.187	925.369
TNR	Tnr	ENSMUSG00000015829	8193.33	0.18699	1.13839	0.0265738	0.62305	8883.37	9037.29	8455.49	8515.3	5991.71	8504.43	8098.94	8060.1
DNMT1	Dnmt1	ENSMUSG00000004099	1963.84	0.101171	1.07264	0.0265738	0.62305	1960.07	2013.42	2118.29	2039.28	1887.25	1952.97	1865.86	1873.56
NDUFV2	Ndufv2	ENSMUSG00000024099	3046.29	-0.144128	-1.10506	0.026617	0.62305	2772.49	2840.98	2872.73	3093.22	3610.19	2967.58	3210.89	3002.24
DCC	Dcc	ENSMUSG00000060534	1032.83	0.165599	1.12163	0.0266743	0.62305	1077.29	1122.5	1035.37	1131.18	867.736	1093.02	1008.86	926.705
HAX1	Hax1	ENSMUSG00000027944	1103.02	-0.115808	-1.08358	0.0266882	0.62305	1063.6	1089.07	1048.11	1034.13	1167.58	1117.99	1160.23	1143.4
FOSL2	Fosl2	ENSMUSG00000029135	1262.45	0.186997	1.13839	0.0266888	0.62305	1459.18	1499.91	1149.52	1267.56	1153.31	1097.77	1201.91	1270.47
NRIP2	Nrip2	ENSMUSG00000001520	837.322	-0.146758	-1.10708	0.0267133	0.62305	796.132	783.041	764.511	837.336	945.355	892.317	816.556	863.329
MAP2K2	Map2k2	ENSMUSG00000035027	2444.75	-0.121284	-1.0877	0.0267887	0.62305	2286.33	2491.67	2299.71	2291.19	2727.19	2579.83	2360.03	2522.01
SLCO5A1	Slco5a1	ENSMUSG00000025938	185.926	0.26462	1.20132	0.0268046	0.62305	219.463	187.784	191.834	212.41	162.543	188.074	164.654	160.647
AKAP1	Akap1	ENSMUSG00000018428	1401.32	0.11548	1.08334	0.0268289	0.62305	1484.02	1425.62	1422.72	1497.38	1306.77	1419.64	1298.12	1356.27
VARS2	Vars2	ENSMUSG00000038838	947.452	-0.257372	-1.1953	0.0268358	0.62305	858.87	879.51	909.798	799.592	781.618	1269.45	954.486	1126.29
SFMBT1	Sfmbt1	ENSMUSG00000006527	1285.03	0.13298	1.09656	0.0269255	0.623668	1351.24	1373.13	1282.23	1367.79	1119.09	1307.87	1243.13	1235.79
LMBRD1	Lmbrd1	ENSMUSG00000073725	5750.64	0.110198	1.07938	0.0269719	0.623769	5525.71	5905.79	6259.26	6192.1	5704.55	5564.45	5642.62	5210.62
COX6A1	Cox6a1	ENSMUSG00000041697	7809.75	-0.131857	-1.0957	0.0270046	0.623769	7332.43	7732.22	7223.56	7526.24	9140.1	7340.88	7976.17	8206.39
ACSL1	Acsl1	ENSMUSG00000018796	1580.41	0.116614	1.08419	0.0270244	0.623769	1681.33	1567.1	1611.28	1717.14	1518.78	1577.73	1529.81	1440.13
LRFN1	Lrfn1	ENSMUSG00000030600	1719.19	0.125475	1.09087	0.0271197	0.624961	1753.73	1890.38	1806.23	1723.87	1761.92	1552.32	1686.09	1578.99
AQP11	Aqp11	ENSMUSG00000042797	556.365	0.188	1.13918	0.0272137	0.624961	537.499	544.759	621.113	669.625	537.794	516.056	497.427	526.644
PCNX1	Pcnx	ENSMUSG00000021140	5532.3	0.203043	1.15112	0.0272385	0.624961	6075.34	5967.95	4779.14	6864.21	4780.35	4815.33	5110.18	5865.88
GRIP1	Grip1	ENSMUSG00000034813	744.583	0.136199	1.09901	0.0272515	0.624961	781.739	776.226	786.804	773.346	681.445	747.719	701.428	707.954
CHRM1	Chrm1	ENSMUSG00000032773	4836.62	0.109591	1.07892	0.0272771	0.624961	5074.42	5186.39	4798.43	5018.06	4395.95	5040.36	4667.83	4511.52
RPS6KA6	Rps6ka6	ENSMUSG00000025665	186.304	0.268531	1.20458	0.027305	0.624961	217.291	214.568	207.051	174.956	172.039	158.977	184.873	160.679
TUBB4A	Tubb4a	ENSMUSG00000062591	22357.7	0.0824855	1.05884	0.0273288	0.624961	22064.2	23322.7	23479.7	23120.6	22643.7	21677.1	21742.8	20811
NRCAM	Nrcam	ENSMUSG00000020598	10824.7	0.096211	1.06896	0.0275715	0.629057	11011.9	11290.8	10856	11582	10096.3	10827.5	10995.3	9938.1
AFF4	Aff4	ENSMUSG00000049470	8087.67	0.121366	1.08776	0.0277887	0.632815	8687.98	8619.3	8173.35	8224.95	6932.87	8384.69	7860.69	7817.52
PRICKLE2	Prickle2	ENSMUSG00000030020	6920.82	0.121183	1.08763	0.027802	0.632815	6966.47	7092.13	7515.26	7268.59	6062.62	7076.27	7046.98	6338.25
NUDT6	Nudt6	ENSMUSG00000050174	67.637	-0.42361	-1.34128	0.0278322	0.632815	54.9333	50.8826	65.877	59.086	84.8694	71.4735	86.2205	67.754
SLC38A1	Slc38a1	ENSMUSG00000023169	7581.64	0.0875729	1.06258	0.0278736	0.633028	8078.99	7931.43	7494.89	7739.72	7025.89	7455.86	7343.95	7582.36
ZFPL1	Zfpl1	ENSMUSG00000024792	555.654	0.154422	1.11298	0.0279437	0.63326	589.443	573.863	579.707	599.077	512.45	499.21	543.18	548.308
WIPF2	Wipf2	ENSMUSG00000038013	3406.12	0.0843867	1.06024	0.0279637	0.63326	3441.18	3637.29	3446.55	3496.63	3247.09	3367.92	3309.86	3302.45
ISOC1	Isoc1	ENSMUSG00000024601	1009.2	0.131576	1.09549	0.0279857	0.63326	1017.62	1061.9	1090.04	1051.47	1017.56	938.813	990.855	905.349
VASP	Vasp	ENSMUSG00000030403	344.781	-0.213124	-1.1592	0.0280118	0.63326	318.327	355.602	331.191	270.993	371.088	359.077	372.72	379.245
RAB34	Rab34	ENSMUSG00000002059	582.779	-0.278912	-1.21328	0.0281444	0.634948	435.576	466.165	599.618	606.761	763.069	530.862	658.67	601.511
GRM4	Grm4	ENSMUSG00000063239	1577.75	0.112622	1.08119	0.0281692	0.634948	1685.35	1643.65	1595.05	1633.35	1531.57	1606.65	1440.73	1485.63
MAPK10	Mapk10	ENSMUSG00000046709	12346.6	0.138396	1.10068	0.0282139	0.634948	12283.1	12692.6	12786	13990.6	10242.3	12439	12006.7	12332.7
C2CD3	C2cd3	ENSMUSG00000047248	1226.12	-0.154684	-1.11318	0.0282149	0.634948	1009.08	1243.35	1183.26	1208.38	1234.51	1265.72	1343.58	1321.03
SUMF2	Sumf2	ENSMUSG00000025538	383.992	0.233255	1.17548	0.028325	0.636632	461.275	474.3	375.705	350.332	364.912	344.22	352.363	348.829
ZFYVE16	Zfyve16	ENSMUSG00000021706	704.664	-0.148928	-1.10875	0.0283541	0.636632	690.49	683.684	662.239	636.993	798.688	727.444	703.271	734.5
PCYT2	Pcyt2	ENSMUSG00000025137	2844.96	-0.0875906	-1.06259	0.0285799	0.640974	2800.45	2762.93	2777.23	2693.13	2879.62	2967.74	2858.29	3020.28
FBXO10	Fbxo10	ENSMUSG00000048232	1665.89	0.108023	1.07775	0.0287682	0.643304	1754.48	1786.64	1667.47	1702.72	1523.66	1624.3	1625.96	1641.87
SPAG16	Spag16	ENSMUSG00000053153	25.7835	-0.785635	-1.72385	0.0288166	0.643304	19.7397	19.716	26.0932	10.0889	23.8794	29.4838	28.9802	48.2866
RAB14	Rab14	ENSMUSG00000026878	7133.21	0.0808425	1.05764	0.028842	0.643304	7401.94	7112.45	7685.92	7131.01	6957.98	7008.42	6927.12	6840.85
BCL2A1	Bcl2a1b	ENSMUSG00000089929	15.7507	-0.919785	-1.89183	0.0288854	0.643304	7.52148	12.2655	15.01	8.74957	18.5375	12.6984	26.4001	24.8227
ARFGEF2	Arfgef2	ENSMUSG00000074582	3407.99	0.0990993	1.0711	0.0289015	0.643304	3583.3	3356.76	3655.62	3503.02	3193.46	3443.39	3341.48	3186.86
GTPBP6	Gtpbp6	ENSMUSG00000033434	980.704	-0.137204	-1.09977	0.0289106	0.643304	884.087	919.038	994.168	940.277	1067.22	1055.18	956.253	1029.41
GPR158	Gpr158	ENSMUSG00000045967	6209.1	0.098418	1.0706	0.0289115	0.643304	6316.24	6292.29	6355.99	6718	5755.17	6409.88	6025.69	5799.52
INA	Ina	ENSMUSG00000034336	6986.06	0.0755194	1.05374	0.0292143	0.647904	7187.87	7144.87	7414.89	6924.42	6750.27	6838.05	6918.14	6710
CHEK1	Chek1	ENSMUSG00000032113	46.3889	-0.517022	-1.431	0.0292296	0.647904	35.71	46.638	38.674	30.9909	46.03	53.3945	66.0223	53.6515
SMARCA4	Smarca4	ENSMUSG00000032187	5280.94	0.0917211	1.06564	0.0292924	0.647904	5680.76	5650.18	5274.84	5186.93	5038.69	5097.51	5098.98	5219.6
PRRC2B	Prrc2b	ENSMUSG00000039262	21826.1	0.0941577	1.06744	0.0293283	0.647904	22633	22290	22677.7	22549.1	19333.8	21502.3	21945	21678
CDC25B	Cdc25b	ENSMUSG00000027330	703.764	-0.151412	-1.11066	0.029348	0.647904	672.941	640.152	727.17	626.251	711.838	754.447	738.707	758.609
CDS2	Cds2	ENSMUSG00000058793	22944.8	0.0652599	1.04627	0.029408	0.647904	23746.3	23712.4	23215.5	23176	21806.8	22923.9	22736.6	22240.6
NSMF	Nsmf	ENSMUSG00000006476	17596.6	-0.0670777	-1.04759	0.0294355	0.647904	17172.1	17429.4	16920.3	17231.7	18378.5	17563.4	17694.6	18383.2
TACC3	Tacc3	ENSMUSG00000037313	172.961	-0.333308	-1.2599	0.0294776	0.647904	143.139	128.74	167.523	172.066	228.387	210.718	153.301	179.81
RPL35	Rpl35	ENSMUSG00000062997	1735.52	-0.146765	-1.10708	0.029544	0.647904	1566.11	1620.74	1633.95	1770.37	2020.87	1677.84	1879.61	1714.66
SPEF1	Spef1	ENSMUSG00000027329	286.805	-0.215879	-1.16141	0.0295555	0.647904	294.377	243.013	260.678	263.763	324.32	305.758	289.284	313.245
SLC25A22	Slc25a22	ENSMUSG00000019082	7673.57	0.126815	1.09188	0.0295751	0.647904	8616.32	7996.69	8191.15	7237.57	7453.83	7733.81	6730.54	7428.66
PPP6R2	Ppp6r2	ENSMUSG00000036561	3609.61	0.103788	1.07459	0.029611	0.647904	3587.87	3657.77	3791.11	3922.43	3592.89	3476.77	3586.77	3261.28
FAM219B	Fam219b	ENSMUSG00000032305	718.681	-0.198516	-1.14752	0.0296423	0.647904	648.753	625.762	729.716	669.213	708.251	920.493	735.539	711.722
CHD9	Chd9	ENSMUSG00000056608	4854.73	-0.110616	-1.07969	0.0298237	0.649572	4652.92	4331.87	4796.38	4895.86	5035.89	5373.8	4810.33	4940.75
AIMP1	Aimp1	ENSMUSG00000028029	1127.98	-0.13767	-1.10013	0.0298621	0.649572	1056.18	1052.1	1109.74	1080.68	1293.91	1092.12	1141.34	1197.77
SLFN5	Slfn5	ENSMUSG00000054404	234.05	0.226917	1.17033	0.0298766	0.649572	240.517	240.272	261.227	267.786	207.076	212.652	233.327	209.54
TPMT	Tpmt	ENSMUSG00000021376	304.411	0.216221	1.16169	0.0299239	0.649572	316.637	342.662	342.485	306.995	260.338	289.623	262.102	314.446
PSD	Psd	ENSMUSG00000037126	17034.3	-0.107472	-1.07734	0.0299487	0.649572	16407.5	16525.2	16378.3	16292.2	19297.2	16505.2	16754.7	18114.5
AKAP5	Akap5	ENSMUSG00000021057	4411.88	0.123693	1.08952	0.0299623	0.649572	4679.74	4748.47	4474.89	4496.86	3758.23	4399.81	4521.35	4215.7
SV2A	Sv2a	ENSMUSG00000038486	15270.7	0.0947925	1.06791	0.0299961	0.649572	15876.9	16220.3	15693.5	15297	15362.8	15539.7	14120.5	14054.6
WFDC1	Wfdc1	ENSMUSG00000023336	220.471	-0.247385	-1.18705	0.0300182	0.649572	181.817	192.381	224.996	208.026	255.69	216.578	237.033	247.245
PCDHGA12	Pcdhga12	ENSMUSG00000102428	919.253	0.129098	1.09361	0.0300811	0.649572	903.219	948.753	982.324	1007.98	853.744	882.454	885.088	890.463
CCL17	Ccl17	ENSMUSG00000031780	10.4134	-1.0841	-2.12005	0.0300891	0.649572	6.56174	7.54367	3.90742	8.77647	11.2564	18.9743	10.0762	16.2109
KDM1B	Kdm1b	ENSMUSG00000038080	355.527	-0.241604	-1.18231	0.0301291	0.649572	343.305	346.618	304.242	307.438	340.52	338.539	456.14	407.412
ACER3	Acer3	ENSMUSG00000030760	839.188	-0.187104	-1.13848	0.0301651	0.649572	818.386	776.111	657.637	889.194	838.166	898.539	906.861	928.611
FSTL4	Fstl4	ENSMUSG00000036264	880.795	0.211353	1.15777	0.0301662	0.649572	926.781	974.138	936.059	942.007	635.997	928.028	887.372	815.978
S100A10	S100a10	ENSMUSG00000041959	450.598	-0.206754	-1.15409	0.0301833	0.649572	402.541	449.943	427.172	393.585	547.862	431.649	507.687	444.346
CACNA2D1	Cacna2d1	ENSMUSG00000040118	7002.26	0.104836	1.07537	0.0302247	0.649572	7032.23	7161.24	7122.49	7709.49	6474.52	7236.37	6802.39	6479.33
EEF1B2	Eef1b2	ENSMUSG00000025967	3287.47	-0.106006	-1.07624	0.0302473	0.649572	3099.25	3122.25	3386.89	3060.24	3617.56	3331.92	3360.63	3321.04
SRGAP3	Srgap3	ENSMUSG00000030257	13159.5	0.112356	1.08099	0.0303104	0.649572	13632.7	14138.5	13184	13728.8	11346.4	13371.2	13122.1	12752.4
KLHL32	Klhl32	ENSMUSG00000040387	618.789	0.183755	1.13584	0.0303425	0.649572	695.404	665.918	586.464	683.263	536.621	538.441	641.472	602.726
YPEL2	Ypel2	ENSMUSG00000018427	2035.38	0.221409	1.16587	0.0304103	0.65032	2049.45	2296.01	1719.66	2705.26	1841.65	1784.66	1914.69	1971.61
MYCN	Mycn	ENSMUSG00000037169	188.163	0.315928	1.24481	0.0305878	0.652137	251.485	199.991	200.332	183.758	189.481	165.714	130.66	183.886
MGAT5	Mgat5	ENSMUSG00000036155	3727.36	0.0833117	1.05945	0.0305963	0.652137	3781	3956.08	3707.44	3894.91	3594.44	3704.54	3591.05	3589.45
MGAT4B	Mgat4b	ENSMUSG00000036620	1572.09	-0.132327	-1.09606	0.0306358	0.652137	1422.96	1614.99	1469.95	1492.46	1648.07	1502.92	1697.82	1727.54
PRUNE2	Prune2	ENSMUSG00000039126	3143.38	0.128508	1.09316	0.0306361	0.652137	3259.23	3083.68	3322.55	3465.01	2718.29	3166.02	3192.05	2940.22
ALDH5A1	Aldh5a1	ENSMUSG00000035936	3594	0.0889443	1.06359	0.0306617	0.652137	3745.04	3814.42	3550.68	3706.73	3462.23	3531.12	3581.31	3360.5
C4B	C4a	ENSMUSG00000015451	122.104	-0.333055	-1.25968	0.0308319	0.652546	123.117	102.439	106.924	98.494	157.632	121.171	147.766	119.291
SLC33A1	Slc33a1	ENSMUSG00000027822	1059.61	-0.11666	-1.08422	0.0308319	0.652546	1052.82	1001.64	1029.36	982.112	1097.15	1078.64	1132.99	1102.2
PLXNB1	Plxnb1	ENSMUSG00000053646	4015.14	0.155595	1.11388	0.0308743	0.652546	4393.56	4232.98	4095.03	4199.99	3195.1	4268.51	3884.82	3851.13
LINC01158	Pantr1	ENSMUSG00000060424	678.288	-0.150079	-1.10963	0.0309149	0.652546	630.729	652.574	619.64	671.08	772.133	691.066	675.529	713.555
XKR4	Xkr4	ENSMUSG00000051951	1287.8	0.210156	1.15681	0.0309871	0.652546	1361.84	1362.27	1286.57	1513.39	943.721	1340.18	1328.82	1165.64
RPS18	Rps18	ENSMUSG00000008668	3203.37	-0.107855	-1.07763	0.0310087	0.652546	3183.73	3185.53	3057.72	2906.62	3463.63	3096.36	3376.15	3357.22
ZNF142	Zfp142	ENSMUSG00000026135	1512.11	0.115809	1.08358	0.0310251	0.652546	1600.58	1541.53	1624.68	1522.7	1354.18	1521.58	1464.49	1467.18
TM4SF5	Tm4sf5	ENSMUSG00000018919	5.9535	-1.67867	-3.20134	0.0310422	0.652546	5.7203	1.13521	1.16593	4.01873	1.84724	8.11839	17.5135	8.10874
CCDC85B	Ccdc85b	ENSMUSG00000095098	3039.25	-0.126969	-1.092	0.0310957	0.652781	2902.36	3019.2	2990.51	2710.87	3479.08	2992.18	2993.57	3226.2
ZNF646	Zfp646	ENSMUSG00000049739	1079.77	0.121616	1.08795	0.0311391	0.652781	1137.77	1176.92	1064.84	1120.79	1004.91	1020.73	1069.56	1042.64
SSH3	Ssh3	ENSMUSG00000034616	2349.78	-0.124613	-1.09022	0.0311524	0.652781	2426.38	2345.67	2080.24	2141.91	2423.64	2378.55	2427.82	2574.04
WBP11	Wbp11	ENSMUSG00000030216	2789.09	0.0932498	1.06677	0.0312424	0.652894	2805.26	2821.36	3046.41	2843.9	2705.29	2645.3	2752.99	2692.23
DCAF17	Dcaf17	ENSMUSG00000041966	565.978	0.206657	1.15401	0.0312443	0.652894	575.359	580.352	571.787	699.541	471.129	551.61	486.167	591.883
LRBA	Lrba	ENSMUSG00000028080	1295.01	0.117736	1.08503	0.0312568	0.652894	1404.34	1274.02	1359.31	1353.91	1308.11	1214.72	1217.54	1228.18
FGF12	Fgf12	ENSMUSG00000022523	4047.94	0.109375	1.07876	0.0313709	0.654587	4003.83	4112.51	4338.51	4350.26	3967.88	4047.71	3985.37	3577.42
PLCB1	Plcb1	ENSMUSG00000051177	7621.23	0.0935542	1.067	0.0315278	0.656939	7474.94	7811.88	7981.41	8204.52	7263.6	7660.9	7552.02	7020.59
[truncated: 13,713 more rows]
