# Supplementary material for: Slc6a20a Heterozygous and Homozygous Mutant Mice Display Differential Behavioral and Transcriptomic Changes
Source: Front Mol Neurosci. 2022 Mar 7;15:857820. doi: 10.3389/fnmol.2022.857820 (PMC8936588; doi:10.3389/fnmol.2022.857820)
Supplement: Supplementary Table 3 — DEGs derived from RNA-Seq results. [file Table_3.XLSX]

## Sheet: HT
Supplementary Table 3. List of upregulated and downregulated DEGs in HT and HM mice
Up-regulated													Down-regulated
Gene information				RNA-seq probe information		DESeq2 results							Gene information				RNA-seq probe information		DESeq2 results
HGNC symbol	Mouse symbol	Full name	Position (human)	Ensembl ID (mouse)	Position (mouse)	baseMean	log2FC	FC	p-value	adjusted p-value	direction		HGNC symbol	Mouse symbol	Full name	Position (human)	Ensembl ID (mouse)	Position (mouse)	baseMean	log2FC	FC	p-value	adjusted p-value	direction
CDC73	Cdc73	cell division cycle 73	Chr1:193122017-193253901	ENSMUSG00000026361	Chr1:143474538-143578631	1688.08	0.46199	1.37744	7.36722e-07	0.00485328	up		SLC6A20	Slc6a20	solute carrier family 6 member 20	Chr3:45755450-45796535	ENSMUSG00000036814	Chr9:123463835-123507950	510.272	-0.97993	-1.97237	2.22045e-16	4.38827e-12	down
NLGN3	Nlgn3	neuroligin 3	ChrX:71144831-71171201	ENSMUSG00000031302	ChrX:100342774-100369569	4208.87	0.205106	1.15277	1.98589e-06	0.00981177	up		COL24A1	Col24a1	collagen type XXIV alpha 1 chain	Chr1:85729233-86156943	ENSMUSG00000028197	Chr3:144998233-145257766	496.723	-0.689365	-1.61257	6.52147e-07	0.00485328	down
CAMSAP1	Camsap1	calmodulin regulated spectrin associated protein 1	Chr9:135808487-135907228	ENSMUSG00000026933	Chr2:25816850-25873294	3888.27	0.186283	1.13783	4.41859e-06	0.0145541	up		NACAD	Nacad	NAC alpha domain containing	Chr7:45080438-45088914	ENSMUSG00000041073	Chr11:6547823-6556053	1644.87	-0.251762	-1.19066	2.69508e-06	0.0106526	down
YPEL2	Ypel2	yippee like 2	Chr17:59331689-59401729	ENSMUSG00000018427	Chr11:86827251-86884533	2089.99	0.30692	1.23706	1.81046e-05	0.0357801	up		ALAS2	Alas2	5'-aminolevulinate synthase 2	ChrX:55009055-55031064	ENSMUSG00000025270	ChrX:149330371-149353634	113.285	-0.871467	-1.82952	1.34274e-05	0.0357801	down
SHISA9	Shisa9	shisa family member 9	Chr16:12901620-13240413	ENSMUSG00000022494	Chr16:11801977-12088766	2381.83	0.182126	1.13455	2.10993e-05	0.0379077	up		SERHL2	Serhl	serine hydrolase like 2	Chr22:42553617-42574382	ENSMUSG00000058586	Chr15:82973707-83000875	161.552	-0.566454	-1.48088	1.76193e-05	0.0357801	down
PPP1R26	Ppp1r26	protein phosphatase 1 regulatory subunit 26	Chr9:135479079-135488893	ENSMUSG00000035829	Chr2:28336812-28345520	999.977	0.225013	1.16879	3.13811e-05	0.0477065	up		SNRNP70	Snrnp70	small nuclear ribonucleoprotein U1 subunit 70	Chr19:49085419-49108605	ENSMUSG00000063511	Chr7:45025877-45045166	14167.5	-0.159198	-1.11667	2.90125e-05	0.0477065	down
TENM3	Tenm3	teneurin transmembrane protein 3	Chr4:182143987-182803024	ENSMUSG00000031561	Chr8:48680717-49296986	3206.26	0.241714	1.1824	3.51534e-05	0.049624	up

## Sheet: HM
Supplementary Table 3. List of upregulated and downregulated DEGs in HT and HM mice
Up-regulated												Down-regulated
Gene information				RNA-seq probe information		DESeq2 results						Gene information				RNA-seq probe information		DESeq2 results
HGNC symbol	Mouse symbol	Full name	Position (human)	Ensembl ID (mouse)	Position (mouse)	baseMean	log2FC	FC	p-value	adjusted p-value	direction	HGNC symbol	Mouse symbol	Full name	Position (human)	Ensembl ID (mouse)	Position (mouse)	baseMean	log2FC	FC	p-value	adjusted p-value	direction
GTF3C4	Gtf3c4	general transcription factor IIIC subunit 4	Chr9:132670035-132694955	ENSMUSG00000035666	Chr2:28712311-28730372	1596.37	0.4149	1.33321	2.22045e-16	2.19613e-12	up	SLC6A20	Slc6a20	solute carrier family 6 member 20	Chr3:45755450-45796535	ENSMUSG00000036814	Chr9:123463835-123507950	371.679	-3.39526	-10.5214	2.22045e-16	2.19613e-12	down
DLX1	Dlx1	distal-less homeobox 1	Chr2:172084740-172089677	ENSMUSG00000041911	Chr2:71358457-71364325	1222.97	0.335111	1.26147	6.59827e-08	0.000326301	up	RPL9	Rpl9	ribosomal protein L9	Chr4:39454124-39458948	ENSMUSG00000047215	Chr5:65545707-65548787	5708.77	-0.255279	-1.19357	5.71807e-06	0.0125677	down
GNG4	Gng4	G protein subunit gamma 4	Chr1:235547687-235650754	ENSMUSG00000021303	Chr13:13958644-14002481	1803.16	0.34116	1.26677	5.24677e-07	0.00207573	up	COL11A1	Col11a1	collagen type XI alpha 1 chain	Chr1:102876467-103108496	ENSMUSG00000027966	Chr3:113824189-114014367	1176.36	-0.306064	-1.23633	9.59423e-06	0.0166284	down
CDC73	Cdc73	cell division cycle 73	Chr1:193122017-193253901	ENSMUSG00000026361	Chr1:143474538-143578631	1653.19	0.441112	1.35765	1.45918e-06	0.00481069	up	TUBGCP6	Tubgcp6	tubulin gamma complex associated protein 6	Chr22:50217689-50244992	ENSMUSG00000051786	Chr15:88982560-89007315	1952.89	-0.197985	-1.1471	1.78408e-05	0.0176455	down
ATP1B2	Atp1b2	ATPase Na+/K+ transporting subunit beta 2	Chr17:7646627-7657768	ENSMUSG00000041329	Chr11:69490562-69496768	15473.7	0.121451	1.08783	4.09356e-06	0.0108878	up	RPL13A	Rpl13a	ribosomal protein L13a	Chr19:49487554-49492308	ENSMUSG00000074129	Chr7:44774982-44778185	8546.78	-0.246372	-1.18622	1.98094e-05	0.0186366	down
ROBO1	Robo1	roundabout guidance receptor 1	Chr3:78597240-79767815	ENSMUSG00000022883	Chr16:72105194-72842983	1675.34	0.266082	1.20254	4.40334e-06	0.0108878	up	SUB1	Sub1	SUB1 homolog, transcriptional regulator	Chr5:32531633-32604079	ENSMUSG00000022205	Chr15:11981425-11997069	5159.16	-0.173971	-1.12816	6.5948e-05	0.0397952	down
TENM3	Tenm3	teneurin transmembrane protein 3	Chr4:182143987-182803024	ENSMUSG00000031561	Chr8:48680717-49296986	3317.23	0.268256	1.20435	1.00875e-05	0.0166284	up
PCDHGA4	Pcdhga4	protocadherin gamma subfamily A, 4	Chr5:141355025-141512979	ENSMUSG00000103677	Chr18:37818263-37974926	657.726	0.36639	1.28912	1.3585e-05	0.0176455	up
CDHR1	Cdhr1	cadherin related family member 1	Chr10:84194635-84219621	ENSMUSG00000021803	Chr14:36799814-36820304	416.182	0.644739	1.56346	1.36336e-05	0.0176455	up
EOMES	Eomes	eomesodermin	Chr3:27715949-27722711	ENSMUSG00000032446	Chr9:118307280-118315200	46.382	1.37225	2.58874	1.45636e-05	0.0176455	up
ABCG1	Abcg1	ATP binding cassette subfamily G member 1	Chr21:42199689-42297244	ENSMUSG00000024030	Chr17:31276649-31336962	2295.1	0.192403	1.14267	1.60574e-05	0.0176455	up
TMEM130	Tmem130	transmembrane protein 130	Chr7:98846488-98870771	ENSMUSG00000043388	Chr5:144672725-144698628	6994.04	0.173301	1.12764	1.66026e-05	0.0176455	up
MS4A15	Ms4a15	membrane spanning 4-domains A15	Chr11:60756953-60776732	ENSMUSG00000067571	Chr19:10955671-10970614	31.472	2.41284	5.32523	1.72698e-05	0.0176455	up
MDGA1	Mdga1	MAM domain containing glycosylphosphatidylinositol anchor 1	Chr6:37630679-37699306	ENSMUSG00000043557	Chr17:30046923-30189061	1502.84	0.295859	1.22762	2.07272e-05	0.0186366	up
SEZ6	Sez6	seizure related 6 homolog	Chr17:28954901-29006440	ENSMUSG00000000632	Chr11:77821626-77869874	8187.99	0.12829	1.093	2.18155e-05	0.0187623	up
DNER	Dner	delta/notch like EGF repeat containing	Chr2:229357629-229714558	ENSMUSG00000036766	Chr1:84347560-84673942	5223.4	0.133619	1.09704	3.09675e-05	0.0255237	up
PCBP3	Pcbp3	poly(rC) binding protein 3	Chr21:45643694-45942454	ENSMUSG00000001120	Chr10:76597691-76797721	1408.37	0.22538	1.16908	3.28617e-05	0.0260015	up
DOC2GP	Doc2g	double C2 domain gamma pseudogene	Chr11:67612653-67616257	ENSMUSG00000024871	Chr19:4053313-4057005	327.623	0.768697	1.70373	3.53689e-05	0.0269089	up
CS	Csl	citrate synthase	Chr12:56271699-56300392	ENSMUSG00000005683	Chr10:128173603-128198348	7028.8	0.128788	1.09337	3.71921e-05	0.027248	up
CACNG8	Cacng8	calcium voltage-gated channel auxiliary subunit gamma 8	Chr19:53963040-53990215	ENSMUSG00000053395	Chr7:3439199-3464164	1676.49	0.19014	1.14087	4.59111e-05	0.0324346	up
SEMA5A	Sema5a	semaphorin 5A	Chr5:9035026-9546075	ENSMUSG00000022231	Chr15:32244956-32696487	2250.77	0.225454	1.16915	5.1144e-05	0.034574	up
WFS1	Wfs1	wolframin ER transmembrane glycoprotein	Chr4:6269849-6303265	ENSMUSG00000039474	Chr5:37123448-37146549	4153.81	0.194092	1.144	5.24351e-05	0.034574	up
GAA	Gaa	glucosidase alpha, acid	Chr17:80101556-80119879	ENSMUSG00000025579	Chr11:119158713-119176280	11836.4	0.142729	1.10399	5.79038e-05	0.0369482	up
NLGN3	Nlgn3	neuroligin 3	ChrX:71144831-71171201	ENSMUSG00000031302	ChrX:100342774-100369569	4162.32	0.182114	1.13455	6.6389e-05	0.0397952	up
MAP3K1	Map3k1	mitogen-activated protein kinase kinase kinase 1	Chr5:56815574-56896152	ENSMUSG00000021754	Chr13:111882962-111945527	411.307	0.683091	1.60558	7.37518e-05	0.0429084	up
FRMD7	Frmd7	FERM domain containing 7	ChrX:132076993-132128020	ENSMUSG00000036131	ChrX:49984057-50031587	55.4621	1.3658	2.5772	7.7335e-05	0.0437076	up
TSHZ1	Tshz1	teashirt zinc finger homeobox 1	Chr18:75210755-75289950	ENSMUSG00000046982	Chr18:84029752-84105831	1282.68	0.232716	1.17504	7.99626e-05	0.0439372	up
