# Supplementary material for: Slc6a20a Heterozygous and Homozygous Mutant Mice Display Differential Behavioral and Transcriptomic Changes
Source: Front Mol Neurosci. 2022 Mar 7;15:857820. doi: 10.3389/fnmol.2022.857820 (PMC8936588; doi:10.3389/fnmol.2022.857820)
Supplement: Supplementary Table 4 — GSEA results. [file Table_4.XLSX]

## Sheet: C5_Up_HT
Supplementary Table 4. GSEA results (C5-CC, C5-BP, and C5-MF domains) for Slc6a20a HT transcripts
NAME	SIZE	ES	NES	NOM p-val	FDR q-val	FWER p-val	RANK AT MAX	LEADING EDGE
GO_SYNAPTIC_MEMBRANE	409	0.283519	6.60386	0	0	0	5343	tags=64%, list=37%, signal=99%
GO_POSTSYNAPTIC_MEMBRANE	306	0.307858	6.22547	0	0	0	5311	tags=67%, list=37%, signal=103%
GO_INTRINSIC_COMPONENT_OF_SYNAPTIC_MEMBRANE	164	0.384274	5.6431	0	0	0	3607	tags=63%, list=25%, signal=83%
GO_GLUTAMATERGIC_SYNAPSE	341	0.261018	5.4973	0	0	0	5461	tags=63%, list=38%, signal=99%
GO_INTRINSIC_COMPONENT_OF_POSTSYNAPTIC_MEMBRANE	120	0.423189	5.29566	0	0	0	5287	tags=78%, list=36%, signal=122%
GO_PRESYNAPSE	457	0.206893	5.10526	0	0	0	4340	tags=50%, list=30%, signal=69%
GO_GABA_ERGIC_SYNAPSE	70	0.513081	5.06391	0	0	0	5246	tags=87%, list=36%, signal=136%
GO_POSTSYNAPTIC_SPECIALIZATION_MEMBRANE	99	0.42715	5.04303	0	0	0	5287	tags=79%, list=36%, signal=123%
GO_NEURON_TO_NEURON_SYNAPSE	335	0.234674	4.97371	0	0	0	5477	tags=61%, list=38%, signal=95%
GO_INTRINSIC_COMPONENT_OF_POSTSYNAPTIC_SPECIALIZATION_MEMBRANE	75	0.469852	4.74606	0	0	0	3478	tags=71%, list=24%, signal=92%
GO_AXON_PART	365	0.21001	4.60455	0	0	0	5468	tags=58%, list=38%, signal=91%
GO_POSTSYNAPTIC_DENSITY_MEMBRANE	75	0.438626	4.52158	0	0	0	5287	tags=80%, list=36%, signal=125%
GO_INTRINSIC_COMPONENT_OF_POSTSYNAPTIC_DENSITY_MEMBRANE	54	0.507651	4.39388	0	0	0	3416	tags=74%, list=23%, signal=96%
GO_PRESYNAPTIC_MEMBRANE	157	0.302932	4.33757	0	0	0	3607	tags=55%, list=25%, signal=72%
GO_INTRINSIC_COMPONENT_OF_PRESYNAPTIC_MEMBRANE	84	0.364832	3.8634	0	0	0	5977	tags=77%, list=41%, signal=131%
GO_EXCITATORY_SYNAPSE	47	0.459094	3.74189	0	0	0	6030	tags=87%, list=41%, signal=149%
GO_TRANSPORTER_COMPLEX	292	0.191636	3.71657	0	0	0	5087	tags=54%, list=35%, signal=81%
GO_NEURON_SPINE	153	0.240764	3.548	0	0	0	5564	tags=62%, list=38%, signal=100%
GO_SCHAFFER_COLLATERAL__CA1_SYNAPSE	81	0.330009	3.52525	0	0	0	5460	tags=70%, list=38%, signal=112%
GO_PRESYNAPTIC_ACTIVE_ZONE	68	0.356971	3.45225	0	0	0	5311	tags=72%, list=37%, signal=113%
GO_DISTAL_AXON	271	0.181139	3.43702	0	0	0	5785	tags=58%, list=40%, signal=94%
GO_CATION_CHANNEL_COMPLEX	202	0.20272	3.32414	0	0	0	4291	tags=50%, list=30%, signal=69%
GO_MAIN_AXON	66	0.33757	3.21739	0	0	0	5468	tags=71%, list=38%, signal=114%
GO_RECEPTOR_COMPLEX	352	0.146093	3.14181	0	0	0	5734	tags=54%, list=39%, signal=87%
GO_PLASMA_MEMBRANE_PROTEIN_COMPLEX	488	0.122902	3.10229	0	0	0	3129	tags=33%, list=22%, signal=41%
GO_NEURON_PROJECTION_TERMINUS	132	0.22452	3.02904	0	0	0	5577	tags=61%, list=38%, signal=97%
GO_NEUROMUSCULAR_JUNCTION	72	0.290858	2.88063	0	4.26158e-05	0.001	5081	tags=64%, list=35%, signal=98%
GO_PLASMA_MEMBRANE_RAFT	99	0.238432	2.81868	0	0.000164203	0.004	6250	tags=67%, list=43%, signal=116%
GO_SYNAPTIC_VESICLE_MEMBRANE	99	0.233893	2.7431	0	0.000245467	0.006	4406	tags=54%, list=30%, signal=76%
GO_NEURON_PROJECTION_CYTOPLASM	80	0.254266	2.63779	0	0.000544035	0.014	5047	tags=60%, list=35%, signal=91%
GO_INHIBITORY_SYNAPSE	15	0.54878	2.63736	0	0.000526485	0.014	2691	tags=73%, list=19%, signal=90%
GO_TRANSCRIPTIONAL_REPRESSOR_COMPLEX	73	0.263572	2.61276	0	0.000660025	0.016	4552	tags=58%, list=31%, signal=83%
GO_EXOCYTIC_VESICLE	195	0.160639	2.59839	0	0.000745137	0.019	4406	tags=46%, list=30%, signal=65%
GO_NEURON_PROJECTION_MEMBRANE	56	0.29404	2.58939	0	0.000755574	0.02	5867	tags=70%, list=40%, signal=116%
GO_CELL_LEADING_EDGE	372	0.112767	2.55479	0	0.000834303	0.023	6063	tags=53%, list=42%, signal=88%
GO_INTRINSIC_COMPONENT_OF_PRESYNAPTIC_ACTIVE_ZONE_MEMBRANE	18	0.487071	2.53381	0	0.00099568	0.029	5851	tags=89%, list=40%, signal=149%
GO_VOLTAGE_GATED_CALCIUM_CHANNEL_COMPLEX	37	0.347435	2.53109	0	0.000999106	0.03	2820	tags=54%, list=19%, signal=67%
GO_CALYX_OF_HELD	23	0.436768	2.52291	0	0.00115766	0.036	4406	tags=74%, list=30%, signal=106%
GO_MEMBRANE_REGION	294	0.126514	2.50848	0	0.00121319	0.039	6704	tags=59%, list=46%, signal=106%
GO_CLATHRIN_COATED_VESICLE	158	0.169042	2.503	0	0.00118286	0.039	3642	tags=42%, list=25%, signal=55%
GO_CAVEOLA	73	0.242592	2.45628	0	0.00154687	0.053	6250	tags=67%, list=43%, signal=117%
GO_SITE_OF_POLARIZED_GROWTH	163	0.164453	2.41192	0	0.00231825	0.079	2898	tags=36%, list=20%, signal=45%
GO_PRESYNAPTIC_ACTIVE_ZONE_MEMBRANE	29	0.365218	2.38899	0	0.00256581	0.09	5229	tags=72%, list=36%, signal=113%
GO_FILOPODIUM	94	0.210084	2.34892	0	0.00316949	0.112	4080	tags=49%, list=28%, signal=68%
GO_POTASSIUM_CHANNEL_COMPLEX	91	0.214278	2.34858	0	0.00312421	0.113	6171	tags=64%, list=42%, signal=110%
GO_GABA_RECEPTOR_COMPLEX	17	0.474201	2.33236	0	0.00338375	0.124	5087	tags=82%, list=35%, signal=127%
GO_CALCIUM_CHANNEL_COMPLEX	58	0.255304	2.27913	0.00211864	0.00494291	0.18	2820	tags=45%, list=19%, signal=55%
GO_PARALLEL_FIBER_TO_PURKINJE_CELL_SYNAPSE	16	0.464426	2.2716	0.00195695	0.00500748	0.185	5977	tags=88%, list=41%, signal=148%
GO_CLATHRIN_COATED_VESICLE_MEMBRANE	93	0.196905	2.2103	0	0.00690077	0.249	4034	tags=47%, list=28%, signal=65%
GO_CELL_CORTEX_PART	151	0.153941	2.20551	0.0063425	0.00704662	0.255	5488	tags=53%, list=38%, signal=84%
GO_AXON_CYTOPLASM	54	0.246375	2.17613	0.00201207	0.00835783	0.298	5047	tags=59%, list=35%, signal=90%
GO_CELL_BODY_MEMBRANE	25	0.369283	2.16638	0	0.00881104	0.317	3945	tags=64%, list=27%, signal=88%
GO_DENDRITIC_SHAFT	35	0.301738	2.15309	0	0.00939167	0.344	1023	tags=37%, list=7%, signal=40%
GO_TRANSPORT_VESICLE_MEMBRANE	183	0.136832	2.14772	0.00199601	0.00977945	0.362	4153	tags=42%, list=29%, signal=58%
GO_LEADING_EDGE_MEMBRANE	158	0.148728	2.14277	0	0.00991948	0.371	5867	tags=55%, list=40%, signal=91%
GO_COATED_VESICLE	248	0.114337	2.13687	0.00205761	0.0103026	0.39	3642	tags=36%, list=25%, signal=48%
GO_EARLY_ENDOSOME	309	0.10578	2.13658	0.00202429	0.0101218	0.39	7341	tags=61%, list=50%, signal=120%
GO_TRANSPORT_VESICLE	349	0.0977802	2.13029	0	0.0103314	0.398	4153	tags=38%, list=29%, signal=52%
GO_BASOLATERAL_PLASMA_MEMBRANE	183	0.134858	2.10461	0	0.0119231	0.444	9426	tags=78%, list=65%, signal=219%
GO_AXON_INITIAL_SEGMENT	19	0.393423	2.05762	0.00196078	0.0161425	0.555	1939	tags=53%, list=13%, signal=61%
GO_PERIKARYON	123	0.157814	2.05259	0.00601202	0.0165031	0.572	4226	tags=45%, list=29%, signal=63%
GO_DENDRITE_MEMBRANE	38	0.269955	2.01826	0.002	0.0207349	0.66	5268	tags=63%, list=36%, signal=99%
GO_INTRINSIC_COMPONENT_OF_SYNAPTIC_VESICLE_MEMBRANE	45	0.250473	2.0098	0.00202429	0.0216449	0.681	2831	tags=44%, list=19%, signal=55%
GO_SIDE_OF_MEMBRANE	381	0.0883505	1.95878	0.00387597	0.028818	0.795	7412	tags=60%, list=51%, signal=118%
GO_CHLORIDE_CHANNEL_COMPLEX	39	0.269334	1.9493	0.00852879	0.0298624	0.802	7279	tags=77%, list=50%, signal=154%
GO_AXOLEMMA	15	0.424355	1.94776	0.00373832	0.0297614	0.808	5468	tags=80%, list=38%, signal=128%
GO_CYTOPLASMIC_REGION	436	0.0791988	1.93872	0.00591716	0.0308648	0.823	6453	tags=52%, list=44%, signal=91%
GO_PRESYNAPTIC_ACTIVE_ZONE_CYTOPLASMIC_COMPONENT	16	0.395799	1.93512	0.0019802	0.0312359	0.829	6065	tags=81%, list=42%, signal=139%
GO_INTERCALATED_DISC	49	0.230497	1.91813	0.00976562	0.0337609	0.858	6452	tags=67%, list=44%, signal=121%
GO_NEUROTRANSMITTER_RECEPTOR_COMPLEX	53	0.221067	1.88038	0.0137255	0.0417851	0.921	1186	tags=30%, list=8%, signal=33%
GO_CELL_CELL_JUNCTION	403	0.080667	1.87833	0.00813008	0.0416574	0.924	9359	tags=72%, list=64%, signal=197%
GO_NUCLEAR_TRANSCRIPTIONAL_REPRESSOR_COMPLEX	27	0.293535	1.85148	0.00849257	0.0471366	0.955	5433	tags=67%, list=37%, signal=106%
GO_DENDRITE_CYTOPLASM	32	0.27848	1.85071	0.00425532	0.0466351	0.956	5047	tags=63%, list=35%, signal=96%
GO_SARCOPLASMIC_RETICULUM_MEMBRANE	35	0.254722	1.84852	0.008	0.0463642	0.956	3367	tags=49%, list=23%, signal=63%
GO_TRANS_GOLGI_NETWORK_TRANSPORT_VESICLE	28	0.295833	1.83852	0.0177515	0.0484416	0.965	4015	tags=57%, list=28%, signal=79%
GO_TRANSCRIPTION_FACTOR_COMPLEX	304	0.0915521	1.83789	0.0123203	0.047942	0.965	6397	tags=53%, list=44%, signal=93%
GO_COP9_SIGNALOSOME	31	0.282871	1.83287	0.0121704	0.0486137	0.968	4338	tags=58%, list=30%, signal=83%
GO_FILOPODIUM_TIP	16	0.374226	1.81579	0.0114068	0.0525917	0.98	1834	tags=50%, list=13%, signal=57%
GO_HIPPOCAMPAL_MOSSY_FIBER_TO_CA3_SYNAPSE	31	0.280472	1.81549	0.0077821	0.0520154	0.98	5311	tags=65%, list=37%, signal=101%
GO_AGGRESOME	34	0.25817	1.81086	0.0134615	0.0525587	0.981	5663	tags=65%, list=39%, signal=106%
GO_EXTERNAL_SIDE_OF_PLASMA_MEMBRANE	213	0.106823	1.80682	0.0187266	0.053331	0.981	7412	tags=62%, list=51%, signal=124%
GO_PROTEIN_DNA_COMPLEX	98	0.155299	1.79526	0.0175439	0.0561213	0.984	8143	tags=71%, list=56%, signal=161%
GO_NODE_OF_RANVIER	15	0.384259	1.7798	0.0229008	0.0603523	0.988	5081	tags=73%, list=35%, signal=113%
GO_COATED_VESICLE_MEMBRANE	153	0.123331	1.76717	0.0162933	0.0633834	0.99	3642	tags=37%, list=25%, signal=49%
GO_CELL_CORTEX_REGION	38	0.241389	1.74909	0.0273438	0.0691454	0.994	6065	tags=66%, list=42%, signal=113%
GO_PLASMA_MEMBRANE_RECEPTOR_COMPLEX	168	0.113591	1.74078	0.00840336	0.0711729	0.994	5291	tags=48%, list=36%, signal=74%
GO_PROTEIN_KINASE_COMPLEX	97	0.147401	1.73615	0.0156863	0.0720329	0.995	4766	tags=47%, list=33%, signal=70%
GO_DNA_REPLICATION_FACTOR_A_COMPLEX	15	0.366981	1.72971	0.0247619	0.0740282	0.997	5332	tags=73%, list=37%, signal=116%
GO_PLATELET_ALPHA_GRANULE_MEMBRANE	16	0.353065	1.72187	0.0292398	0.076273	0.998	4868	tags=69%, list=33%, signal=103%
GO_SERINE_THREONINE_PROTEIN_KINASE_COMPLEX	79	0.161594	1.70612	0.025641	0.0815434	0.998	2816	tags=35%, list=19%, signal=44%
GO_CELL_CELL_CONTACT_ZONE	70	0.171361	1.69928	0.0342742	0.08374	0.998	6452	tags=61%, list=44%, signal=110%
GO_IMMUNOLOGICAL_SYNAPSE	28	0.274666	1.69192	0.0234834	0.0855073	0.998	6919	tags=75%, list=48%, signal=143%
GO_APICAL_DENDRITE	16	0.353934	1.68433	0.0254902	0.0874979	0.999	7582	tags=88%, list=52%, signal=183%
GO_CELL_CORTEX	269	0.0888578	1.67629	0.0368932	0.0900989	1	6245	tags=52%, list=43%, signal=89%
GO_T_TUBULE	50	0.203469	1.67055	0.0280561	0.0916208	1	4903	tags=54%, list=34%, signal=81%
GO_CLATHRIN_COAT_OF_ENDOCYTIC_VESICLE	15	0.349703	1.6603	0.0297952	0.0950376	1	5583	tags=73%, list=38%, signal=119%
GO_CLATHRIN_COATED_ENDOCYTIC_VESICLE_MEMBRANE	32	0.24695	1.64231	0.0410678	0.1024	1	1869	tags=38%, list=13%, signal=43%
GO_CLATHRIN_VESICLE_COAT	26	0.270338	1.6414	0.0390947	0.101811	1	5583	tags=65%, list=38%, signal=106%
GO_CLATHRIN_COATED_PIT	64	0.174946	1.62428	0.032	0.108892	1	5646	tags=56%, list=39%, signal=92%
GO_ENDOPLASMIC_RETICULUM_TUBULAR_NETWORK	18	0.314705	1.60814	0.0502008	0.116504	1	4315	tags=61%, list=30%, signal=87%
GO_CHROMATIN	423	0.0683943	1.60493	0.0413386	0.117046	1	3365	tags=30%, list=23%, signal=38%
GO_CLATHRIN_COAT	44	0.201717	1.56855	0.0576132	0.137514	1	4015	tags=48%, list=28%, signal=66%
GO_NUCLEAR_CHROMATIN	283	0.0817987	1.56041	0.0666667	0.141294	1	4485	tags=39%, list=31%, signal=55%
GO_RECYCLING_ENDOSOME	152	0.10864	1.55432	0.0461847	0.144012	1	5611	tags=49%, list=39%, signal=80%
GO_AP_TYPE_MEMBRANE_COAT_ADAPTOR_COMPLEX	44	0.201717	1.54917	0.0695825	0.146167	1	4015	tags=48%, list=28%, signal=66%
GO_CLATHRIN_ADAPTOR_COMPLEX	27	0.242804	1.53497	0.0575397	0.154551	1	4015	tags=52%, list=28%, signal=71%
GO_U5_SNRNP	16	0.319797	1.53475	0.0601942	0.153262	1	7169	tags=81%, list=49%, signal=160%
GO_TERMINAL_BOUTON	50	0.183964	1.52663	0.0574949	0.157152	1	4604	tags=50%, list=32%, signal=73%
GO_ACTIN_BASED_CELL_PROJECTION	184	0.09739	1.52105	0.0520833	0.160002	1	6662	tags=55%, list=46%, signal=101%
GO_CELL_PROJECTION_MEMBRANE	291	0.0778845	1.51419	0.0688976	0.163556	1	6285	tags=51%, list=43%, signal=88%
GO_AMPA_GLUTAMATE_RECEPTOR_COMPLEX	27	0.242421	1.51022	0.0691057	0.165297	1	789	tags=30%, list=5%, signal=31%
GO_SARCOPLASM	72	0.151916	1.50886	0.0718816	0.164804	1	3456	tags=39%, list=24%, signal=51%
GO_CORTICAL_CYTOSKELETON	102	0.124924	1.49098	0.0651341	0.176653	1	3185	tags=34%, list=22%, signal=44%
GO_PCG_PROTEIN_COMPLEX	44	0.192992	1.49037	0.0875486	0.175587	1	5133	tags=55%, list=35%, signal=84%
GO_NBAF_COMPLEX	15	0.319722	1.48963	0.0685484	0.174647	1	6988	tags=80%, list=48%, signal=154%
GO_NURD_COMPLEX	15	0.320346	1.48492	0.0852713	0.17655	1	5040	tags=67%, list=35%, signal=102%
GO_PLASMA_MEMBRANE_BOUNDED_CELL_PROJECTION_CYTOPLASM	174	0.0973923	1.4837	0.0838323	0.176107	1	3447	tags=33%, list=24%, signal=43%
GO_TOR_COMPLEX	15	0.311227	1.478	0.0784314	0.178693	1	4203	tags=60%, list=29%, signal=84%
GO_PHOTORECEPTOR_INNER_SEGMENT	38	0.203508	1.47504	0.0652591	0.179122	1	4701	tags=53%, list=32%, signal=78%
GO_EXOCYST	18	0.29307	1.46386	0.0981595	0.186669	1	6245	tags=72%, list=43%, signal=126%
GO_GROWTH_CONE_PART	16	0.300978	1.46316	0.0933852	0.185703	1	2898	tags=50%, list=20%, signal=62%
GO_REGION_OF_CYTOSOL	24	0.246395	1.46126	0.0807339	0.185656	1	2481	tags=42%, list=17%, signal=50%
GO_ENDOCYTIC_VESICLE	259	0.0779075	1.45415	0.0828402	0.189773	1	5680	tags=47%, list=39%, signal=75%
GO_MICROTUBULE_END	27	0.232651	1.44383	0.0958084	0.196567	1	2008	tags=37%, list=14%, signal=43%
GO_FILOPODIUM_MEMBRANE	18	0.281052	1.44213	0.0912863	0.19639	1	3188	tags=50%, list=22%, signal=64%
GO_CILIARY_TIP	41	0.189952	1.4367	0.0775194	0.19928	1	7885	tags=73%, list=54%, signal=159%
GO_RECYCLING_ENDOSOME_MEMBRANE	72	0.144364	1.42285	0.102669	0.209923	1	5585	tags=53%, list=38%, signal=85%
GO_ENDOPLASMIC_RETICULUM_SUBCOMPARTMENT	22	0.249036	1.42035	0.0898204	0.210277	1	4315	tags=55%, list=30%, signal=77%
GO_SITE_OF_DNA_DAMAGE	59	0.155266	1.41682	0.0862423	0.212087	1	5391	tags=53%, list=37%, signal=83%
GO_CATENIN_COMPLEX	28	0.224375	1.39698	0.11306	0.228325	1	9207	tags=86%, list=63%, signal=233%
GO_BASAL_PLASMA_MEMBRANE	30	0.210065	1.37826	0.128846	0.244443	1	5191	tags=57%, list=36%, signal=88%
GO_APICAL_PART_OF_CELL	311	0.069495	1.37355	0.119097	0.247152	1	2891	tags=27%, list=20%, signal=33%
GO_CYTOPLASMIC_DYNEIN_COMPLEX	17	0.273869	1.358	0.127907	0.262398	1	6286	tags=71%, list=43%, signal=124%
GO_SITE_OF_DOUBLE_STRAND_BREAK	49	0.160365	1.34731	0.1409	0.272041	1	5391	tags=53%, list=37%, signal=84%
GO_BASAL_PART_OF_CELL	45	0.17282	1.33923	0.140816	0.279034	1	10743	tags=91%, list=74%, signal=348%
GO_CHAPERONE_COMPLEX	20	0.253395	1.33779	0.158562	0.2786	1	9407	tags=90%, list=65%, signal=255%
GO_MRNA_CLEAVAGE_FACTOR_COMPLEX	20	0.246729	1.32863	0.123047	0.286506	1	10958	tags=100%, list=75%, signal=405%
GO_SECRETORY_GRANULE_MEMBRANE	244	0.0738536	1.3255	0.160966	0.288077	1	7704	tags=60%, list=53%, signal=126%
GO_INTEGRAL_COMPONENT_OF_SYNAPTIC_VESICLE_MEMBRANE	32	0.199367	1.31957	0.124498	0.292812	1	2105	tags=34%, list=14%, signal=40%
GO_COATED_MEMBRANE	92	0.117606	1.3189	0.144681	0.291589	1	4148	tags=40%, list=29%, signal=56%
GO_CYTOPLASMIC_STRESS_GRANULE	51	0.155096	1.30965	0.16047	0.299673	1	9157	tags=78%, list=63%, signal=211%
GO_VESICLE_COAT	54	0.14982	1.30879	0.159259	0.298694	1	5638	tags=54%, list=39%, signal=87%
GO_SNARE_COMPLEX	44	0.162712	1.30066	0.156069	0.305719	1	2267	tags=32%, list=16%, signal=38%
GO_AZUROPHIL_GRANULE_LUMEN	71	0.130312	1.29762	0.155556	0.307063	1	9583	tags=79%, list=66%, signal=230%
GO_PLATELET_ALPHA_GRANULE	69	0.131133	1.29502	0.16453	0.307961	1	5899	tags=54%, list=41%, signal=90%
GO_LAMELLIPODIUM	177	0.083486	1.29069	0.169014	0.311059	1	2579	tags=26%, list=18%, signal=31%
GO_VACUOLAR_LUMEN	143	0.0923515	1.28983	0.149675	0.309916	1	9652	tags=76%, list=66%, signal=222%
GO_APICAL_PLASMA_MEMBRANE	255	0.0693374	1.28731	0.180124	0.310686	1	6536	tags=52%, list=45%, signal=92%
GO_SARCOLEMMA	127	0.0988401	1.27924	0.180873	0.318289	1	6704	tags=56%, list=46%, signal=103%
GO_UBIQUITIN_LIGASE_COMPLEX	264	0.0687596	1.27542	0.168297	0.321125	1	4140	tags=35%, list=28%, signal=48%
GO_CLATHRIN_COAT_OF_COATED_PIT	19	0.247912	1.27196	0.166008	0.322991	1	5583	tags=63%, list=38%, signal=102%
GO_COPI_COATED_VESICLE	24	0.215451	1.26746	0.177481	0.325989	1	4748	tags=54%, list=33%, signal=80%
GO_ENDOCYTIC_VESICLE_MEMBRANE	145	0.0897146	1.24629	0.190763	0.351014	1	7232	tags=59%, list=50%, signal=115%
GO_NUCLEAR_TRANSCRIPTION_FACTOR_COMPLEX	178	0.08031	1.24097	0.194932	0.35565	1	6770	tags=54%, list=47%, signal=101%
GO_ACTIN_CYTOSKELETON	445	0.0509009	1.22879	0.176817	0.369548	1	5327	tags=42%, list=37%, signal=64%
GO_EXTRINSIC_COMPONENT_OF_PLASMA_MEMBRANE	148	0.0878351	1.22294	0.209581	0.374484	1	10329	tags=80%, list=71%, signal=272%
GO_DNA_PACKAGING_COMPLEX	23	0.211321	1.21872	0.211813	0.377818	1	7047	tags=70%, list=48%, signal=135%
GO_CLATHRIN_COATED_ENDOCYTIC_VESICLE	44	0.157573	1.21683	0.206122	0.378044	1	3333	tags=39%, list=23%, signal=50%
GO_METHYLTRANSFERASE_COMPLEX	110	0.0977827	1.21277	0.225743	0.380933	1	5991	tags=51%, list=41%, signal=86%
GO_LAMELLIPODIUM_MEMBRANE	22	0.217493	1.21073	0.218029	0.381367	1	2129	tags=36%, list=15%, signal=43%
GO_CELL_SUBSTRATE_JUNCTION	396	0.0527397	1.20825	0.221359	0.382255	1	5459	tags=43%, list=38%, signal=66%
GO_EXTRINSIC_COMPONENT_OF_MEMBRANE	260	0.0636094	1.20312	0.227368	0.387043	1	9214	tags=70%, list=63%, signal=187%
GO_ATPASE_COMPLEX	91	0.105664	1.18361	0.238866	0.412538	1	9019	tags=73%, list=62%, signal=190%
GO_CORTICAL_ACTIN_CYTOSKELETON	78	0.115594	1.18107	0.243187	0.413627	1	4293	tags=41%, list=30%, signal=58%
GO_CELL_CELL_ADHERENS_JUNCTION	106	0.0984149	1.1797	0.251497	0.413218	1	9279	tags=74%, list=64%, signal=202%
GO_INCLUSION_BODY	69	0.118315	1.1724	0.24902	0.421185	1	5663	tags=51%, list=39%, signal=83%
GO_ACTOMYOSIN	65	0.118091	1.15491	0.273256	0.445239	1	9923	tags=80%, list=68%, signal=251%
GO_DENSE_CORE_GRANULE	18	0.222819	1.13513	0.298479	0.4735	1	9689	tags=89%, list=67%, signal=266%
GO_APICAL_JUNCTION_COMPLEX	128	0.0853955	1.12553	0.29249	0.486226	1	9561	tags=74%, list=66%, signal=215%
GO_PROTEIN_SERINE_THREONINE_PHOSPHATASE_COMPLEX	43	0.145434	1.12426	0.299413	0.485248	1	6345	tags=58%, list=44%, signal=103%
GO_CILIARY_BASE	27	0.182866	1.12368	0.288889	0.483367	1	4885	tags=52%, list=34%, signal=78%
GO_HISTONE_METHYLTRANSFERASE_COMPLEX	86	0.102663	1.12202	0.311828	0.483021	1	5955	tags=51%, list=41%, signal=86%
GO_MICROTUBULE_PLUS_END	20	0.21214	1.12134	0.303419	0.481271	1	2008	tags=35%, list=14%, signal=41%
GO_CYTOPLASMIC_SIDE_OF_MEMBRANE	160	0.0773641	1.11403	0.306931	0.490012	1	7248	tags=58%, list=50%, signal=113%
GO_HETEROTRIMERIC_G_PROTEIN_COMPLEX	25	0.190116	1.11127	0.315789	0.491612	1	8291	tags=76%, list=57%, signal=176%
GO_AXONAL_GROWTH_CONE	25	0.18484	1.10261	0.338057	0.502611	1	11276	tags=96%, list=78%, signal=427%
GO_SODIUM_CHANNEL_COMPLEX	21	0.201682	1.08654	0.335249	0.52606	1	8150	tags=76%, list=56%, signal=173%
GO_MYELIN_SHEATH	48	0.128289	1.08523	0.32449	0.52515	1	9652	tags=79%, list=66%, signal=235%
GO_TETHERING_COMPLEX	64	0.117879	1.08274	0.324597	0.525932	1	6245	tags=55%, list=43%, signal=95%
GO_ORGANELLE_SUBCOMPARTMENT	320	0.0522922	1.08149	0.322835	0.525134	1	4345	tags=35%, list=30%, signal=49%
GO_PROTEIN_LIPID_COMPLEX	23	0.18864	1.07935	0.348659	0.525691	1	4215	tags=48%, list=29%, signal=67%
GO_RNA_POLYMERASE_II_TRANSCRIPTION_FACTOR_COMPLEX	142	0.0775108	1.07864	0.343035	0.523924	1	3184	tags=30%, list=22%, signal=37%
GO_U2_SNRNP	19	0.202122	1.06177	0.373494	0.549243	1	6248	tags=63%, list=43%, signal=111%
GO_NUCLEAR_OUTER_MEMBRANE	23	0.178282	1.04759	0.4	0.570465	1	10688	tags=91%, list=73%, signal=344%
GO_INTRINSIC_COMPONENT_OF_MITOCHONDRIAL_OUTER_MEMBRANE	19	0.195545	1.0364	0.401728	0.586792	1	9405	tags=84%, list=65%, signal=238%
GO_FIBRILLAR_CENTER	121	0.0810938	1.02992	0.417323	0.594969	1	11689	tags=88%, list=80%, signal=447%
GO_ANCHORED_COMPONENT_OF_MEMBRANE	118	0.0810314	1.02346	0.40404	0.602626	1	802	tags=14%, list=6%, signal=14%
GO_DYNEIN_COMPLEX	39	0.136734	1.02183	0.400844	0.602129	1	6592	tags=59%, list=45%, signal=108%
GO_TIGHT_JUNCTION	113	0.0827009	1.02128	0.422179	0.599984	1	9487	tags=73%, list=65%, signal=210%
GO_GOLGI_ASSOCIATED_VESICLE	153	0.0708998	1.02053	0.411881	0.5981	1	11810	tags=88%, list=81%, signal=465%
GO_RUFFLE	160	0.0687205	1.01546	0.400794	0.603603	1	6009	tags=48%, list=41%, signal=81%
GO_POSTSYNAPTIC_CYTOSOL	17	0.20631	1.01442	0.429436	0.602287	1	424	tags=24%, list=3%, signal=24%
GO_CORNIFIED_ENVELOPE	21	0.180507	1.00625	0.43797	0.613474	1	7765	tags=71%, list=53%, signal=153%
GO_TRANSFERASE_COMPLEX_TRANSFERRING_PHOSPHORUS_CONTAINING_GROUPS	232	0.0552917	0.992909	0.458661	0.634119	1	3094	tags=27%, list=21%, signal=33%
GO_SWI_SNF_SUPERFAMILY_TYPE_COMPLEX	71	0.100622	0.985676	0.452336	0.643766	1	11856	tags=92%, list=82%, signal=493%
GO_DNA_REPAIR_COMPLEX	34	0.143702	0.981944	0.470464	0.647568	1	6896	tags=62%, list=47%, signal=117%
GO_CLEAVAGE_FURROW	50	0.11512	0.97775	0.435845	0.651971	1	5020	tags=46%, list=35%, signal=70%
GO_VACUOLAR_PART	485	0.0386852	0.975345	0.463158	0.652988	1	10729	tags=78%, list=74%, signal=286%
GO_LYSOSOMAL_LUMEN	86	0.086503	0.972704	0.475789	0.654454	1	8725	tags=69%, list=60%, signal=170%
GO_FICOLIN_1_RICH_GRANULE	116	0.0774428	0.971078	0.451677	0.654043	1	12797	tags=96%, list=88%, signal=791%
GO_TRANS_GOLGI_NETWORK_MEMBRANE	81	0.0908438	0.968532	0.493802	0.65531	1	11432	tags=88%, list=79%, signal=408%
GO_NUCLEAR_MEMBRANE	269	0.0502732	0.965844	0.480249	0.656721	1	10688	tags=78%, list=73%, signal=290%
GO_LATERAL_PLASMA_MEMBRANE	53	0.112455	0.963513	0.489279	0.657413	1	10991	tags=87%, list=76%, signal=354%
GO_TRANSCRIPTION_ELONGATION_FACTOR_COMPLEX	52	0.115923	0.961338	0.466809	0.658126	1	4192	tags=40%, list=29%, signal=57%
GO_ATPASE_DEPENDENT_TRANSMEMBRANE_TRANSPORT_COMPLEX	16	0.19953	0.955104	0.488142	0.665928	1	8916	tags=81%, list=61%, signal=210%
GO_GAP_JUNCTION	19	0.179175	0.949897	0.487896	0.671564	1	8112	tags=74%, list=56%, signal=166%
GO_FICOLIN_1_RICH_GRANULE_MEMBRANE	44	0.119637	0.935841	0.525253	0.693956	1	5205	tags=48%, list=36%, signal=74%
GO_ACTIN_FILAMENT	92	0.0823665	0.934379	0.539841	0.693213	1	6554	tags=53%, list=45%, signal=96%
GO_NUCLEAR_INNER_MEMBRANE	47	0.116172	0.933187	0.502	0.691976	1	6669	tags=57%, list=46%, signal=106%
GO_MICROTUBULE	374	0.0414895	0.929044	0.52449	0.696216	1	9054	tags=66%, list=62%, signal=171%
GO_GOLGI_STACK	117	0.0727216	0.928102	0.548193	0.694543	1	2803	tags=26%, list=19%, signal=33%
GO_ENDOLYSOSOME	17	0.18875	0.925767	0.561508	0.695322	1	10944	tags=94%, list=75%, signal=380%
GO_NUCLEAR_CHROMOSOME_TELOMERIC_REGION	97	0.0793725	0.919743	0.549632	0.702765	1	5149	tags=43%, list=35%, signal=67%
GO_NUCLEAR_ENVELOPE	409	0.0409022	0.919599	0.534654	0.699694	1	2052	tags=18%, list=14%, signal=20%
GO_MICROBODY_MEMBRANE	59	0.100083	0.916742	0.558994	0.701435	1	8162	tags=66%, list=56%, signal=150%
GO_NUCLEAR_CHROMOSOME	477	0.0370043	0.915518	0.531828	0.700306	1	5149	tags=39%, list=35%, signal=58%
GO_HISTONE_DEACETYLASE_COMPLEX	66	0.0941559	0.905356	0.592742	0.714616	1	11856	tags=91%, list=82%, signal=490%
GO_ENDOPLASMIC_RETICULUM_QUALITY_CONTROL_COMPARTMENT	21	0.163458	0.895009	0.589641	0.729091	1	10090	tags=86%, list=69%, signal=280%
GO_PROTEIN_PHOSPHATASE_TYPE_2A_COMPLEX	18	0.174936	0.894702	0.582121	0.726325	1	6345	tags=61%, list=44%, signal=108%
GO_TRANS_GOLGI_NETWORK	206	0.0517226	0.882415	0.588115	0.745119	1	11117	tags=82%, list=76%, signal=341%
GO_9PLUS2_MOTILE_CILIUM	66	0.0913006	0.875697	0.618955	0.753826	1	12338	tags=94%, list=85%, signal=617%
GO_NUCLEAR_EUCHROMATIN	19	0.165415	0.871936	0.587549	0.757056	1	4485	tags=47%, list=31%, signal=68%
GO_EARLY_ENDOSOME_MEMBRANE	126	0.0634844	0.843266	0.664093	0.804122	1	8086	tags=62%, list=56%, signal=138%
GO_ESC_E_Z_COMPLEX	15	0.180473	0.840427	0.663984	0.805714	1	5133	tags=53%, list=35%, signal=82%
GO_VACUOLAR_MEMBRANE	359	0.0374346	0.822214	0.659491	0.834057	1	10729	tags=77%, list=74%, signal=288%
GO_PIGMENT_GRANULE	100	0.0701094	0.816265	0.706751	0.840644	1	7130	tags=56%, list=49%, signal=109%
GO_BASEMENT_MEMBRANE	88	0.0739242	0.813677	0.695122	0.841362	1	7854	tags=61%, list=54%, signal=133%
GO_EXTRINSIC_COMPONENT_OF_CYTOPLASMIC_SIDE_OF_PLASMA_MEMBRANE	79	0.0779431	0.810954	0.727088	0.842473	1	2001	tags=22%, list=14%, signal=25%
GO_POSTSYNAPTIC_DENSITY_INTRACELLULAR_COMPONENT	17	0.164317	0.809598	0.710579	0.840961	1	5311	tags=53%, list=37%, signal=83%
GO_SPINDLE_MICROTUBULE	52	0.0944896	0.807194	0.703125	0.841478	1	9816	tags=77%, list=68%, signal=236%
GO_SWI_SNF_COMPLEX	15	0.170432	0.790156	0.746421	0.866868	1	1401	tags=27%, list=10%, signal=29%
GO_CYTOPLASMIC_MICROTUBULE	61	0.083783	0.789911	0.746615	0.863607	1	3792	tags=34%, list=26%, signal=46%
GO_AUTOPHAGOSOME	79	0.0740178	0.788954	0.727451	0.861455	1	2610	tags=25%, list=18%, signal=31%
GO_TRANSCRIPTIONALLY_ACTIVE_CHROMATIN	21	0.142234	0.773447	0.728543	0.882426	1	1396	tags=24%, list=10%, signal=26%
GO_CCR4_NOT_COMPLEX	15	0.163342	0.772257	0.753372	0.880567	1	1504	tags=27%, list=10%, signal=30%
GO_SMN_SM_PROTEIN_COMPLEX	16	0.156185	0.766319	0.746988	0.886507	1	6819	tags=63%, list=47%, signal=118%
GO_INTRINSIC_COMPONENT_OF_GOLGI_MEMBRANE	60	0.0848248	0.763171	0.768899	0.887778	1	4345	tags=38%, list=30%, signal=54%
GO_ORGANELLE_MEMBRANE_CONTACT_SITE	19	0.141402	0.75963	0.770021	0.889512	1	3303	tags=37%, list=23%, signal=48%
GO_OUTER_MEMBRANE	186	0.0482268	0.759048	0.777559	0.886776	1	5014	tags=39%, list=34%, signal=59%
GO_GOLGI_CISTERNA_MEMBRANE	66	0.0802708	0.75718	0.792	0.885973	1	2803	tags=27%, list=19%, signal=34%
GO_REPLISOME	27	0.123479	0.753471	0.776876	0.887688	1	5747	tags=52%, list=40%, signal=86%
GO_PHOSPHATIDYLINOSITOL_3_KINASE_COMPLEX	26	0.122009	0.750306	0.784431	0.888796	1	3821	tags=38%, list=26%, signal=52%
GO_OTHER_ORGANISM	62	0.0814561	0.746082	0.781124	0.891493	1	1165	tags=16%, list=8%, signal=17%
GO_CUL4_RING_E3_UBIQUITIN_LIGASE_COMPLEX	30	0.114089	0.744649	0.803245	0.889813	1	767	tags=17%, list=5%, signal=18%
GO_INTERCELLULAR_BRIDGE	53	0.0885955	0.734642	0.817814	0.901236	1	2831	tags=28%, list=19%, signal=35%
GO_COPI_COATED_VESICLE_MEMBRANE	17	0.144185	0.725924	0.803607	0.910484	1	4748	tags=47%, list=33%, signal=70%
GO_PLATELET_ALPHA_GRANULE_LUMEN	49	0.0871877	0.718134	0.819802	0.917312	1	5858	tags=49%, list=40%, signal=82%
GO_PML_BODY	94	0.0624293	0.71311	0.829218	0.920257	1	4821	tags=39%, list=33%, signal=59%
GO_CYCLIN_DEPENDENT_PROTEIN_KINASE_HOLOENZYME_COMPLEX	38	0.0960098	0.709561	0.821218	0.921346	1	2816	tags=29%, list=19%, signal=36%
GO_ENDOSOMAL_PART	458	0.0285006	0.705149	0.84413	0.923313	1	4011	tags=30%, list=28%, signal=41%
GO_POSTSYNAPTIC_SPECIALIZATION_INTRACELLULAR_COMPONENT	21	0.122837	0.681825	0.849894	0.94964	1	6525	tags=57%, list=45%, signal=104%
GO_GLYCOPROTEIN_COMPLEX	16	0.134354	0.661373	0.884146	0.969621	1	774	tags=19%, list=5%, signal=20%
GO_LIPID_DROPLET	66	0.0701852	0.655375	0.904297	0.972335	1	2949	tags=27%, list=20%, signal=34%
GO_CARBOXY_TERMINAL_DOMAIN_PROTEIN_KINASE_COMPLEX	19	0.126967	0.655217	0.888446	0.968727	1	4278	tags=42%, list=29%, signal=60%
GO_TERTIARY_GRANULE_MEMBRANE	59	0.0718727	0.653408	0.878543	0.966939	1	9310	tags=71%, list=64%, signal=197%
GO_INTRACILIARY_TRANSPORT_PARTICLE	28	0.10076	0.637859	0.903491	0.979068	1	7885	tags=64%, list=54%, signal=140%
GO_SPECIFIC_GRANULE_LUMEN	45	0.0805454	0.632903	0.912245	0.980094	1	8526	tags=67%, list=59%, signal=161%
GO_CONDENSED_NUCLEAR_CHROMOSOME	72	0.0613242	0.628148	0.931106	0.980841	1	3757	tags=32%, list=26%, signal=43%
GO_SPINDLE	306	0.03129	0.626967	0.916179	0.97806	1	10864	tags=78%, list=75%, signal=301%
GO_VESICLE_LUMEN	269	0.03261	0.626637	0.943888	0.974595	1	11751	tags=84%, list=81%, signal=430%
GO_MYOSIN_II_COMPLEX	20	0.118875	0.619032	0.927565	0.977707	1	7725	tags=65%, list=53%, signal=138%
GO_CULLIN_RING_UBIQUITIN_LIGASE_COMPLEX	147	0.0424736	0.602484	0.943867	0.987758	1	4136	tags=33%, list=28%, signal=45%
GO_SMOOTH_ENDOPLASMIC_RETICULUM	31	0.0885958	0.585988	0.937864	0.995545	1	11379	tags=87%, list=78%, signal=400%
GO_I_BAND	115	0.0460537	0.580392	0.955823	0.995422	1	6163	tags=47%, list=42%, signal=81%
GO_INTRACILIARY_TRANSPORT_PARTICLE_B	20	0.107857	0.578702	0.953252	0.992739	1	7885	tags=65%, list=54%, signal=142%
GO_MICROTUBULE_ASSOCIATED_COMPLEX	130	0.0439474	0.575892	0.952675	0.990859	1	1491	tags=15%, list=10%, signal=16%
GO_MUSCLE_MYOSIN_COMPLEX	16	0.118847	0.572991	0.955912	0.988906	1	2817	tags=31%, list=19%, signal=39%
GO_AZUROPHIL_GRANULE	128	0.0429736	0.570701	0.964775	0.98655	1	11763	tags=85%, list=81%, signal=442%
GO_AXONEME_PART	30	0.0871784	0.565149	0.973896	0.986075	1	2127	tags=23%, list=15%, signal=27%
GO_MICROVILLUS	70	0.056367	0.553118	0.963636	0.98845	1	6662	tags=51%, list=46%, signal=94%
GO_ANCHORED_COMPONENT_OF_PLASMA_MEMBRANE	44	0.0697683	0.545146	0.979633	0.988442	1	6589	tags=52%, list=45%, signal=95%
GO_RNA_POLYMERASE_II_HOLOENZYME	74	0.0520889	0.533308	0.972056	0.989639	1	8285	tags=62%, list=57%, signal=144%
GO_PRECATALYTIC_SPLICEOSOME	43	0.0674594	0.520648	0.979296	0.990718	1	6461	tags=51%, list=44%, signal=92%
GO_MICROBODY	121	0.0373319	0.486552	0.993763	0.99572	1	6311	tags=47%, list=43%, signal=83%
GO_PERICENTRIOLAR_MATERIAL	20	0.0842515	0.454911	0.99591	0.996561	1	9682	tags=75%, list=67%, signal=224%

## Sheet: C5_Down_HT
Supplementary Table 4. GSEA results (C5-CC, C5-BP, and C5-MF domains) for Slc6a20a HT transcripts
NAME	SIZE	ES	NES	NOM p-val	FDR q-val	FWER p-val	RANK AT MAX	LEADING EDGE
GO_RIBOSOMAL_SUBUNIT	179	-0.415439	-6.5149	0	0	0	4839	tags=74%, list=33%, signal=110%
GO_RIBOSOME	216	-0.361251	-5.99914	0	0	0	4857	tags=69%, list=33%, signal=102%
GO_CYTOSOLIC_RIBOSOME	101	-0.44074	-5.16056	0	0	0	2851	tags=63%, list=20%, signal=78%
GO_MITOCHONDRIAL_PROTEIN_COMPLEX	246	-0.282453	-5.10949	0	0	0	6840	tags=75%, list=47%, signal=139%
GO_LARGE_RIBOSOMAL_SUBUNIT	112	-0.403672	-4.97187	0	0	0	4693	tags=72%, list=32%, signal=106%
GO_ORGANELLE_INNER_MEMBRANE	470	-0.182576	-4.5625	0	0	0	5631	tags=56%, list=39%, signal=89%
GO_SMALL_RIBOSOMAL_SUBUNIT	69	-0.441956	-4.36269	0	0	0	4353	tags=74%, list=30%, signal=105%
GO_INNER_MITOCHONDRIAL_MEMBRANE_PROTEIN_COMPLEX	120	-0.322358	-4.18277	0	0	0	6622	tags=78%, list=46%, signal=141%
GO_CYTOSOLIC_LARGE_RIBOSOMAL_SUBUNIT	54	-0.47541	-4.12987	0	0	0	4693	tags=80%, list=32%, signal=117%
GO_MITOCHONDRIAL_MEMBRANE_PART	204	-0.228977	-3.83923	0	0	0	7767	tags=76%, list=53%, signal=161%
GO_ORGANELLAR_RIBOSOME	87	-0.344602	-3.70791	0	0	0	4213	tags=63%, list=29%, signal=88%
GO_CYTOSOLIC_SMALL_RIBOSOMAL_SUBUNIT	41	-0.490548	-3.68811	0	0	0	2464	tags=66%, list=17%, signal=79%
GO_RESPIRASOME	90	-0.324484	-3.65774	0	0	0	6622	tags=78%, list=46%, signal=142%
GO_CYTOSOLIC_PART	213	-0.204522	-3.45959	0	0	0	2737	tags=39%, list=19%, signal=47%
GO_MITOCHONDRIAL_MATRIX	431	-0.137298	-3.327	0	0	0	4373	tags=43%, list=30%, signal=60%
GO_RESPIRATORY_CHAIN_COMPLEX	77	-0.325643	-3.31489	0	0	0	6622	tags=78%, list=46%, signal=142%
GO_ORGANELLAR_LARGE_RIBOSOMAL_SUBUNIT	57	-0.343281	-3.03962	0	0	0	4213	tags=63%, list=29%, signal=89%
GO_ORGANELLE_ENVELOPE_LUMEN	80	-0.278943	-2.91975	0	4.67334e-05	0.001	5601	tags=66%, list=39%, signal=107%
GO_RESPIRATORY_CHAIN_COMPLEX_IV	15	-0.578927	-2.757	0	0.000254516	0.006	4194	tags=87%, list=29%, signal=122%
GO_COLLAGEN_TRIMER	72	-0.273474	-2.70962	0	0.00028367	0.007	2103	tags=42%, list=14%, signal=48%
GO_CYTOCHROME_COMPLEX	26	-0.432838	-2.67324	0	0.000309878	0.008	6582	tags=88%, list=45%, signal=161%
GO_MITOCHONDRIAL_RESPIRATORY_CHAIN_COMPLEX_I	49	-0.31459	-2.62757	0	0.000450132	0.012	8203	tags=88%, list=56%, signal=201%
GO_ORGANELLAR_SMALL_RIBOSOMAL_SUBUNIT	28	-0.389678	-2.46358	0	0.00203213	0.055	4213	tags=68%, list=29%, signal=95%
GO_POLYSOMAL_RIBOSOME	27	-0.383468	-2.40442	0	0.00267056	0.075	6284	tags=81%, list=43%, signal=143%
GO_OXIDOREDUCTASE_COMPLEX	101	-0.189579	-2.21443	0	0.0102873	0.26	6622	tags=64%, list=46%, signal=117%
GO_PROTON_TRANSPORTING_ATP_SYNTHASE_COMPLEX	17	-0.4384	-2.17868	0.00198413	0.0124286	0.313	5609	tags=82%, list=39%, signal=134%
GO_COMPLEX_OF_COLLAGEN_TRIMERS	19	-0.379007	-1.97811	0.00429185	0.0421251	0.737	1385	tags=47%, list=10%, signal=52%
GO_COLLAGEN_CONTAINING_EXTRACELLULAR_MATRIX	324	-0.0940917	-1.9191	0	0.0564411	0.851	2568	tags=27%, list=18%, signal=32%
GO_POLYSOME	63	-0.207766	-1.91174	0.00589391	0.0567057	0.865	4610	tags=52%, list=32%, signal=76%
GO_EXOSOME_RNASE_COMPLEX_	24	-0.31399	-1.84137	0.01222	0.0811425	0.961	6349	tags=75%, list=44%, signal=133%
GO_BRUSH_BORDER_MEMBRANE	41	-0.233313	-1.78701	0.0208768	0.106736	0.987	9741	tags=90%, list=67%, signal=273%
GO_CAJAL_BODY	55	-0.20352	-1.76981	0.0138614	0.11287	0.994	7893	tags=75%, list=54%, signal=162%
GO_PRERIBOSOME	69	-0.179794	-1.74503	0.0202429	0.124644	0.999	6672	tags=64%, list=46%, signal=117%
GO_PROTON_TRANSPORTING_TWO_SECTOR_ATPASE_COMPLEX	40	-0.21495	-1.63215	0.0325203	0.214017	1	5609	tags=60%, list=39%, signal=97%
GO_BLOOD_MICROPARTICLE	65	-0.176565	-1.63118	0.045082	0.208901	1	4604	tags=49%, list=32%, signal=72%
GO_EXTRACELLULAR_MATRIX_COMPONENT	49	-0.199795	-1.62723	0.0483871	0.20686	1	1557	tags=31%, list=11%, signal=34%
GO_LATE_ENDOSOME_MEMBRANE	113	-0.129083	-1.61288	0.0258964	0.216236	1	2900	tags=33%, list=20%, signal=41%
GO_MICROTUBULE_ORGANIZING_CENTER_PART	160	-0.108352	-1.60018	0.0361446	0.223889	1	6259	tags=54%, list=43%, signal=93%
GO_H4_HISTONE_ACETYLTRANSFERASE_COMPLEX	39	-0.219804	-1.56549	0.0481928	0.256641	1	3152	tags=44%, list=22%, signal=56%
GO_PROTON_TRANSPORTING_TWO_SECTOR_ATPASE_COMPLEX_PROTON_TRANSPORTING_DOMAIN	19	-0.29896	-1.54814	0.0489796	0.270819	1	5609	tags=68%, list=39%, signal=111%
GO_EXTRACELLULAR_MATRIX	413	-0.0661915	-1.53792	0.0514851	0.276865	1	1777	tags=19%, list=12%, signal=21%
GO_MOTILE_CILIUM	129	-0.1177	-1.53744	0.0567951	0.271097	1	9352	tags=76%, list=64%, signal=211%
GO_ROUGH_ENDOPLASMIC_RETICULUM_MEMBRANE	27	-0.252929	-1.52415	0.0745098	0.281524	1	6563	tags=70%, list=45%, signal=128%
GO_INTRINSIC_COMPONENT_OF_MITOCHONDRIAL_INNER_MEMBRANE	38	-0.208131	-1.50522	0.0583501	0.300701	1	5784	tags=61%, list=40%, signal=100%
GO_PROTEASOME_CORE_COMPLEX	20	-0.286503	-1.50278	0.0718336	0.296974	1	7474	tags=80%, list=51%, signal=164%
GO_INTRINSIC_COMPONENT_OF_EXTERNAL_SIDE_OF_PLASMA_MEMBRANE	17	-0.308004	-1.49348	0.0703934	0.302942	1	7503	tags=82%, list=52%, signal=170%
GO_BRUSH_BORDER	81	-0.138306	-1.48403	0.0856574	0.309706	1	9850	tags=81%, list=68%, signal=251%
GO_CLUSTER_OF_ACTIN_BASED_CELL_PROJECTIONS	128	-0.111445	-1.46838	0.0682261	0.32576	1	10210	tags=81%, list=70%, signal=270%
GO_NUCLEAR_EXOSOME_RNASE_COMPLEX_	16	-0.293267	-1.42914	0.10325	0.379497	1	10283	tags=100%, list=71%, signal=341%
GO_CILIUM	476	-0.0562875	-1.41156	0.0967742	0.401398	1	9352	tags=70%, list=64%, signal=189%
GO_GAMMA_TUBULIN_COMPLEX	19	-0.267586	-1.4083	0.103659	0.399403	1	6830	tags=74%, list=47%, signal=139%
GO_NUCLEAR_MATRIX	100	-0.11756	-1.37836	0.111828	0.444138	1	4120	tags=40%, list=28%, signal=55%
GO_CENTRIOLE	119	-0.108362	-1.35856	0.128364	0.471533	1	6259	tags=54%, list=43%, signal=94%
GO_ANAPHASE_PROMOTING_COMPLEX	21	-0.241116	-1.34619	0.129344	0.486399	1	4117	tags=52%, list=28%, signal=73%
GO_OUTER_MITOCHONDRIAL_MEMBRANE_PROTEIN_COMPLEX	16	-0.266823	-1.30868	0.169922	0.553385	1	4305	tags=56%, list=30%, signal=80%
GO_MICROBODY_LUMEN	45	-0.166298	-1.30831	0.145129	0.544349	1	7608	tags=69%, list=52%, signal=144%
GO_BLOC_COMPLEX	19	-0.250086	-1.30311	0.159615	0.545938	1	10911	tags=100%, list=75%, signal=400%
GO_INTRINSIC_COMPONENT_OF_MITOCHONDRIAL_MEMBRANE	65	-0.137466	-1.29858	0.187739	0.545717	1	7631	tags=66%, list=52%, signal=139%
GO_SPECIFIC_GRANULE	131	-0.0968529	-1.29057	0.159449	0.552667	1	9484	tags=75%, list=65%, signal=213%
GO_M_BAND	25	-0.211556	-1.28865	0.151874	0.547644	1	3910	tags=48%, list=27%, signal=66%
GO_NUCLEOLAR_PART	163	-0.0864242	-1.28167	0.180328	0.552359	1	9018	tags=71%, list=62%, signal=184%
GO_ER_TO_GOLGI_TRANSPORT_VESICLE_MEMBRANE	49	-0.155274	-1.27811	0.184615	0.550608	1	5170	tags=51%, list=36%, signal=79%
GO_TERTIARY_GRANULE_LUMEN	42	-0.164502	-1.26069	0.192623	0.577272	1	3848	tags=43%, list=26%, signal=58%
GO_PEPTIDASE_COMPLEX	84	-0.115668	-1.24712	0.200787	0.597022	1	3176	tags=33%, list=22%, signal=42%
GO_PHOTORECEPTOR_CONNECTING_CILIUM	29	-0.194696	-1.24711	0.192982	0.587837	1	5700	tags=59%, list=39%, signal=96%
GO_PHAGOPHORE_ASSEMBLY_SITE_MEMBRANE	16	-0.257839	-1.2471	0.178862	0.578944	1	8071	tags=81%, list=56%, signal=182%
GO_CENTRIOLAR_SATELLITE	27	-0.20002	-1.2341	0.190476	0.599095	1	4638	tags=52%, list=32%, signal=76%
GO_ENDOPEPTIDASE_COMPLEX	63	-0.130523	-1.23406	0.208163	0.590397	1	7575	tags=65%, list=52%, signal=135%
GO_INO80_TYPE_COMPLEX	23	-0.215026	-1.22875	0.206897	0.593347	1	8892	tags=83%, list=61%, signal=212%
GO_ENDOPLASMIC_RETICULUM_LUMEN	256	-0.0652004	-1.22697	0.199226	0.588885	1	2137	tags=21%, list=15%, signal=24%
GO_CHROMOSOMAL_REGION	299	-0.0607842	-1.22374	0.21501	0.58735	1	12510	tags=92%, list=86%, signal=645%
GO_CATALYTIC_STEP_2_SPLICEOSOME	84	-0.115798	-1.22096	0.21	0.585134	1	3001	tags=32%, list=21%, signal=40%
GO_STEREOCILIUM_TIP	15	-0.253358	-1.21273	0.214712	0.593897	1	9893	tags=93%, list=68%, signal=292%
GO_NUCLEAR_PERIPHERY	126	-0.0897559	-1.20195	0.224449	0.608366	1	3439	tags=33%, list=24%, signal=42%
GO_MLL1_2_COMPLEX	29	-0.185748	-1.19824	0.229126	0.608364	1	9340	tags=83%, list=64%, signal=231%
GO_SMALL_NUCLEOLAR_RIBONUCLEOPROTEIN_COMPLEX	21	-0.221066	-1.19543	0.253465	0.606301	1	8563	tags=81%, list=59%, signal=197%
GO_PROTEASOME_ACCESSORY_COMPLEX	24	-0.20082	-1.19233	0.236111	0.60426	1	7992	tags=75%, list=55%, signal=166%
GO_NUCLEOID	40	-0.159647	-1.19183	0.238	0.597659	1	6411	tags=60%, list=44%, signal=107%
GO_PERICENTRIC_HETEROCHROMATIN	19	-0.223968	-1.1837	0.258964	0.607009	1	4402	tags=53%, list=30%, signal=75%
GO_A_BAND	34	-0.172773	-1.18083	0.236025	0.605311	1	3910	tags=44%, list=27%, signal=60%
GO_INVADOPODIUM	15	-0.252752	-1.1797	0.250518	0.599987	1	4085	tags=53%, list=28%, signal=74%
GO_90S_PRERIBOSOME	28	-0.188901	-1.17952	0.251521	0.593087	1	5569	tags=57%, list=38%, signal=92%
GO_SPLICEOSOMAL_COMPLEX	164	-0.0798112	-1.17372	0.25355	0.597494	1	3021	tags=29%, list=21%, signal=36%
GO_ROUGH_ENDOPLASMIC_RETICULUM	77	-0.10915	-1.1727	0.259117	0.592061	1	1255	tags=19%, list=9%, signal=21%
GO_NUCLEAR_HETEROCHROMATIN	28	-0.181386	-1.15747	0.269474	0.616219	1	4120	tags=46%, list=28%, signal=65%
GO_CILIARY_PART	359	-0.0523684	-1.15528	0.27621	0.613251	1	9385	tags=70%, list=65%, signal=192%
GO_GOLGI_ASSOCIATED_VESICLE_MEMBRANE	94	-0.102657	-1.14964	0.277207	0.617826	1	5170	tags=46%, list=36%, signal=71%
GO_CHROMOSOME_CENTROMERIC_REGION	175	-0.0750343	-1.14398	0.273109	0.621606	1	10058	tags=77%, list=69%, signal=245%
GO_SPECIFIC_GRANULE_MEMBRANE	79	-0.107969	-1.14338	0.278226	0.615712	1	9484	tags=76%, list=65%, signal=217%
GO_PERINUCLEAR_ENDOPLASMIC_RETICULUM	19	-0.219902	-1.14203	0.269903	0.611897	1	10584	tags=95%, list=73%, signal=348%
GO_NON_MOTILE_CILIUM	106	-0.0946807	-1.13931	0.274227	0.611102	1	5768	tags=49%, list=40%, signal=81%
GO_SAGA_TYPE_COMPLEX	26	-0.188694	-1.13828	0.297297	0.606342	1	2855	tags=38%, list=20%, signal=48%
GO_PROTEIN_ACETYLTRANSFERASE_COMPLEX	88	-0.102117	-1.13353	0.271429	0.609505	1	3152	tags=32%, list=22%, signal=40%
GO_CILIARY_BASAL_BODY	106	-0.0927516	-1.13098	0.32008	0.60803	1	8814	tags=70%, list=61%, signal=176%
GO_NUCLEAR_UBIQUITIN_LIGASE_COMPLEX	41	-0.147662	-1.12774	0.272	0.608267	1	3180	tags=37%, list=22%, signal=47%
GO_AZUROPHIL_GRANULE_MEMBRANE	51	-0.13225	-1.12325	0.29771	0.611396	1	5213	tags=49%, list=36%, signal=76%
GO_PRERIBOSOME_LARGE_SUBUNIT_PRECURSOR	22	-0.20124	-1.12286	0.276549	0.605952	1	8977	tags=82%, list=62%, signal=213%
GO_INTRINSIC_COMPONENT_OF_ENDOPLASMIC_RETICULUM_MEMBRANE	135	-0.0839144	-1.12111	0.28932	0.603228	1	4932	tags=42%, list=34%, signal=63%
GO_SEX_CHROMOSOME	23	-0.195321	-1.11009	0.312261	0.61866	1	4120	tags=48%, list=28%, signal=67%
GO_MULTIVESICULAR_BODY	38	-0.153489	-1.10145	0.318271	0.629716	1	9638	tags=82%, list=66%, signal=241%
GO_SMALL_SUBUNIT_PROCESSOME	33	-0.161233	-1.08285	0.342308	0.662364	1	6475	tags=61%, list=45%, signal=109%
GO_ACROSOMAL_MEMBRANE	15	-0.231362	-1.08027	0.349474	0.661508	1	11182	tags=100%, list=77%, signal=432%
GO_CENTROSOME	467	-0.0437266	-1.07474	0.324895	0.667062	1	8883	tags=65%, list=61%, signal=162%
GO_LUMENAL_SIDE_OF_MEMBRANE	21	-0.197386	-1.06494	0.376726	0.681102	1	4752	tags=52%, list=33%, signal=78%
GO_ENDONUCLEASE_COMPLEX	29	-0.166768	-1.05864	0.364948	0.687821	1	9114	tags=79%, list=63%, signal=212%
GO_PLATELET_DENSE_GRANULE	16	-0.217842	-1.058	0.389899	0.682688	1	1381	tags=31%, list=9%, signal=34%
GO_GOLGI_LUMEN	67	-0.109221	-1.05396	0.39666	0.684892	1	7970	tags=66%, list=55%, signal=145%
GO_PHAGOCYTIC_CUP	23	-0.183981	-1.05381	0.389328	0.678752	1	9975	tags=87%, list=69%, signal=276%
GO_COPII_COATED_ER_TO_GOLGI_TRANSPORT_VESICLE	76	-0.105638	-1.05184	0.360489	0.676784	1	9188	tags=74%, list=63%, signal=199%
GO_DNA_POLYMERASE_COMPLEX	15	-0.222528	-1.04942	0.360656	0.675689	1	6463	tags=67%, list=44%, signal=120%
GO_SCF_UBIQUITIN_LIGASE_COMPLEX	58	-0.118354	-1.04904	0.398844	0.670378	1	8065	tags=67%, list=55%, signal=150%
GO_PHAGOCYTIC_VESICLE_MEMBRANE	68	-0.109696	-1.047	0.391389	0.668347	1	11886	tags=93%, list=82%, signal=505%
GO_MYOSIN_COMPLEX	57	-0.117507	-1.04286	0.382812	0.670823	1	2636	tags=30%, list=18%, signal=36%
GO_COSTAMERE	17	-0.210416	-1.03507	0.378099	0.680407	1	3788	tags=47%, list=26%, signal=64%
GO_9PLUS0_NON_MOTILE_CILIUM	79	-0.0976258	-1.03031	0.410204	0.684325	1	5768	tags=49%, list=40%, signal=81%
GO_MYOFILAMENT	25	-0.172314	-1.01727	0.430556	0.704842	1	3898	tags=44%, list=27%, signal=60%
GO_MITOTIC_SPINDLE_POLE	26	-0.168371	-1.01112	0.398374	0.711236	1	3150	tags=38%, list=22%, signal=49%
GO_ESCRT_COMPLEX	26	-0.166877	-1.00733	0.424063	0.71347	1	11002	tags=92%, list=76%, signal=379%
GO_CONDENSED_CHROMOSOME	182	-0.0633414	-1.00289	0.455301	0.716743	1	5084	tags=41%, list=35%, signal=63%
GO_CILIARY_TRANSITION_ZONE	54	-0.11673	-0.999607	0.438878	0.717315	1	6658	tags=57%, list=46%, signal=105%
GO_SPERM_PART	125	-0.0749099	-0.996749	0.434389	0.716945	1	12416	tags=93%, list=85%, signal=629%
GO_ENDOPLASMIC_RETICULUM_GOLGI_INTERMEDIATE_COMPARTMENT	111	-0.0816698	-0.996279	0.46507	0.711951	1	7207	tags=58%, list=50%, signal=113%
GO_DESMOSOME	21	-0.183826	-0.987273	0.458918	0.72408	1	2179	tags=33%, list=15%, signal=39%
GO_CONTRACTILE_FIBER	198	-0.0591111	-0.978268	0.437376	0.736181	1	3927	tags=33%, list=27%, signal=44%
GO_CIS_GOLGI_NETWORK	44	-0.124293	-0.977046	0.469903	0.732906	1	2165	tags=27%, list=15%, signal=32%
GO_HETEROCHROMATIN	67	-0.100809	-0.975643	0.457926	0.730063	1	4402	tags=40%, list=30%, signal=58%
GO_FILAMENTOUS_ACTIN	23	-0.167088	-0.971502	0.458678	0.732751	1	9588	tags=83%, list=66%, signal=242%
GO_GLIAL_CELL_PROJECTION	24	-0.169812	-0.970572	0.487026	0.728836	1	9654	tags=83%, list=66%, signal=248%
GO_U1_SNRNP	18	-0.190176	-0.96046	0.473161	0.743184	1	10973	tags=94%, list=75%, signal=384%
GO_KINESIN_COMPLEX	48	-0.116864	-0.954585	0.512381	0.749301	1	6790	tags=58%, list=47%, signal=109%
GO_P_BODY	72	-0.0956039	-0.953958	0.491803	0.744816	1	3061	tags=31%, list=21%, signal=39%
GO_ENDOSOME_LUMEN	21	-0.17104	-0.945904	0.506446	0.754679	1	7212	tags=67%, list=50%, signal=132%
GO_SPLICEOSOMAL_TRI_SNRNP_COMPLEX	30	-0.141524	-0.944236	0.49703	0.752406	1	11035	tags=90%, list=76%, signal=372%
GO_LATE_ENDOSOME	219	-0.0546648	-0.933631	0.512097	0.767668	1	12432	tags=91%, list=85%, signal=617%
GO_SPINDLE_POLE	147	-0.0648794	-0.928696	0.522917	0.771721	1	7080	tags=55%, list=49%, signal=106%
GO_KINETOCHORE	122	-0.0720743	-0.925953	0.533742	0.77162	1	9451	tags=72%, list=65%, signal=204%
GO_NUCLEAR_SPECK	358	-0.0433017	-0.924259	0.534517	0.769504	1	3002	tags=25%, list=21%, signal=31%
GO_CHROMOSOME_TELOMERIC_REGION	128	-0.0693304	-0.919579	0.51581	0.773243	1	2978	tags=27%, list=20%, signal=34%
GO_PHAGOCYTIC_VESICLE	119	-0.0723774	-0.914459	0.545276	0.777985	1	6167	tags=50%, list=42%, signal=85%
GO_EXON_EXON_JUNCTION_COMPLEX	20	-0.171374	-0.903935	0.55144	0.793139	1	9873	tags=85%, list=68%, signal=264%
GO_PHAGOPHORE_ASSEMBLY_SITE	30	-0.139122	-0.899286	0.585086	0.796497	1	7192	tags=63%, list=49%, signal=125%
GO_PRESPLICEOSOME	15	-0.191161	-0.893148	0.567623	0.803219	1	11766	tags=100%, list=81%, signal=523%
GO_SYNAPTONEMAL_STRUCTURE	23	-0.153014	-0.877029	0.611881	0.828226	1	4102	tags=43%, list=28%, signal=60%
GO_STEREOCILIUM_BUNDLE	52	-0.101861	-0.874999	0.623327	0.826312	1	6635	tags=56%, list=46%, signal=102%
GO_U2_TYPE_SPLICEOSOMAL_COMPLEX	79	-0.0839208	-0.870727	0.606004	0.828854	1	3021	tags=29%, list=21%, signal=37%
GO_RNA_POLYMERASE_III_COMPLEX	17	-0.17801	-0.869671	0.6	0.825314	1	11102	tags=94%, list=76%, signal=397%
GO_SPERM_MIDPIECE	16	-0.17726	-0.867585	0.639847	0.823636	1	5606	tags=56%, list=39%, signal=91%
GO_CONDENSED_CHROMOSOME_CENTROMERIC_REGION	104	-0.0718257	-0.867479	0.601626	0.81824	1	9451	tags=72%, list=65%, signal=205%
GO_SM_LIKE_PROTEIN_FAMILY_COMPLEX	71	-0.0884674	-0.864022	0.619239	0.819354	1	8552	tags=68%, list=59%, signal=163%
GO_U12_TYPE_SPLICEOSOMAL_COMPLEX	26	-0.143004	-0.858801	0.623016	0.823317	1	8552	tags=73%, list=59%, signal=177%
GO_INTRINSIC_COMPONENT_OF_ORGANELLE_MEMBRANE	337	-0.0404915	-0.85433	0.660377	0.826171	1	6891	tags=51%, list=47%, signal=95%
GO_ACTIN_FILAMENT_BUNDLE	61	-0.0938392	-0.854122	0.632	0.821043	1	10085	tags=79%, list=69%, signal=256%
GO_FLEMMING_BODY	25	-0.138086	-0.846173	0.660832	0.830388	1	9630	tags=80%, list=66%, signal=236%
GO_U2_TYPE_CATALYTIC_STEP_2_SPLICEOSOME	30	-0.127297	-0.834759	0.685437	0.846323	1	3001	tags=33%, list=21%, signal=42%
GO_CELL_DIVISION_SITE	63	-0.0878809	-0.831304	0.707843	0.847272	1	806	tags=14%, list=6%, signal=15%
GO_MIDBODY	159	-0.0580525	-0.831145	0.671518	0.842144	1	355	tags=8%, list=2%, signal=8%
GO_ENDOPLASMIC_RETICULUM_GOLGI_INTERMEDIATE_COMPARTMENT_MEMBRANE	63	-0.0873098	-0.81957	0.698	0.857815	1	3815	tags=35%, list=26%, signal=47%
GO_INTRINSIC_COMPONENT_OF_PEROXISOMAL_MEMBRANE	16	-0.167028	-0.80814	0.684211	0.872157	1	10299	tags=88%, list=71%, signal=300%
GO_TELOMERASE_HOLOENZYME_COMPLEX	20	-0.152238	-0.804402	0.71875	0.873157	1	10878	tags=90%, list=75%, signal=357%
GO_INTERMEDIATE_FILAMENT_CYTOSKELETON	101	-0.0686789	-0.79759	0.714012	0.879397	1	7792	tags=60%, list=54%, signal=129%
GO_ENDOPLASMIC_RETICULUM_EXIT_SITE	18	-0.148276	-0.784689	0.75154	0.896044	1	8350	tags=72%, list=57%, signal=169%
GO_PHOTORECEPTOR_OUTER_SEGMENT	58	-0.0865283	-0.78379	0.742515	0.891989	1	5768	tags=48%, list=40%, signal=80%
GO_INTEGRATOR_COMPLEX	15	-0.168977	-0.783594	0.727079	0.886851	1	5302	tags=53%, list=36%, signal=84%
GO_TRANSLATION_PREINITIATION_COMPLEX	17	-0.158331	-0.782621	0.753372	0.883052	1	9677	tags=82%, list=67%, signal=246%
GO_ACROSOMAL_VESICLE	72	-0.079277	-0.782306	0.752083	0.878323	1	12386	tags=93%, list=85%, signal=625%
GO_CONDENSED_NUCLEAR_CHROMOSOME_CENTROMERIC_REGION	20	-0.143348	-0.769921	0.761905	0.89317	1	3009	tags=35%, list=21%, signal=44%
GO_NUCLEAR_PORE	71	-0.0785184	-0.767007	0.756646	0.892518	1	4190	tags=37%, list=29%, signal=51%
GO_REPLICATION_FORK	64	-0.0801734	-0.764507	0.765531	0.891052	1	7929	tags=63%, list=55%, signal=137%
GO_TRANSCRIPTION_FACTOR_TFIID_COMPLEX	34	-0.107786	-0.761058	0.770297	0.891345	1	10413	tags=82%, list=72%, signal=289%
GO_EUCHROMATIN	26	-0.124785	-0.760849	0.738523	0.886444	1	4342	tags=42%, list=30%, signal=60%
GO_GOLGI_CISTERNA	89	-0.0687505	-0.755304	0.771203	0.889775	1	2602	tags=25%, list=18%, signal=30%
GO_TERTIARY_GRANULE	129	-0.0570792	-0.754255	0.791829	0.886276	1	10113	tags=75%, list=70%, signal=245%
GO_H4_H2A_HISTONE_ACETYLTRANSFERASE_COMPLEX	18	-0.149584	-0.750836	0.773092	0.886587	1	8331	tags=72%, list=57%, signal=169%
GO_CILIARY_MEMBRANE	68	-0.076232	-0.749956	0.783203	0.882829	1	8521	tags=66%, list=59%, signal=159%
GO_AUTOPHAGOSOME_MEMBRANE	27	-0.121264	-0.734726	0.826087	0.900744	1	2011	tags=26%, list=14%, signal=30%
GO_MICROVILLUS_MEMBRANE	18	-0.135607	-0.707641	0.838574	0.933528	1	8534	tags=72%, list=59%, signal=175%
GO_MYOSIN_FILAMENT	20	-0.132199	-0.70617	0.813906	0.930087	1	3898	tags=40%, list=27%, signal=55%
GO_MICROBODY_PART	93	-0.0615171	-0.703291	0.854617	0.92878	1	9745	tags=73%, list=67%, signal=220%
GO_PODOSOME	29	-0.105135	-0.685897	0.875472	0.945475	1	4994	tags=45%, list=34%, signal=68%
GO_CILIARY_PLASM	94	-0.059755	-0.681257	0.872047	0.945888	1	9348	tags=70%, list=64%, signal=195%
GO_PROTEIN_COMPLEX_INVOLVED_IN_CELL_ADHESION	32	-0.102171	-0.676459	0.863918	0.946362	1	9425	tags=75%, list=65%, signal=213%
GO_RIBONUCLEOPROTEIN_GRANULE	187	-0.0414448	-0.662706	0.876155	0.956444	1	3061	tags=25%, list=21%, signal=31%
GO_RNA_POLYMERASE_COMPLEX	98	-0.0581486	-0.655814	0.874486	0.958658	1	12516	tags=92%, list=86%, signal=655%
GO_SPINDLE_MIDZONE	32	-0.0976396	-0.643436	0.899209	0.966159	1	7673	tags=63%, list=53%, signal=132%
GO_EXTRINSIC_COMPONENT_OF_ORGANELLE_MEMBRANE	42	-0.0785091	-0.61377	0.943775	0.988124	1	2325	tags=24%, list=16%, signal=28%
GO_RUFFLE_MEMBRANE	84	-0.0554216	-0.595365	0.944112	0.996874	1	5432	tags=43%, list=37%, signal=68%
GO_EUKARYOTIC_TRANSLATION_INITIATION_FACTOR_3_COMPLEX	15	-0.125527	-0.585532	0.958824	0.998313	1	11750	tags=93%, list=81%, signal=486%
GO_MEDIATOR_COMPLEX	36	-0.0793197	-0.563788	0.977823	1	1	8949	tags=69%, list=62%, signal=180%
GO_MAST_CELL_GRANULE	20	-0.104848	-0.561664	0.976793	1	1	2841	tags=30%, list=20%, signal=37%
GO_NUCLEAR_REPLICATION_FORK	41	-0.0757627	-0.559574	0.968627	0.997963	1	12735	tags=95%, list=88%, signal=763%
GO_RETROMER_COMPLEX	20	-0.102252	-0.543501	0.955253	1	1	12331	tags=95%, list=85%, signal=624%
GO_MITOTIC_SPINDLE	93	-0.0463923	-0.521381	0.984526	1	1	10589	tags=77%, list=73%, signal=283%
GO_CUL3_RING_UBIQUITIN_LIGASE_COMPLEX	37	-0.0707491	-0.50982	0.988142	1	1	2119	tags=22%, list=15%, signal=25%
GO_PROTON_TRANSPORTING_V_TYPE_ATPASE_COMPLEX	22	-0.0883609	-0.491504	0.992	1	1	3345	tags=32%, list=23%, signal=41%
GO_SIN3_TYPE_COMPLEX	15	-0.103853	-0.479807	0.993927	0.998433	1	8187	tags=67%, list=56%, signal=152%
GO_COPII_VESICLE_COAT	15	-0.0689796	-0.320935	1	1	1	11602	tags=87%, list=80%, signal=428%

## Sheet: BP_Up_HT
Supplementary Table 4. GSEA results (C5-CC, C5-BP, and C5-MF domains) for Slc6a20a HT transcripts
NAME	SIZE	ES	NES	NOM p-val	FDR q-val	FWER p-val	RANK AT MAX	LEADING EDGE
GO_SYNAPSE_ORGANIZATION	384	0.27196	6.29668	0	0	0	5919	tags=67%, list=41%, signal=110%
GO_REGULATION_OF_TRANS_SYNAPTIC_SIGNALING	409	0.218149	5.10793	0	0	0	5378	tags=58%, list=37%, signal=90%
GO_CELL_CELL_ADHESION_VIA_PLASMA_MEMBRANE_ADHESION_MOLECULES	230	0.289117	4.92551	0	0	0	4207	tags=57%, list=29%, signal=79%
GO_SYNAPSE_ASSEMBLY	164	0.312194	4.64015	0	0	0	4200	tags=60%, list=29%, signal=83%
GO_AXON_DEVELOPMENT	480	0.179275	4.54229	0	0	0	4234	tags=46%, list=29%, signal=63%
GO_HOMOPHILIC_CELL_ADHESION_VIA_PLASMA_MEMBRANE_ADHESION_MOLECULES	150	0.30966	4.42584	0	0	0	3492	tags=55%, list=24%, signal=71%
GO_REGULATION_OF_POSTSYNAPTIC_MEMBRANE_POTENTIAL	133	0.313701	4.27479	0	0	0	5210	tags=67%, list=36%, signal=103%
GO_REGULATION_OF_SYNAPSE_STRUCTURE_OR_ACTIVITY	218	0.245528	4.27103	0	0	0	4220	tags=53%, list=29%, signal=74%
GO_SYNAPTIC_VESICLE_CYCLE	183	0.270521	4.25381	0	0	0	5253	tags=63%, list=36%, signal=97%
GO_COGNITION	267	0.22483	4.23097	0	0	0	6811	tags=69%, list=47%, signal=127%
GO_POSITIVE_REGULATION_OF_NERVOUS_SYSTEM_DEVELOPMENT	490	0.167268	4.11014	0	0	0	5246	tags=52%, list=36%, signal=79%
GO_DENDRITE_DEVELOPMENT	211	0.244176	4.09666	0	0	0	5666	tags=63%, list=39%, signal=102%
GO_REGULATION_OF_SYNAPTIC_VESICLE_CYCLE	112	0.317774	4.04386	0	0	0	2295	tags=47%, list=16%, signal=56%
GO_REGULATION_OF_TRANSMEMBRANE_TRANSPORT	479	0.159834	3.99132	0	0	0	6100	tags=57%, list=42%, signal=96%
GO_REGULATION_OF_ION_TRANSMEMBRANE_TRANSPORT	414	0.170541	3.98723	0	0	0	6090	tags=58%, list=42%, signal=98%
GO_SIGNAL_RELEASE_FROM_SYNAPSE	163	0.259737	3.949	0	0	0	4472	tags=56%, list=31%, signal=81%
GO_REGULATION_OF_CATION_CHANNEL_ACTIVITY	158	0.267503	3.94617	0	0	0	5263	tags=63%, list=36%, signal=97%
GO_SYNAPTIC_TRANSMISSION_GLUTAMATERGIC	86	0.361405	3.88273	0	0	0	2891	tags=56%, list=20%, signal=69%
GO_REGULATION_OF_NEURON_PROJECTION_DEVELOPMENT	458	0.159277	3.88189	0	0	0	5249	tags=52%, list=36%, signal=78%
GO_NEURON_PROJECTION_GUIDANCE	253	0.210846	3.86179	0	0	0	4171	tags=49%, list=29%, signal=68%
GO_REGULATION_OF_SYNAPTIC_PLASTICITY	177	0.2486	3.83662	0	0	0	4808	tags=58%, list=33%, signal=85%
GO_VESICLE_MEDIATED_TRANSPORT_IN_SYNAPSE	195	0.238608	3.83512	0	0	0	4406	tags=54%, list=30%, signal=76%
GO_REGULATION_OF_NEUROTRANSMITTER_LEVELS	305	0.189758	3.81874	0	0	0	4926	tags=52%, list=34%, signal=78%
GO_POSITIVE_REGULATION_OF_NEURON_DIFFERENTIATION	330	0.183638	3.81703	0	0	0	5233	tags=54%, list=36%, signal=82%
GO_REGULATION_OF_TRANSPORTER_ACTIVITY	248	0.207087	3.79833	0	0	0	5424	tags=58%, list=37%, signal=90%
GO_POSITIVE_REGULATION_OF_CELL_DEVELOPMENT	478	0.151327	3.76766	0	0	0	5233	tags=51%, list=36%, signal=76%
GO_POSITIVE_REGULATION_OF_SYNAPTIC_TRANSMISSION	160	0.256339	3.76012	0	0	0	3856	tags=52%, list=27%, signal=70%
GO_REGULATION_OF_CALCIUM_ION_DEPENDENT_EXOCYTOSIS	108	0.306817	3.74192	0	0	0	3380	tags=54%, list=23%, signal=69%
GO_SYNAPTIC_VESICLE_LOCALIZATION	158	0.251834	3.69698	0	0	0	4568	tags=56%, list=31%, signal=81%
GO_LEARNING	133	0.27986	3.69174	0	0	0	6791	tags=74%, list=47%, signal=138%
GO_REGULATION_OF_NEUROTRANSMITTER_SECRETION	101	0.311331	3.66562	0	0	0	3278	tags=53%, list=23%, signal=69%
GO_GLUTAMATE_RECEPTOR_SIGNALING_PATHWAY	95	0.313748	3.63906	0	0	0	5263	tags=67%, list=36%, signal=105%
GO_REGULATION_OF_SYNAPSE_ASSEMBLY	104	0.298335	3.58775	0	0	0	5899	tags=70%, list=41%, signal=117%
GO_REGULATION_OF_EXOCYTOSIS	196	0.213569	3.5807	0	0	0	3390	tags=44%, list=23%, signal=57%
GO_NEUROTRANSMITTER_TRANSPORT	250	0.193197	3.53267	0	0	0	4916	tags=53%, list=34%, signal=78%
GO_REGULATION_OF_MEMBRANE_POTENTIAL	384	0.154999	3.52324	0	0	0	5227	tags=51%, list=36%, signal=78%
GO_LOCOMOTORY_BEHAVIOR	185	0.217891	3.50144	0	0	0	6382	tags=65%, list=44%, signal=115%
GO_POSTSYNAPSE_ORGANIZATION	155	0.238835	3.50064	0	0	0	5851	tags=64%, list=40%, signal=106%
GO_REGULATION_OF_SYNAPTIC_VESICLE_TRANSPORT	82	0.335523	3.49142	0	0	0	2241	tags=49%, list=15%, signal=57%
GO_POSITIVE_REGULATION_OF_NEURON_PROJECTION_DEVELOPMENT	255	0.184489	3.42641	0	0	0	5233	tags=54%, list=36%, signal=83%
GO_SIGNAL_RELEASE	405	0.145327	3.4157	0	0	0	5413	tags=51%, list=37%, signal=80%
GO_CALCIUM_ION_REGULATED_EXOCYTOSIS	146	0.241427	3.41045	0	0	0	3396	tags=47%, list=23%, signal=61%
GO_REGULATION_OF_CATION_TRANSMEMBRANE_TRANSPORT	295	0.167768	3.35559	0	3.06765e-05	0.001	5496	tags=54%, list=38%, signal=85%
GO_SYNAPTIC_VESICLE_EXOCYTOSIS	116	0.268543	3.34813	0	2.99794e-05	0.001	3396	tags=50%, list=23%, signal=65%
GO_VESICLE_LOCALIZATION	289	0.16796	3.346	0	2.93131e-05	0.001	3442	tags=40%, list=24%, signal=52%
GO_REGULATION_OF_SYNAPTIC_TRANSMISSION_GLUTAMATERGIC	64	0.349554	3.34516	0	2.86759e-05	0.001	5163	tags=70%, list=36%, signal=109%
GO_DEVELOPMENTAL_GROWTH_INVOLVED_IN_MORPHOGENESIS	217	0.196998	3.33719	0	2.80658e-05	0.001	6827	tags=66%, list=47%, signal=123%
GO_REGULATION_OF_NEUROTRANSMITTER_TRANSPORT	133	0.242902	3.29291	0	2.74811e-05	0.001	3278	tags=47%, list=23%, signal=60%
GO_REGULATION_OF_CELL_MORPHOGENESIS_INVOLVED_IN_DIFFERENTIATION	286	0.167643	3.23272	0	2.69202e-05	0.001	5236	tags=52%, list=36%, signal=80%
GO_FOREBRAIN_DEVELOPMENT	352	0.147741	3.2233	0	2.63818e-05	0.001	4967	tags=49%, list=34%, signal=72%
GO_RHYTHMIC_PROCESS	254	0.172897	3.21726	0	2.58645e-05	0.001	7834	tags=71%, list=54%, signal=151%
GO_DENDRITE_MORPHOGENESIS	134	0.241796	3.20725	0	2.53671e-05	0.001	5197	tags=60%, list=36%, signal=92%
GO_REGULATION_OF_GLUTAMATE_RECEPTOR_SIGNALING_PATHWAY	61	0.344377	3.16072	0	2.48885e-05	0.001	5263	tags=70%, list=36%, signal=110%
GO_CELL_CELL_SIGNALING_BY_WNT	478	0.124519	3.14789	0	2.44276e-05	0.001	7983	tags=67%, list=55%, signal=144%
GO_MULTICELLULAR_ORGANISMAL_SIGNALING	191	0.199449	3.11278	0	2.39835e-05	0.001	3456	tags=43%, list=24%, signal=56%
GO_NEURON_MIGRATION	144	0.222893	3.10859	0	2.35552e-05	0.001	2546	tags=40%, list=18%, signal=48%
GO_NEUROMUSCULAR_PROCESS	97	0.273957	3.10199	0	2.3142e-05	0.001	6386	tags=71%, list=44%, signal=126%
GO_REGULATION_OF_METAL_ION_TRANSPORT	324	0.147445	3.05184	0	2.2743e-05	0.001	7328	tags=65%, list=50%, signal=128%
GO_CALCIUM_ION_TRANSMEMBRANE_TRANSPORT	277	0.155853	3.03675	0	4.53876e-05	0.002	5283	tags=52%, list=36%, signal=80%
GO_REGULATION_OF_DENDRITE_DEVELOPMENT	135	0.222206	3.02944	0	4.46311e-05	0.002	5092	tags=57%, list=35%, signal=87%
GO_SYNAPTIC_TRANSMISSION_GABAERGIC	43	0.388222	3.02699	0	4.38994e-05	0.002	3163	tags=60%, list=22%, signal=77%
GO_REGULATION_OF_CELL_MORPHOGENESIS	445	0.125765	3.02468	0	4.31914e-05	0.002	5252	tags=48%, list=36%, signal=73%
GO_REGULATION_OF_REGULATED_SECRETORY_PATHWAY	148	0.215902	3.01982	0	4.25058e-05	0.002	3278	tags=44%, list=23%, signal=56%
GO_PRESYNAPSE_ORGANIZATION	41	0.388725	3.01387	0	4.18417e-05	0.002	6776	tags=85%, list=47%, signal=159%
GO_LONG_TERM_SYNAPTIC_POTENTIATION	83	0.278527	3.00483	0	4.11979e-05	0.002	3856	tags=54%, list=27%, signal=73%
GO_REGULATION_OF_VESICLE_MEDIATED_TRANSPORT	456	0.122655	3.00178	0	4.05737e-05	0.002	4171	tags=41%, list=29%, signal=55%
GO_DEVELOPMENTAL_CELL_GROWTH	206	0.180822	2.99239	0	5.9915e-05	0.003	4113	tags=46%, list=28%, signal=63%
GO_HETEROPHILIC_CELL_CELL_ADHESION_VIA_PLASMA_MEMBRANE_CELL_ADHESION_MOLECULES	35	0.420225	2.97965	0	7.78522e-05	0.004	2628	tags=60%, list=18%, signal=73%
GO_NEURON_PROJECTION_EXTENSION	156	0.202656	2.94988	0	7.67239e-05	0.004	7524	tags=72%, list=52%, signal=147%
GO_POTASSIUM_ION_TRANSPORT	207	0.177198	2.93517	0	7.56278e-05	0.004	5608	tags=56%, list=39%, signal=90%
GO_REGULATION_OF_DEVELOPMENTAL_GROWTH	284	0.151517	2.93187	0	9.2874e-05	0.005	4188	tags=44%, list=29%, signal=60%
GO_SYNAPTIC_VESICLE_RECYCLING	62	0.317475	2.92928	0	9.15841e-05	0.005	5253	tags=68%, list=36%, signal=106%
GO_REGULATION_OF_AXONOGENESIS	180	0.18889	2.92203	0	9.03295e-05	0.005	4234	tags=48%, list=29%, signal=67%
GO_DIVALENT_INORGANIC_CATION_TRANSPORT	405	0.126984	2.89705	0	0.000143101	0.008	7324	tags=63%, list=50%, signal=123%
GO_POSITIVE_REGULATION_OF_CELL_PROJECTION_ORGANIZATION	346	0.134609	2.88187	0	0.000158363	0.009	5233	tags=49%, list=36%, signal=75%
GO_CHEMICAL_SYNAPTIC_TRANSMISSION_POSTSYNAPTIC	100	0.24354	2.8657	0	0.000156279	0.009	5207	tags=60%, list=36%, signal=93%
GO_REGULATION_OF_SYNAPTIC_TRANSMISSION_GABAERGIC	31	0.428498	2.86214	0	0.000154249	0.009	3163	tags=65%, list=22%, signal=82%
GO_POSTSYNAPSE_ASSEMBLY	29	0.439789	2.84222	0	0.000186122	0.011	6654	tags=90%, list=46%, signal=165%
GO_CELLULAR_RESPONSE_TO_ORGANIC_CYCLIC_COMPOUND	475	0.111853	2.83353	0	0.000249843	0.015	7212	tags=60%, list=50%, signal=116%
GO_POSITIVE_REGULATION_OF_SYNAPTIC_TRANSMISSION_GLUTAMATERGIC	31	0.430874	2.82737	0	0.00024672	0.015	5474	tags=81%, list=38%, signal=129%
GO_SYNAPTIC_MEMBRANE_ADHESION	27	0.455337	2.78571	0	0.000357003	0.021	6316	tags=89%, list=43%, signal=157%
GO_GLAND_DEVELOPMENT	371	0.127119	2.78114	0	0.000368939	0.022	7840	tags=66%, list=54%, signal=140%
GO_PRESYNAPTIC_ENDOCYTOSIS	51	0.32612	2.78087	0	0.000364494	0.022	5253	tags=69%, list=36%, signal=107%
GO_PULMONARY_VALVE_DEVELOPMENT	18	0.544838	2.7742	0	0.000360155	0.022	5012	tags=89%, list=34%, signal=135%
GO_REGULATION_OF_NEUROTRANSMITTER_RECEPTOR_ACTIVITY	66	0.290849	2.77039	0	0.000371495	0.023	5263	tags=65%, list=36%, signal=102%
GO_REGULATION_OF_NEURONAL_SYNAPTIC_PLASTICITY	50	0.316266	2.75411	0	0.000459101	0.029	2105	tags=46%, list=14%, signal=54%
GO_REGULATION_OF_NMDA_RECEPTOR_ACTIVITY	33	0.39649	2.74798	0	0.000483997	0.031	5263	tags=76%, list=36%, signal=118%
GO_PROTEIN_LOCALIZATION_TO_SYNAPSE	79	0.267598	2.73684	0	0.000537728	0.035	4044	tags=54%, list=28%, signal=75%
GO_REGULATION_OF_CALCIUM_ION_TRANSPORT	200	0.163391	2.73625	0	0.000531686	0.035	6090	tags=58%, list=42%, signal=98%
GO_SYNAPTIC_VESICLE_CLUSTERING	15	0.593318	2.72429	0	0.00056989	0.038	2044	tags=73%, list=14%, signal=85%
GO_SECOND_MESSENGER_MEDIATED_SIGNALING	350	0.129532	2.72299	0	0.000578014	0.039	4850	tags=46%, list=33%, signal=67%
GO_REGULATION_OF_CALCIUM_MEDIATED_SIGNALING	84	0.253205	2.71936	0	0.000571732	0.039	4821	tags=58%, list=33%, signal=87%
GO_ADULT_BEHAVIOR	126	0.202725	2.70932	0	0.000622246	0.043	5040	tags=55%, list=35%, signal=83%
GO_DIENCEPHALON_DEVELOPMENT	66	0.275306	2.70255	0	0.000629735	0.044	4166	tags=56%, list=29%, signal=78%
GO_POSITIVE_REGULATION_OF_DEVELOPMENTAL_GROWTH	148	0.194055	2.69388	0	0.000679517	0.047	4182	tags=48%, list=29%, signal=67%
GO_REGULATION_OF_CARDIAC_CONDUCTION	66	0.276204	2.68925	0	0.000727086	0.051	4153	tags=56%, list=29%, signal=78%
GO_CARDIAC_CONDUCTION	137	0.197416	2.67645	0	0.000814288	0.057	4267	tags=49%, list=29%, signal=69%
GO_FOREBRAIN_CELL_MIGRATION	58	0.294541	2.67338	0	0.000819579	0.058	6514	tags=74%, list=45%, signal=134%
GO_CALCIUM_MEDIATED_SIGNALING	172	0.172393	2.66945	0	0.000930547	0.067	6230	tags=60%, list=43%, signal=104%
GO_ACTIVATION_OF_PROTEIN_KINASE_A_ACTIVITY	17	0.546972	2.65699	0	0.00111974	0.082	4030	tags=82%, list=28%, signal=114%
GO_VISUAL_BEHAVIOR	51	0.311885	2.65047	0	0.00116059	0.085	4889	tags=65%, list=34%, signal=97%
GO_CELL_JUNCTION_ORGANIZATION	271	0.137742	2.64725	0	0.00116191	0.086	6297	tags=57%, list=43%, signal=98%
GO_CYTOSOLIC_CALCIUM_ION_TRANSPORT	143	0.186546	2.62881	0	0.00131702	0.098	4228	tags=48%, list=29%, signal=66%
GO_INORGANIC_ANION_TRANSMEMBRANE_TRANSPORT	88	0.238775	2.62806	0	0.00130435	0.098	7289	tags=74%, list=50%, signal=147%
GO_SEMI_LUNAR_VALVE_DEVELOPMENT	33	0.388242	2.62226	0	0.00144299	0.109	6264	tags=82%, list=43%, signal=143%
GO_NEURON_FATE_SPECIFICATION	20	0.48441	2.61489	0	0.00157767	0.119	4598	tags=80%, list=32%, signal=117%
GO_CIRCADIAN_RHYTHM	178	0.171664	2.6043	0	0.00170932	0.13	7827	tags=71%, list=54%, signal=151%
GO_PROTEIN_LOCALIZATION_TO_POSTSYNAPTIC_MEMBRANE	41	0.34001	2.60009	0	0.00171784	0.131	5709	tags=73%, list=39%, signal=120%
GO_NEGATIVE_REGULATION_OF_ANIMAL_ORGAN_MORPHOGENESIS	29	0.406729	2.59681	0	0.00171445	0.132	5128	tags=76%, list=35%, signal=117%
GO_REGULATION_OF_PRESYNAPSE_ORGANIZATION	29	0.396831	2.59362	0	0.00174611	0.136	6776	tags=86%, list=47%, signal=161%
GO_POSITIVE_REGULATION_OF_AXONOGENESIS	82	0.238817	2.59221	0	0.00176582	0.138	2930	tags=44%, list=20%, signal=55%
GO_REGULATION_OF_DENDRITE_MORPHOGENESIS	85	0.239408	2.58882	0	0.00178494	0.14	5092	tags=59%, list=35%, signal=90%
GO_POSTSYNAPTIC_SPECIALIZATION_ORGANIZATION	34	0.368559	2.58789	0	0.00178109	0.141	6200	tags=79%, list=43%, signal=138%
GO_POSITIVE_REGULATION_OF_SYNAPSE_ASSEMBLY	68	0.262115	2.58772	0	0.00178877	0.142	3690	tags=51%, list=25%, signal=69%
GO_PROTEIN_KINASE_C_SIGNALING	24	0.435482	2.57269	0	0.00200177	0.159	5795	tags=83%, list=40%, signal=138%
GO_POSITIVE_REGULATION_OF_GTPASE_ACTIVITY	339	0.119368	2.57032	0	0.00202	0.162	5210	tags=47%, list=36%, signal=72%
GO_REGULATION_OF_POSTSYNAPTIC_MEMBRANE_NEUROTRANSMITTER_RECEPTOR_LEVELS	64	0.273201	2.56729	0	0.00204767	0.166	5814	tags=67%, list=40%, signal=111%
GO_CALCIUM_ION_REGULATED_EXOCYTOSIS_OF_NEUROTRANSMITTER	15	0.547987	2.56253	0	0.00210772	0.171	3672	tags=80%, list=25%, signal=107%
GO_HORMONE_MEDIATED_SIGNALING_PATHWAY	197	0.160022	2.55891	0	0.00212323	0.174	6783	tags=62%, list=47%, signal=115%
GO_CENTRAL_NERVOUS_SYSTEM_NEURON_DIFFERENTIATION	162	0.171495	2.5496	0	0.00224679	0.184	2470	tags=34%, list=17%, signal=40%
GO_POSITIVE_REGULATION_OF_GROWTH	220	0.150998	2.54938	0	0.00222822	0.184	4182	tags=44%, list=29%, signal=60%
GO_NEURON_PROJECTION_ORGANIZATION	82	0.235806	2.53954	0	0.00239237	0.201	5811	tags=63%, list=40%, signal=105%
GO_OUTFLOW_TRACT_MORPHOGENESIS	70	0.256406	2.53223	0	0.0025436	0.213	4598	tags=57%, list=32%, signal=83%
GO_REGULATION_OF_GTPASE_ACTIVITY	408	0.109807	2.52804	0	0.00261896	0.221	5219	tags=47%, list=36%, signal=71%
GO_SODIUM_ION_TRANSMEMBRANE_TRANSPORT	119	0.198845	2.51618	0	0.00286157	0.242	7396	tags=71%, list=51%, signal=142%
GO_ADENYLATE_CYCLASE_INHIBITING_G_PROTEIN_COUPLED_RECEPTOR_SIGNALING_PATHWAY	68	0.257283	2.51018	0	0.00294405	0.248	8037	tags=81%, list=55%, signal=180%
GO_CHLORIDE_TRANSMEMBRANE_TRANSPORT	69	0.25352	2.50399	0	0.00305503	0.256	7289	tags=75%, list=50%, signal=150%
GO_NEUROPEPTIDE_SIGNALING_PATHWAY	85	0.229124	2.4998	0	0.0031632	0.262	5925	tags=64%, list=41%, signal=107%
GO_MEMBRANE_BIOGENESIS	31	0.375028	2.49126	0.00205761	0.00331255	0.273	4408	tags=68%, list=30%, signal=97%
GO_CEREBRAL_CORTEX_CELL_MIGRATION	42	0.325734	2.48638	0	0.00339824	0.279	5663	tags=71%, list=39%, signal=117%
GO_CELL_GROWTH	421	0.104512	2.4828	0	0.00347261	0.288	4188	tags=39%, list=29%, signal=53%
GO_NEGATIVE_REGULATION_OF_CHROMATIN_ORGANIZATION	47	0.30762	2.47816	0	0.0035166	0.293	6988	tags=79%, list=48%, signal=151%
GO_POSTSYNAPTIC_SPECIALIZATION_ASSEMBLY	22	0.437879	2.47478	0	0.00358906	0.302	6200	tags=86%, list=43%, signal=150%
GO_POSITIVE_REGULATION_OF_LOCOMOTION	459	0.100071	2.47221	0.00193798	0.00369009	0.311	6827	tags=57%, list=47%, signal=103%
GO_REGULATION_OF_CALCIUM_ION_TRANSMEMBRANE_TRANSPORTER_ACTIVITY	80	0.230986	2.47106	0	0.00367245	0.311	5929	tags=64%, list=41%, signal=107%
GO_NEGATIVE_REGULATION_OF_NEURON_APOPTOTIC_PROCESS	138	0.182938	2.46883	0	0.00370358	0.316	7164	tags=67%, list=49%, signal=132%
GO_NEGATIVE_REGULATION_OF_NERVOUS_SYSTEM_DEVELOPMENT	279	0.130362	2.46215	0	0.00387779	0.332	4707	tags=45%, list=32%, signal=65%
GO_REGULATION_OF_CYTOSOLIC_CALCIUM_ION_CONCENTRATION	287	0.12607	2.4596	0	0.00401256	0.344	8133	tags=68%, list=56%, signal=152%
GO_CIRCULATORY_SYSTEM_PROCESS	453	0.10092	2.45749	0	0.00404079	0.349	6121	tags=52%, list=42%, signal=87%
GO_REGULATION_OF_CHROMATIN_SILENCING	22	0.435537	2.45588	0	0.00405899	0.352	6895	tags=91%, list=47%, signal=173%
GO_MULTI_ORGANISM_BEHAVIOR	63	0.265579	2.45219	0.00201207	0.00420665	0.361	6310	tags=70%, list=43%, signal=123%
GO_REGULATION_OF_LONG_TERM_NEURONAL_SYNAPTIC_PLASTICITY	26	0.393926	2.44671	0	0.00438981	0.377	3789	tags=65%, list=26%, signal=88%
GO_EYE_MORPHOGENESIS	134	0.183943	2.44031	0.00192678	0.00452526	0.392	3426	tags=42%, list=24%, signal=54%
GO_RESPONSE_TO_PEPTIDE	433	0.104517	2.43992	0	0.00450316	0.392	6148	tags=52%, list=42%, signal=88%
GO_POSITIVE_REGULATION_OF_CELLULAR_COMPONENT_BIOGENESIS	469	0.0980886	2.43287	0	0.00473545	0.408	5409	tags=47%, list=37%, signal=72%
GO_GLAND_MORPHOGENESIS	104	0.203375	2.4286	0	0.00489216	0.423	8109	tags=76%, list=56%, signal=170%
GO_RESPONSE_TO_AMMONIUM_ION	117	0.189129	2.42504	0	0.00496644	0.43	5474	tags=56%, list=38%, signal=90%
GO_INHIBITORY_POSTSYNAPTIC_POTENTIAL	15	0.513022	2.42238	0	0.00502193	0.435	2241	tags=67%, list=15%, signal=79%
GO_CALCIUM_ION_TRANSMEMBRANE_IMPORT_INTO_CYTOSOL	118	0.193811	2.42116	0.00194932	0.00504101	0.439	4228	tags=48%, list=29%, signal=68%
GO_RECEPTOR_LOCALIZATION_TO_SYNAPSE	52	0.287477	2.41448	0	0.00528788	0.458	5901	tags=69%, list=41%, signal=116%
GO_TELENCEPHALON_DEVELOPMENT	236	0.137386	2.41364	0	0.00527081	0.459	3456	tags=37%, list=24%, signal=48%
GO_POSITIVE_REGULATION_OF_SMALL_GTPASE_MEDIATED_SIGNAL_TRANSDUCTION	64	0.256072	2.41032	0	0.00542673	0.467	6062	tags=67%, list=42%, signal=115%
GO_REGULATION_OF_ACTIN_FILAMENT_BASED_PROCESS	340	0.111224	2.406	0	0.00549487	0.473	5391	tags=48%, list=37%, signal=74%
GO_IONOTROPIC_GLUTAMATE_RECEPTOR_SIGNALING_PATHWAY	24	0.405135	2.40548	0	0.00547611	0.473	3206	tags=63%, list=22%, signal=80%
GO_CELL_FATE_COMMITMENT	197	0.148432	2.39613	0	0.00583092	0.494	6654	tags=60%, list=46%, signal=110%
GO_MEMORY	111	0.193301	2.39203	0	0.00602109	0.508	4808	tags=52%, list=33%, signal=77%
GO_AXON_EXTENSION	114	0.19195	2.39079	0	0.00602499	0.513	2332	tags=35%, list=16%, signal=41%
GO_NEURON_RECOGNITION	47	0.288092	2.38991	0.00194175	0.00600342	0.514	2630	tags=47%, list=18%, signal=57%
GO_PULMONARY_VALVE_MORPHOGENESIS	15	0.52248	2.38975	0	0.00597406	0.515	5012	tags=87%, list=34%, signal=132%
GO_FEEDING_BEHAVIOR	86	0.220288	2.38837	0	0.00599429	0.518	6791	tags=69%, list=47%, signal=128%
GO_CELL_FATE_SPECIFICATION	59	0.261074	2.38455	0	0.00615351	0.531	4598	tags=58%, list=32%, signal=84%
GO_POSITIVE_REGULATION_OF_CELL_MORPHOGENESIS_INVOLVED_IN_DIFFERENTIATION	143	0.175007	2.38398	0	0.00613149	0.533	5106	tags=52%, list=35%, signal=80%
GO_CARDIAC_SEPTUM_DEVELOPMENT	95	0.209141	2.38289	0	0.00616627	0.539	4172	tags=49%, list=29%, signal=69%
GO_CELL_DIFFERENTIATION_INVOLVED_IN_KIDNEY_DEVELOPMENT	49	0.285956	2.3773	0	0.00641572	0.556	5945	tags=69%, list=41%, signal=117%
GO_MULTICELLULAR_ORGANISM_GROWTH	137	0.170027	2.36705	0.00196078	0.00694293	0.58	5723	tags=56%, list=39%, signal=92%
GO_CELLULAR_CARBOHYDRATE_METABOLIC_PROCESS	222	0.137672	2.36689	0.00406504	0.00690111	0.58	4840	tags=47%, list=33%, signal=69%
GO_CENTRAL_NERVOUS_SYSTEM_NEURON_DEVELOPMENT	77	0.234388	2.36276	0	0.00707258	0.59	2652	tags=42%, list=18%, signal=51%
GO_NEUROTRANSMITTER_RECEPTOR_LOCALIZATION_TO_POSTSYNAPTIC_SPECIALIZATION_MEMBRANE	21	0.42966	2.35845	0	0.0073453	0.603	5532	tags=81%, list=38%, signal=130%
GO_RESPONSE_TO_AMPHETAMINE	32	0.350896	2.35836	0	0.00730184	0.603	5814	tags=75%, list=40%, signal=125%
GO_REGULATION_OF_RAS_PROTEIN_SIGNAL_TRANSDUCTION	219	0.13694	2.34744	0	0.00791494	0.638	5209	tags=49%, list=36%, signal=76%
GO_CARDIAC_CHAMBER_DEVELOPMENT	147	0.163672	2.34499	0	0.00799116	0.644	4172	tags=45%, list=29%, signal=62%
GO_STEROID_HORMONE_MEDIATED_SIGNALING_PATHWAY	160	0.160252	2.33556	0.00191571	0.00852611	0.669	6783	tags=63%, list=47%, signal=116%
GO_EMBRYONIC_MORPHOGENESIS	481	0.0941411	2.33501	0	0.00853746	0.67	7987	tags=64%, list=55%, signal=137%
GO_REGULATION_OF_DEPHOSPHORYLATION	187	0.142988	2.32894	0	0.00893423	0.697	6345	tags=58%, list=44%, signal=101%
GO_NEURON_APOPTOTIC_PROCESS	221	0.138545	2.32393	0	0.00908626	0.704	5253	tags=50%, list=36%, signal=77%
GO_DOPAMINE_RECEPTOR_SIGNALING_PATHWAY	38	0.315561	2.32328	0.0020202	0.00906482	0.706	7668	tags=84%, list=53%, signal=178%
GO_CARBOHYDRATE_METABOLIC_PROCESS	477	0.0929623	2.32126	0	0.00918473	0.712	5368	tags=46%, list=37%, signal=70%
GO_LONG_TERM_SYNAPTIC_DEPRESSION	29	0.357577	2.31481	0	0.00952534	0.73	4337	tags=66%, list=30%, signal=93%
GO_REGULATION_OF_PROTEIN_POLYMERIZATION	187	0.144438	2.31433	0	0.00950139	0.731	5391	tags=51%, list=37%, signal=81%
GO_ACTIN_POLYMERIZATION_OR_DEPOLYMERIZATION	183	0.150228	2.31417	0	0.00944861	0.731	5391	tags=52%, list=37%, signal=81%
GO_NEGATIVE_REGULATION_OF_ION_TRANSPORT	124	0.173705	2.31397	0	0.00940378	0.731	7111	tags=66%, list=49%, signal=128%
GO_DIVALENT_INORGANIC_CATION_HOMEOSTASIS	406	0.100019	2.31278	0.00199203	0.00941008	0.734	9617	tags=76%, list=66%, signal=218%
GO_NEGATIVE_REGULATION_OF_DENDRITE_DEVELOPMENT	24	0.390228	2.31021	0.00194175	0.00952437	0.74	6452	tags=83%, list=44%, signal=150%
GO_INORGANIC_ANION_TRANSPORT	136	0.172221	2.30971	0	0.00950094	0.741	7676	tags=70%, list=53%, signal=147%
GO_STARTLE_RESPONSE	27	0.365336	2.3096	0	0.00944959	0.741	5468	tags=74%, list=38%, signal=118%
GO_RESPONSE_TO_NERVE_GROWTH_FACTOR	51	0.27171	2.30585	0	0.0096956	0.752	7182	tags=76%, list=49%, signal=151%
GO_SODIUM_ION_TRANSPORT	180	0.148732	2.30239	0	0.0098619	0.755	7396	tags=66%, list=51%, signal=132%
GO_MORPHOGENESIS_OF_AN_EPITHELIUM	471	0.0915568	2.29858	0	0.00999721	0.759	8004	tags=64%, list=55%, signal=138%
GO_REGULATION_OF_CALCIUM_ION_TRANSPORT_INTO_CYTOSOL	84	0.21142	2.29769	0	0.0100073	0.759	5252	tags=57%, list=36%, signal=89%
GO_ENDOCRINE_SYSTEM_DEVELOPMENT	101	0.196857	2.29647	0	0.010066	0.763	5795	tags=59%, list=40%, signal=98%
GO_REGULATION_OF_RELEASE_OF_SEQUESTERED_CALCIUM_ION_INTO_CYTOSOL	67	0.236877	2.29353	0.00199601	0.0102265	0.766	5252	tags=60%, list=36%, signal=93%
GO_REGULATION_OF_HEART_MORPHOGENESIS	31	0.342032	2.2907	0.0042735	0.010323	0.77	5825	tags=74%, list=40%, signal=124%
GO_RESPONSE_TO_PEPTIDE_HORMONE	364	0.104698	2.2889	0	0.0103857	0.775	6265	tags=53%, list=43%, signal=91%
GO_REGULATION_OF_BLOOD_CIRCULATION	262	0.122504	2.28518	0	0.0106165	0.784	3356	tags=35%, list=23%, signal=45%
GO_NEUROMUSCULAR_JUNCTION_DEVELOPMENT	46	0.280563	2.28027	0.00199601	0.0108792	0.792	5732	tags=67%, list=39%, signal=111%
GO_PATTERN_SPECIFICATION_PROCESS	341	0.107166	2.27944	0.00210526	0.0108907	0.794	7987	tags=65%, list=55%, signal=142%
GO_ACTION_POTENTIAL	120	0.18333	2.27444	0.00198807	0.011224	0.806	3293	tags=41%, list=23%, signal=52%
GO_PALLIUM_DEVELOPMENT	158	0.153387	2.27319	0	0.0112471	0.811	3407	tags=39%, list=23%, signal=50%
GO_ESTABLISHMENT_OF_ORGANELLE_LOCALIZATION	460	0.0922423	2.27312	0	0.0111972	0.811	3442	tags=33%, list=24%, signal=41%
GO_INTRASPECIES_INTERACTION_BETWEEN_ORGANISMS	50	0.274524	2.26974	0	0.0114241	0.815	6200	tags=70%, list=43%, signal=122%
GO_MEMBRANE_DEPOLARIZATION	81	0.215124	2.2662	0	0.0116035	0.819	8019	tags=77%, list=55%, signal=170%
GO_REGULATION_OF_SUPRAMOLECULAR_FIBER_ORGANIZATION	308	0.112106	2.26592	0.00197628	0.011546	0.819	5391	tags=48%, list=37%, signal=75%
GO_CALCIUM_ION_IMPORT	64	0.240816	2.26572	0	0.0115084	0.819	5374	tags=61%, list=37%, signal=96%
GO_ARTERY_DEVELOPMENT	77	0.212029	2.25966	0	0.0119759	0.832	3542	tags=45%, list=24%, signal=60%
GO_REGULATION_OF_CALCIUM_ION_TRANSMEMBRANE_TRANSPORT	127	0.17352	2.25905	0	0.011995	0.835	5971	tags=58%, list=41%, signal=98%
GO_CALCINEURIN_MEDIATED_SIGNALING	39	0.312309	2.25858	0	0.0119625	0.836	5910	tags=72%, list=41%, signal=121%
GO_SENSORY_SYSTEM_DEVELOPMENT	323	0.108956	2.2573	0	0.0120006	0.839	5203	tags=46%, list=36%, signal=71%
GO_MAMMARY_GLAND_DEVELOPMENT	123	0.17539	2.25521	0	0.0121195	0.842	8347	tags=75%, list=57%, signal=174%
GO_INTRACELLULAR_RECEPTOR_SIGNALING_PATHWAY	247	0.126247	2.25506	0	0.0120867	0.843	3964	tags=40%, list=27%, signal=54%
GO_EPITHELIAL_CELL_DIFFERENTIATION_INVOLVED_IN_KIDNEY_DEVELOPMENT	40	0.291918	2.25097	0	0.0123862	0.854	5945	tags=70%, list=41%, signal=118%
GO_POSITIVE_REGULATION_OF_PROTEIN_POLYMERIZATION	117	0.17765	2.25097	0	0.0123275	0.854	5391	tags=55%, list=37%, signal=86%
GO_RESPIRATORY_SYSTEM_PROCESS	26	0.374377	2.24937	0	0.0123936	0.857	6310	tags=81%, list=43%, signal=142%
GO_MULTICELLULAR_ORGANISMAL_HOMEOSTASIS	390	0.0993282	2.24546	0	0.0126816	0.866	5305	tags=46%, list=36%, signal=71%
GO_POSITIVE_REGULATION_OF_SUPRAMOLECULAR_FIBER_ORGANIZATION	183	0.144694	2.24442	0	0.0126903	0.867	5391	tags=51%, list=37%, signal=81%
GO_POSITIVE_REGULATION_OF_NEUROTRANSMITTER_SECRETION	21	0.399917	2.24117	0	0.0129566	0.871	3194	tags=62%, list=22%, signal=79%
GO_MOLTING_CYCLE	88	0.20074	2.24077	0.004158	0.0129454	0.873	8004	tags=75%, list=55%, signal=166%
GO_RAS_PROTEIN_SIGNAL_TRANSDUCTION	406	0.098357	2.24022	0.00192308	0.0129339	0.874	5020	tags=44%, list=35%, signal=65%
GO_ASSOCIATIVE_LEARNING	75	0.22061	2.23717	0	0.0131509	0.878	6696	tags=68%, list=46%, signal=125%
GO_EXCITATORY_SYNAPSE_ASSEMBLY	25	0.364006	2.23504	0.00412371	0.0132825	0.886	6930	tags=84%, list=48%, signal=160%
GO_SENSORY_PERCEPTION_OF_PAIN	85	0.207669	2.23444	0.00192678	0.0132462	0.887	7946	tags=75%, list=55%, signal=165%
GO_REGULATION_OF_PROTEIN_COMPLEX_DISASSEMBLY	100	0.188727	2.23376	0	0.0132582	0.887	8907	tags=80%, list=61%, signal=205%
GO_NEGATIVE_REGULATION_OF_SYNAPTIC_TRANSMISSION	65	0.234505	2.23322	0	0.0132395	0.888	5553	tags=62%, list=38%, signal=99%
GO_ACTIN_FILAMENT_POLYMERIZATION	156	0.150052	2.2322	0	0.0132561	0.89	5391	tags=52%, list=37%, signal=82%
GO_NEUROMUSCULAR_PROCESS_CONTROLLING_BALANCE	47	0.27442	2.23181	0	0.0132201	0.89	4994	tags=62%, list=34%, signal=94%
GO_RENAL_WATER_HOMEOSTASIS	29	0.353419	2.2309	0.00201613	0.0132496	0.895	2893	tags=55%, list=20%, signal=69%
GO_CELLULAR_RESPONSE_TO_GLUCAGON_STIMULUS	20	0.423385	2.22546	0.00200401	0.0137358	0.903	4030	tags=70%, list=28%, signal=97%
GO_NEGATIVE_REGULATION_OF_ION_TRANSMEMBRANE_TRANSPORT	82	0.210412	2.21909	0	0.0141899	0.912	9193	tags=84%, list=63%, signal=227%
GO_AXO_DENDRITIC_TRANSPORT	64	0.237539	2.21832	0	0.0141797	0.912	4967	tags=58%, list=34%, signal=87%
GO_REGULATION_OF_CYTOSKELETON_ORGANIZATION	474	0.0887413	2.21278	0.00603622	0.014555	0.918	5408	tags=46%, list=37%, signal=71%
GO_CAMERA_TYPE_EYE_DEVELOPMENT	271	0.114467	2.20981	0	0.0147931	0.922	8078	tags=67%, list=56%, signal=147%
GO_REGULATION_OF_POSTSYNAPSE_ORGANIZATION	94	0.195966	2.20938	0.0040404	0.0147636	0.922	5831	tags=60%, list=40%, signal=99%
GO_CYTOSKELETON_DEPENDENT_INTRACELLULAR_TRANSPORT	163	0.147558	2.20826	0	0.0148136	0.925	3587	tags=39%, list=25%, signal=52%
GO_POSITIVE_REGULATION_OF_MAPK_CASCADE	426	0.0936968	2.20399	0	0.0151458	0.933	7859	tags=63%, list=54%, signal=133%
GO_NEGATIVE_REGULATION_OF_CELL_DEVELOPMENT	296	0.109355	2.20392	0	0.0150869	0.933	5663	tags=50%, list=39%, signal=80%
GO_CARDIAC_ATRIUM_DEVELOPMENT	26	0.349053	2.19782	0	0.0157044	0.939	5559	tags=73%, list=38%, signal=118%
GO_REGULATION_OF_NEUROLOGICAL_SYSTEM_PROCESS	121	0.169267	2.19716	0	0.0156939	0.939	5490	tags=55%, list=38%, signal=87%
GO_SUBPALLIUM_DEVELOPMENT	24	0.368617	2.19287	0.002	0.0160436	0.944	4948	tags=71%, list=34%, signal=107%
GO_INSULIN_SECRETION	177	0.141025	2.19193	0	0.0160703	0.946	6189	tags=56%, list=43%, signal=97%
GO_ANION_TRANSMEMBRANE_TRANSPORT	236	0.123836	2.19064	0	0.0161185	0.948	8148	tags=68%, list=56%, signal=153%
GO_MAMMARY_GLAND_ALVEOLUS_DEVELOPMENT	15	0.466483	2.1806	0.00206186	0.0170112	0.955	4856	tags=80%, list=33%, signal=120%
GO_REGULATION_OF_SMALL_GTPASE_MEDIATED_SIGNAL_TRANSDUCTION	316	0.107121	2.18045	0.0020284	0.0169512	0.955	5516	tags=48%, list=38%, signal=76%
GO_CAMERA_TYPE_EYE_MORPHOGENESIS	102	0.18722	2.17867	0.00206186	0.0170496	0.957	3426	tags=42%, list=24%, signal=55%
GO_LOCALIZATION_WITHIN_MEMBRANE	142	0.152977	2.17789	0	0.0170765	0.958	3531	tags=39%, list=24%, signal=52%
GO_CELL_COMMUNICATION_BY_ELECTRICAL_COUPLING_INVOLVED_IN_CARDIAC_CONDUCTION	24	0.371292	2.17722	0.00208333	0.0171035	0.958	6121	tags=79%, list=42%, signal=136%
GO_CARDIAC_SEPTUM_MORPHOGENESIS	64	0.23335	2.17407	0	0.0173285	0.961	4346	tags=53%, list=30%, signal=75%
GO_NEURON_DEATH	313	0.109776	2.17369	0	0.0173116	0.961	5406	tags=48%, list=37%, signal=75%
GO_NEGATIVE_REGULATION_OF_CALCIUM_ION_TRANSPORT	48	0.25974	2.17085	0.003861	0.0175722	0.963	5929	tags=67%, list=41%, signal=112%
GO_DEPHOSPHORYLATION	428	0.090601	2.16756	0.00195695	0.017915	0.965	6365	tags=53%, list=44%, signal=91%
GO_MESENCHYME_DEVELOPMENT	231	0.123927	2.16631	0	0.0179589	0.965	8109	tags=68%, list=56%, signal=151%
GO_PEPTIDE_HORMONE_SECRETION	206	0.12957	2.16539	0.00203252	0.018035	0.966	6189	tags=55%, list=43%, signal=95%
GO_MESENCHYME_MORPHOGENESIS	43	0.282077	2.16415	0.00194932	0.0180891	0.966	4702	tags=60%, list=32%, signal=89%
GO_MAINTENANCE_OF_SYNAPSE_STRUCTURE	15	0.46507	2.15529	0.00200803	0.0191283	0.971	5846	tags=87%, list=40%, signal=145%
GO_RESPONSE_TO_NICOTINE	41	0.287528	2.15394	0.0020284	0.0191817	0.972	5406	tags=66%, list=37%, signal=105%
GO_REGULATION_OF_RYANODINE_SENSITIVE_CALCIUM_RELEASE_CHANNEL_ACTIVITY	25	0.354955	2.15366	0	0.0191165	0.972	4153	tags=64%, list=29%, signal=89%
GO_PARAXIAL_MESODERM_DEVELOPMENT	16	0.443911	2.15175	0	0.0192738	0.973	6275	tags=88%, list=43%, signal=154%
GO_MICROTUBULE_ANCHORING	23	0.374714	2.15123	0.00400802	0.01927	0.973	7836	tags=91%, list=54%, signal=198%
GO_RESPONSE_TO_FOLLICLE_STIMULATING_HORMONE	15	0.458599	2.15074	0	0.0192356	0.973	5940	tags=87%, list=41%, signal=146%
GO_EMBRYONIC_ORGAN_DEVELOPMENT	348	0.0978902	2.14998	0	0.0192423	0.976	8346	tags=67%, list=57%, signal=153%
GO_POSITIVE_REGULATION_OF_CELL_MATRIX_ADHESION	45	0.264939	2.14706	0.00201613	0.0195636	0.978	6176	tags=69%, list=42%, signal=119%
GO_G_PROTEIN_COUPLED_RECEPTOR_SIGNALING_PATHWAY_COUPLED_TO_CYCLIC_NUCLEOTIDE_SECOND_MESSENGER	189	0.136131	2.14571	0.00217391	0.0196798	0.979	6124	tags=56%, list=42%, signal=95%
GO_CHLORIDE_TRANSPORT	86	0.194159	2.14512	0.00414938	0.0196899	0.979	7676	tags=72%, list=53%, signal=152%
GO_RENAL_SYSTEM_PROCESS	96	0.189409	2.1416	0	0.0200642	0.983	3019	tags=40%, list=21%, signal=50%
GO_MUSCLE_TISSUE_DEVELOPMENT	330	0.103462	2.14152	0.00203252	0.0199977	0.983	4081	tags=38%, list=28%, signal=52%
GO_AXONAL_TRANSPORT	53	0.244164	2.13974	0.00601202	0.0201411	0.983	4967	tags=58%, list=34%, signal=89%
GO_REGULATION_OF_AMPA_RECEPTOR_ACTIVITY	25	0.365122	2.13463	0	0.0207556	0.985	1097	tags=44%, list=8%, signal=48%
GO_REGULATION_OF_CALCINEURIN_MEDIATED_SIGNALING	30	0.327531	2.13022	0	0.0212854	0.986	5910	tags=73%, list=41%, signal=123%
GO_HEART_PROCESS	260	0.11236	2.12762	0.00408998	0.0216438	0.989	4267	tags=40%, list=29%, signal=56%
GO_POSITIVE_REGULATION_OF_PHOSPHATASE_ACTIVITY	29	0.326273	2.12584	0.0101626	0.0217942	0.99	7800	tags=86%, list=54%, signal=186%
GO_REGULATION_OF_WNT_SIGNALING_PATHWAY	329	0.100663	2.12482	0.0021322	0.0218407	0.99	7983	tags=65%, list=55%, signal=140%
GO_MOLTING_CYCLE_PROCESS	77	0.203852	2.12407	0.00208333	0.0218821	0.99	8004	tags=75%, list=55%, signal=167%
GO_RESPONSE_TO_STEROID_HORMONE	338	0.0994528	2.12241	0.002079	0.0220974	0.991	10633	tags=83%, list=73%, signal=301%
GO_CELL_JUNCTION_ASSEMBLY	227	0.12391	2.11654	0.00607287	0.0227518	0.991	6297	tags=56%, list=43%, signal=96%
GO_SENSORY_ORGAN_MORPHOGENESIS	221	0.12124	2.11654	0.00408998	0.0226684	0.991	3461	tags=36%, list=24%, signal=46%
GO_NEGATIVE_CHEMOTAXIS	42	0.281504	2.11534	0	0.0227728	0.992	1457	tags=38%, list=10%, signal=42%
GO_CELL_COMMUNICATION_INVOLVED_IN_CARDIAC_CONDUCTION	54	0.25148	2.1132	0	0.0230147	0.992	7666	tags=78%, list=53%, signal=164%
GO_CARDIAC_VENTRICLE_DEVELOPMENT	109	0.173051	2.11138	0.00196464	0.0231649	0.992	4172	tags=46%, list=29%, signal=64%
GO_INTRACELLULAR_STEROID_HORMONE_RECEPTOR_SIGNALING_PATHWAY	115	0.169613	2.11133	0.00394477	0.0230859	0.992	6783	tags=63%, list=47%, signal=118%
GO_CARDIAC_CHAMBER_MORPHOGENESIS	111	0.170016	2.11058	0.00209205	0.0231308	0.992	4751	tags=50%, list=33%, signal=73%
GO_UROGENITAL_SYSTEM_DEVELOPMENT	301	0.105046	2.10727	0.00408163	0.0236422	0.993	6233	tags=53%, list=43%, signal=91%
GO_REGULATION_OF_PHOSPHOLIPID_METABOLIC_PROCESS	60	0.228748	2.10722	0.0019305	0.0235765	0.993	4442	tags=53%, list=31%, signal=76%
GO_KIDNEY_EPITHELIUM_DEVELOPMENT	128	0.158645	2.10623	0.00410678	0.0236422	0.993	6233	tags=59%, list=43%, signal=102%
GO_REGULATION_OF_CLATHRIN_DEPENDENT_ENDOCYTOSIS	16	0.440366	2.10403	0.00377358	0.0238846	0.993	2691	tags=63%, list=19%, signal=77%
GO_REGULATION_OF_RESPIRATORY_GASEOUS_EXCHANGE	20	0.383859	2.09559	0.00199601	0.0251326	0.994	4604	tags=70%, list=32%, signal=102%
GO_REGULATION_OF_CIRCADIAN_RHYTHM	93	0.187967	2.08852	0.00976562	0.0260912	0.996	6665	tags=65%, list=46%, signal=118%
GO_POSITIVE_REGULATION_OF_PROTEIN_COMPLEX_ASSEMBLY	214	0.12284	2.08746	0.00203666	0.0261574	0.996	5442	tags=50%, list=37%, signal=78%
GO_INNERVATION	26	0.346811	2.08427	0.00193798	0.0266454	0.996	2795	tags=54%, list=19%, signal=67%
GO_POSITIVE_REGULATION_OF_CALCIUM_ION_DEPENDENT_EXOCYTOSIS	23	0.360915	2.08424	0.00197628	0.0265616	0.996	2346	tags=52%, list=16%, signal=62%
GO_REGULATION_OF_PHOSPHATASE_ACTIVITY	156	0.142056	2.08206	0.00193424	0.0268529	0.996	6345	tags=58%, list=44%, signal=101%
GO_ADHERENS_JUNCTION_ORGANIZATION	136	0.155614	2.077	0.00607287	0.0275704	0.997	5349	tags=52%, list=37%, signal=82%
GO_NEURAL_RETINA_DEVELOPMENT	57	0.233703	2.07496	0.00570342	0.0278513	0.998	3247	tags=46%, list=22%, signal=58%
GO_REGULATION_OF_CELL_MATRIX_ADHESION	104	0.174061	2.07429	0.00579151	0.0278368	0.998	6295	tags=61%, list=43%, signal=106%
GO_LIMBIC_SYSTEM_DEVELOPMENT	102	0.172686	2.07161	0	0.0281869	0.998	3921	tags=44%, list=27%, signal=60%
GO_NEGATIVE_REGULATION_OF_NEURON_DEATH	184	0.131048	2.07048	0	0.0282787	0.998	6811	tags=60%, list=47%, signal=111%
GO_WNT_SIGNALING_PATHWAY_CALCIUM_MODULATING_PATHWAY	35	0.304344	2.06532	0.00200803	0.0291397	0.998	6802	tags=77%, list=47%, signal=145%
GO_REGULATION_OF_ACTIN_FILAMENT_ORGANIZATION	230	0.113618	2.0613	0.00610998	0.0297444	0.998	5391	tags=48%, list=37%, signal=75%
GO_POSTSYNAPTIC_DENSITY_ASSEMBLY	18	0.407418	2.06124	0.00202429	0.0296527	0.998	6200	tags=83%, list=43%, signal=145%
GO_HEPARAN_SULFATE_PROTEOGLYCAN_METABOLIC_PROCESS	36	0.287544	2.05964	0.00622407	0.0298667	0.998	2291	tags=44%, list=16%, signal=53%
GO_SUBSTRATE_DEPENDENT_CELL_MIGRATION	29	0.318525	2.05773	0.00594059	0.0300758	0.998	7411	tags=83%, list=51%, signal=168%
GO_CARBOHYDRATE_BIOSYNTHETIC_PROCESS	177	0.13262	2.05046	0.00399202	0.0312737	0.999	5406	tags=50%, list=37%, signal=79%
GO_BLOOD_VESSEL_MORPHOGENESIS	499	0.0806705	2.04513	0.012024	0.0322167	0.999	6210	tags=51%, list=43%, signal=85%
GO_REGULATION_OF_INTRACELLULAR_TRANSPORT	396	0.0903043	2.04148	0.00587084	0.0328607	1	3422	tags=32%, list=24%, signal=41%
GO_REGULATION_OF_PROTEIN_COMPLEX_ASSEMBLY	372	0.091871	2.03035	0	0.0349634	1	5460	tags=47%, list=38%, signal=73%
GO_CEREBRAL_CORTEX_DEVELOPMENT	107	0.1701	2.02906	0.0120968	0.0351338	1	5698	tags=56%, list=39%, signal=92%
GO_REGULATION_OF_SODIUM_ION_TRANSMEMBRANE_TRANSPORT	59	0.226293	2.02226	0.00190114	0.0365665	1	7320	tags=73%, list=50%, signal=146%
GO_POSITIVE_REGULATION_OF_ION_TRANSPORT	230	0.116442	2.02068	0	0.0368004	1	4908	tags=45%, list=34%, signal=67%
GO_REGULATION_OF_CYTOPLASMIC_TRANSPORT	22	0.361019	2.01837	0.00196464	0.0371181	1	4011	tags=64%, list=28%, signal=88%
GO_NLS_BEARING_PROTEIN_IMPORT_INTO_NUCLEUS	15	0.425663	2.01779	0.00582524	0.0371046	1	5449	tags=80%, list=37%, signal=128%
GO_FOREBRAIN_NEURON_DIFFERENTIATION	53	0.232241	2.01754	0.00383142	0.0370222	1	4591	tags=55%, list=32%, signal=80%
GO_CELLULAR_RESPONSE_TO_PEPTIDE_HORMONE_STIMULUS	269	0.107795	2.0169	0.0100604	0.0370765	1	6245	tags=54%, list=43%, signal=92%
GO_ANTERIOR_POSTERIOR_PATTERN_SPECIFICATION	148	0.143686	2.01373	0	0.0376277	1	8346	tags=72%, list=57%, signal=166%
GO_REGULATION_OF_ANATOMICAL_STRUCTURE_SIZE	450	0.0829962	2.0115	0.00590551	0.038031	1	5648	tags=47%, list=39%, signal=74%
GO_SYMPATHETIC_NERVOUS_SYSTEM_DEVELOPMENT	17	0.411781	2.01058	0.00596422	0.0381624	1	2572	tags=59%, list=18%, signal=71%
GO_RETINAL_GANGLION_CELL_AXON_GUIDANCE	19	0.381098	2.01037	0.00601202	0.0381078	1	2118	tags=53%, list=15%, signal=62%
GO_ACTIN_FILAMENT_ORGANIZATION	358	0.09238	2.00905	0.00197239	0.0382842	1	5391	tags=46%, list=37%, signal=71%
GO_OUTFLOW_TRACT_SEPTUM_MORPHOGENESIS	23	0.345041	2.00875	0.00574713	0.0382211	1	3841	tags=61%, list=26%, signal=83%
GO_PROTEOGLYCAN_BIOSYNTHETIC_PROCESS	65	0.207319	2.00803	0.00189753	0.0382887	1	2367	tags=37%, list=16%, signal=44%
GO_NEURON_FATE_COMMITMENT	52	0.237084	2.00733	0.0116959	0.0383421	1	3555	tags=48%, list=24%, signal=63%
GO_RHYTHMIC_BEHAVIOR	37	0.275406	2.00649	0.00591716	0.0383748	1	7009	tags=76%, list=48%, signal=146%
GO_GAMMA_AMINOBUTYRIC_ACID_SIGNALING_PATHWAY	23	0.346317	2.00113	0.00978474	0.0394675	1	5087	tags=70%, list=35%, signal=107%
GO_PROSTATE_GLAND_DEVELOPMENT	43	0.258416	1.99532	0.00414938	0.0407853	1	6736	tags=72%, list=46%, signal=134%
GO_REGULATION_OF_PEPTIDE_HORMONE_SECRETION	169	0.130988	1.99479	0.00192678	0.0407731	1	6635	tags=59%, list=46%, signal=106%
GO_AMEBOIDAL_TYPE_CELL_MIGRATION	351	0.0910882	1.99343	0.0038835	0.0409655	1	7531	tags=61%, list=52%, signal=123%
GO_GLUTAMINE_FAMILY_AMINO_ACID_CATABOLIC_PROCESS	23	0.349177	1.99002	0.0132576	0.0415425	1	6310	tags=78%, list=43%, signal=138%
GO_SENSORY_ORGAN_DEVELOPMENT	467	0.0810656	1.98809	0.00396825	0.041869	1	7359	tags=58%, list=51%, signal=115%
GO_SEQUESTERING_OF_CALCIUM_ION	109	0.162927	1.98624	0.0019685	0.0422016	1	5252	tags=52%, list=36%, signal=81%
GO_DENDRITIC_SPINE_DEVELOPMENT	88	0.180694	1.98524	0.00376648	0.0423024	1	5815	tags=58%, list=40%, signal=96%
GO_RESPONSE_TO_GLUCAGON	30	0.301282	1.98484	0.00425532	0.0422654	1	4352	tags=60%, list=30%, signal=85%
GO_REGULATION_OF_ADHERENS_JUNCTION_ORGANIZATION	66	0.210901	1.98407	0.0140845	0.0423407	1	6200	tags=64%, list=43%, signal=110%
GO_CARDIAC_MUSCLE_CELL_ACTION_POTENTIAL	65	0.210724	1.98399	0.00404858	0.042224	1	6121	tags=63%, list=42%, signal=108%
GO_RESPONSE_TO_ALKALOID	100	0.170371	1.9819	0.0040568	0.0425954	1	8445	tags=75%, list=58%, signal=178%
GO_REGULATION_OF_POTASSIUM_ION_TRANSMEMBRANE_TRANSPORTER_ACTIVITY	51	0.242591	1.98048	0.00770713	0.0428	1	5608	tags=63%, list=39%, signal=102%
GO_CELLULAR_RESPONSE_TO_PEPTIDE	324	0.0946978	1.98026	0.00835073	0.0427266	1	6148	tags=52%, list=42%, signal=87%
GO_ERK1_AND_ERK2_CASCADE	229	0.112263	1.97793	0.00212314	0.0431096	1	7854	tags=65%, list=54%, signal=139%
GO_MODIFICATION_OF_POSTSYNAPTIC_STRUCTURE	15	0.429724	1.97581	0.0123711	0.0434453	1	5390	tags=80%, list=37%, signal=127%
GO_CELL_COMMUNICATION_BY_ELECTRICAL_COUPLING	29	0.316382	1.9758	0.00650759	0.0433276	1	8445	tags=90%, list=58%, signal=213%
GO_STRIATUM_DEVELOPMENT	19	0.36267	1.97062	0.01	0.0444896	1	3151	tags=58%, list=22%, signal=74%
GO_POSITIVE_REGULATION_OF_NF_KAPPAB_TRANSCRIPTION_FACTOR_ACTIVITY	132	0.146738	1.97045	0.00192678	0.0444086	1	5486	tags=52%, list=38%, signal=83%
GO_ADULT_LOCOMOTORY_BEHAVIOR	70	0.202989	1.96947	0.00576923	0.0445142	1	7033	tags=69%, list=48%, signal=132%
GO_REGULATION_OF_LIPID_METABOLIC_PROCESS	327	0.0932975	1.96896	0.00205339	0.0445073	1	4454	tags=40%, list=31%, signal=56%
GO_EPHRIN_RECEPTOR_SIGNALING_PATHWAY	85	0.184078	1.96885	0.0135135	0.0444113	1	4010	tags=46%, list=28%, signal=63%
GO_ACIDIC_AMINO_ACID_TRANSPORT	62	0.214732	1.96862	0.00787402	0.044347	1	8148	tags=77%, list=56%, signal=175%
GO_CLATHRIN_DEPENDENT_ENDOCYTOSIS	40	0.269104	1.96683	0.006	0.0447098	1	3731	tags=52%, list=26%, signal=70%
GO_NEGATIVE_REGULATION_OF_TRANSPORT	404	0.085648	1.96645	0.00203666	0.044672	1	6851	tags=55%, list=47%, signal=102%
GO_VENTRICULAR_SEPTUM_MORPHOGENESIS	40	0.263764	1.96557	0	0.0447981	1	4172	tags=55%, list=29%, signal=77%
GO_HEART_VALVE_DEVELOPMENT	51	0.236362	1.96533	0.00196078	0.0447106	1	5128	tags=59%, list=35%, signal=91%
GO_RESPONSE_TO_CALCIUM_ION	136	0.146739	1.96527	0.0125786	0.0445928	1	5263	tags=51%, list=36%, signal=79%
GO_INOSITOL_PHOSPHATE_MEDIATED_SIGNALING	48	0.240148	1.96322	0.00806452	0.0450426	1	5910	tags=65%, list=41%, signal=108%
GO_CELLULAR_RESPONSE_TO_STEROID_HORMONE_STIMULUS	223	0.113708	1.96175	0.00792079	0.0453216	1	6783	tags=58%, list=47%, signal=107%
GO_REGULATION_OF_CELLULAR_COMPONENT_SIZE	340	0.0949183	1.96131	0.00994036	0.0453243	1	4425	tags=40%, list=30%, signal=56%
GO_AORTA_DEVELOPMENT	49	0.23286	1.95532	0.0103093	0.0468532	1	3450	tags=47%, list=24%, signal=61%
GO_POSITIVE_REGULATION_OF_CELL_ADHESION	330	0.0926166	1.95488	0.0039604	0.0468211	1	7452	tags=60%, list=51%, signal=121%
GO_REGULATION_OF_CALCIUM_ION_IMPORT	26	0.321036	1.95114	0.00212314	0.0476648	1	6525	tags=77%, list=45%, signal=139%
GO_REGIONALIZATION	261	0.106213	1.94997	0.00399202	0.0478544	1	8734	tags=70%, list=60%, signal=173%
GO_AORTIC_VALVE_DEVELOPMENT	25	0.329746	1.94921	0.00769231	0.0479051	1	6264	tags=76%, list=43%, signal=133%
GO_REGULATION_OF_EXTENT_OF_CELL_GROWTH	105	0.16678	1.94662	0.00594059	0.0485978	1	3408	tags=40%, list=23%, signal=52%
GO_ORGANELLE_TRANSPORT_ALONG_MICROTUBULE	73	0.191833	1.94494	0.0101215	0.0489494	1	5590	tags=58%, list=38%, signal=93%
GO_MONOVALENT_INORGANIC_CATION_TRANSPORT	442	0.0814817	1.94443	0.00828157	0.0490036	1	5496	tags=46%, list=38%, signal=71%
GO_CELL_DIFFERENTIATION_INVOLVED_IN_METANEPHROS_DEVELOPMENT	22	0.344215	1.94269	0.00775194	0.0494413	1	7560	tags=86%, list=52%, signal=180%
GO_POSITIVE_REGULATION_OF_ERK1_AND_ERK2_CASCADE	144	0.138398	1.94177	0.012	0.049571	1	7802	tags=67%, list=54%, signal=144%
GO_CELL_RECOGNITION	108	0.159803	1.94133	0.0101626	0.049594	1	5502	tags=54%, list=38%, signal=86%
GO_NEPHRON_DEVELOPMENT	130	0.145381	1.94115	0.0100806	0.049493	1	7412	tags=65%, list=51%, signal=132%
GO_MESODERM_DEVELOPMENT	101	0.163618	1.9411	0.00428265	0.0493707	1	6275	tags=59%, list=43%, signal=104%
GO_REGULATION_OF_DNA_BINDING_TRANSCRIPTION_FACTOR_ACTIVITY	364	0.0905908	1.94056	0.00416667	0.0493798	1	5666	tags=48%, list=39%, signal=76%
GO_DENDRITIC_SPINE_MORPHOGENESIS	54	0.225696	1.94019	0.00400802	0.0493382	1	4808	tags=56%, list=33%, signal=83%
GO_REGULATION_OF_MUSCLE_ADAPTATION	74	0.188513	1.93794	0.00606061	0.0498155	1	3167	tags=41%, list=22%, signal=52%
GO_MUSCLE_HYPERTROPHY	77	0.185729	1.93774	0.0042735	0.0497443	1	3167	tags=40%, list=22%, signal=51%
GO_NEGATIVE_REGULATION_OF_SODIUM_ION_TRANSPORT	18	0.385928	1.9346	0.00394477	0.0505291	1	7320	tags=89%, list=50%, signal=179%
GO_RESPONSE_TO_ALCOHOL	202	0.119804	1.93243	0.00203252	0.0509686	1	5624	tags=50%, list=39%, signal=81%
GO_REGULATION_OF_SODIUM_ION_TRANSPORT	81	0.185915	1.93006	0.0120724	0.0516013	1	3235	tags=41%, list=22%, signal=52%
GO_GLIOGENESIS	259	0.104587	1.92894	0.00616016	0.0517847	1	4176	tags=39%, list=29%, signal=54%
GO_MOTOR_NEURON_AXON_GUIDANCE	20	0.363607	1.92654	0.0130152	0.0523497	1	4171	tags=65%, list=29%, signal=91%
GO_CYCLIC_NUCLEOTIDE_MEDIATED_SIGNALING	172	0.126694	1.92554	0.0116505	0.0524848	1	1983	tags=26%, list=14%, signal=30%
GO_PROTEIN_DEPHOSPHORYLATION	289	0.0984371	1.92455	0.0134875	0.0526647	1	6345	tags=53%, list=44%, signal=93%
GO_EPITHELIAL_CELL_DEVELOPMENT	188	0.119675	1.92012	0.00773694	0.0538629	1	3309	tags=35%, list=23%, signal=44%
GO_OVULATION_CYCLE	60	0.209838	1.91883	0	0.0540627	1	8109	tags=77%, list=56%, signal=173%
GO_REGULATION_OF_CATECHOLAMINE_METABOLIC_PROCESS	17	0.394298	1.91829	0.00616016	0.0540943	1	7103	tags=88%, list=49%, signal=172%
GO_CELLULAR_COMPONENT_MAINTENANCE	51	0.226167	1.9177	0.0077821	0.0541252	1	5846	tags=63%, list=40%, signal=105%
GO_MAMMARY_GLAND_MORPHOGENESIS	40	0.252489	1.91744	0.0136986	0.0540828	1	7971	tags=80%, list=55%, signal=177%
GO_NEGATIVE_REGULATION_OF_TRANSPORTER_ACTIVITY	69	0.194773	1.91667	0.00792079	0.0541925	1	9193	tags=83%, list=63%, signal=224%
GO_POSITIVE_REGULATION_OF_CYTOSKELETON_ORGANIZATION	204	0.116135	1.91465	0.0176125	0.0546317	1	5391	tags=49%, list=37%, signal=76%
GO_REGULATION_OF_LONG_TERM_SYNAPTIC_POTENTIATION	41	0.247662	1.91409	0.00838574	0.0546405	1	3856	tags=51%, list=27%, signal=70%
GO_HINDBRAIN_DEVELOPMENT	142	0.136647	1.91385	0.00782779	0.0545769	1	6736	tags=60%, list=46%, signal=110%
GO_RESPONSE_TO_AMINE	44	0.244999	1.91296	0.0142276	0.0547096	1	5040	tags=59%, list=35%, signal=90%
GO_MEMBRANE_DEPOLARIZATION_DURING_ACTION_POTENTIAL	34	0.271647	1.9124	0.0122951	0.0547454	1	7606	tags=79%, list=52%, signal=166%
GO_POSITIVE_REGULATION_OF_NEUROBLAST_PROLIFERATION	23	0.336761	1.91093	0.0152672	0.0550064	1	5858	tags=74%, list=40%, signal=124%
GO_MULTICELLULAR_ORGANISMAL_RESPONSE_TO_STRESS	70	0.195147	1.91087	0.00614754	0.0548707	1	6731	tags=66%, list=46%, signal=122%
GO_CHROMATIN_DISASSEMBLY	17	0.380597	1.91072	0.00963391	0.0547865	1	7302	tags=88%, list=50%, signal=177%
GO_POSITIVE_REGULATION_OF_DNA_BINDING_TRANSCRIPTION_FACTOR_ACTIVITY	230	0.107656	1.90883	0.0140845	0.0551877	1	5666	tags=50%, list=39%, signal=80%
GO_NEGATIVE_REGULATION_OF_CELL_MORPHOGENESIS_INVOLVED_IN_DIFFERENTIATION	92	0.168381	1.9069	0.0121212	0.055614	1	7524	tags=68%, list=52%, signal=141%
GO_L_AMINO_ACID_TRANSPORT	58	0.215496	1.90441	0.00581395	0.0563631	1	6656	tags=67%, list=46%, signal=124%
GO_L_GLUTAMATE_TRANSMEMBRANE_TRANSPORT	21	0.344883	1.9042	0.0120968	0.0562729	1	8148	tags=90%, list=56%, signal=205%
GO_PROTEIN_POLYMERIZATION	241	0.108183	1.9034	0.01	0.0564226	1	5391	tags=48%, list=37%, signal=75%
GO_REPRODUCTIVE_SYSTEM_DEVELOPMENT	361	0.0878295	1.9031	0.00583658	0.0563527	1	6810	tags=55%, list=47%, signal=102%
GO_BETA_CATENIN_TCF_COMPLEX_ASSEMBLY	30	0.286347	1.8984	0.0137795	0.0577432	1	4084	tags=57%, list=28%, signal=79%
GO_EMBRYONIC_ORGAN_MORPHOGENESIS	228	0.107518	1.89806	0.00414938	0.0576936	1	8346	tags=68%, list=57%, signal=157%
GO_REGULATION_OF_INTRACELLULAR_STEROID_HORMONE_RECEPTOR_SIGNALING_PATHWAY	67	0.196026	1.898	0.00392927	0.0575578	1	4324	tags=49%, list=30%, signal=70%
GO_REGULATION_OF_PHOSPHATIDYLINOSITOL_3_KINASE_SIGNALING	101	0.15676	1.8968	0.021611	0.0578497	1	6662	tags=61%, list=46%, signal=112%
GO_REGULATION_OF_POTASSIUM_ION_TRANSPORT	90	0.170903	1.89103	0.00763359	0.0597088	1	5608	tags=56%, list=39%, signal=90%
GO_REGULATION_OF_METANEPHROS_DEVELOPMENT	19	0.365381	1.89016	0.00199601	0.0598589	1	3877	tags=63%, list=27%, signal=86%
GO_NEGATIVE_REGULATION_OF_HISTONE_MODIFICATION	38	0.256906	1.88969	0.00406504	0.0598643	1	6988	tags=74%, list=48%, signal=141%
GO_CANONICAL_WNT_SIGNALING_PATHWAY	303	0.0940178	1.88747	0.0151229	0.0604445	1	7971	tags=64%, list=55%, signal=139%
GO_POSITIVE_REGULATION_OF_ACTIN_FILAMENT_POLYMERIZATION	87	0.170462	1.8866	0.00612245	0.0605856	1	5391	tags=54%, list=37%, signal=85%
GO_ENDOCARDIAL_CUSHION_DEVELOPMENT	38	0.256209	1.88655	0.00978474	0.0604515	1	4702	tags=58%, list=32%, signal=85%
GO_HEART_DEVELOPMENT	488	0.0768595	1.88416	0.0160643	0.0610381	1	6756	tags=54%, list=46%, signal=97%
GO_HEART_MORPHOGENESIS	221	0.110461	1.88208	0.0122951	0.0615275	1	6708	tags=57%, list=46%, signal=104%
GO_LUNG_CELL_DIFFERENTIATION	19	0.359579	1.8814	0.00811359	0.0616153	1	5492	tags=74%, list=38%, signal=118%
GO_REGULATION_OF_CELL_JUNCTION_ASSEMBLY	85	0.175592	1.87441	0.0191083	0.0641106	1	6870	tags=65%, list=47%, signal=122%
GO_NEGATIVE_REGULATION_OF_SYNAPSE_ORGANIZATION	21	0.336154	1.87409	0.00598802	0.0640599	1	1350	tags=43%, list=9%, signal=47%
GO_REGULATION_OF_CELLULAR_PROTEIN_LOCALIZATION	482	0.0736208	1.87353	0.014862	0.0640962	1	5722	tags=46%, list=39%, signal=74%
GO_MAINTENANCE_OF_CELL_NUMBER	140	0.138768	1.87333	0.0119522	0.063991	1	4025	tags=41%, list=28%, signal=57%
GO_NEURON_PROJECTION_EXTENSION_INVOLVED_IN_NEURON_PROJECTION_GUIDANCE	36	0.263221	1.87169	0.00790514	0.0644401	1	1432	tags=36%, list=10%, signal=40%
GO_DOPAMINE_METABOLIC_PROCESS	25	0.31202	1.87109	0.0133843	0.064463	1	7103	tags=80%, list=49%, signal=156%
GO_MESENCHYMAL_CELL_DIFFERENTIATION	191	0.114925	1.86938	0.00813008	0.0649995	1	8019	tags=66%, list=55%, signal=146%
GO_AMINO_ACID_TRANSPORT	128	0.136134	1.86685	0.0093985	0.065757	1	8148	tags=70%, list=56%, signal=157%
GO_CIRCADIAN_SLEEP_WAKE_CYCLE	20	0.346302	1.86568	0.0102041	0.0659949	1	2241	tags=50%, list=15%, signal=59%
GO_DIGESTION	80	0.185033	1.86533	0.00419287	0.0660009	1	7866	tags=73%, list=54%, signal=157%
GO_REGULATION_OF_EMBRYONIC_DEVELOPMENT	111	0.151861	1.86416	0.00203666	0.0661608	1	5144	tags=50%, list=35%, signal=77%
GO_RESPONSE_TO_GONADOTROPIN	24	0.320642	1.86363	0.0136986	0.0662392	1	9280	tags=96%, list=64%, signal=264%
GO_DEVELOPMENTAL_MATURATION	238	0.105473	1.86067	0.00583658	0.0671232	1	4967	tags=45%, list=34%, signal=67%
GO_PANCREAS_DEVELOPMENT	65	0.193485	1.85844	0.0059761	0.0678834	1	2791	tags=38%, list=19%, signal=47%
GO_PHOSPHATIDYLINOSITOL_3_KINASE_SIGNALING	125	0.14304	1.85436	0.0121212	0.0692929	1	6662	tags=60%, list=46%, signal=110%
GO_CELL_SUBSTRATE_JUNCTION_ASSEMBLY	93	0.16604	1.85248	0.0135659	0.0698084	1	6200	tags=59%, list=43%, signal=102%
GO_RESPONSE_TO_ACETYLCHOLINE	27	0.298858	1.85204	0.0183299	0.0698232	1	1047	tags=37%, list=7%, signal=40%
GO_PERICARDIUM_DEVELOPMENT	15	0.39816	1.85018	0.0117188	0.0705017	1	6818	tags=87%, list=47%, signal=163%
GO_REGULATION_OF_BEHAVIOR	58	0.20708	1.84856	0.0124224	0.070937	1	5775	tags=60%, list=40%, signal=100%
GO_POSITIVE_REGULATION_OF_EPITHELIAL_CELL_MIGRATION	132	0.136213	1.84809	0.00978474	0.0709713	1	5858	tags=54%, list=40%, signal=89%
GO_CELLULAR_RESPONSE_TO_CALCIUM_ION	76	0.185822	1.84801	0.0165975	0.0708453	1	6878	tags=66%, list=47%, signal=124%
GO_RETINA_DEVELOPMENT_IN_CAMERA_TYPE_EYE	127	0.140038	1.84774	0.0103093	0.0707659	1	2446	tags=31%, list=17%, signal=37%
GO_SCHWANN_CELL_DEVELOPMENT	29	0.28907	1.84559	0.00408163	0.0714774	1	2824	tags=48%, list=19%, signal=60%
GO_REGULATION_OF_DENDRITIC_SPINE_MORPHOGENESIS	40	0.242732	1.84439	0.00645161	0.0718118	1	4477	tags=55%, list=31%, signal=79%
GO_METANEPHROS_DEVELOPMENT	78	0.179237	1.84348	0.0100604	0.0720151	1	6169	tags=60%, list=42%, signal=104%
GO_JNK_CASCADE	183	0.117869	1.84332	0.00641026	0.0718999	1	7286	tags=62%, list=50%, signal=122%
GO_REGULATION_OF_PROTEIN_LOCALIZATION_TO_SYNAPSE	24	0.313616	1.84055	0.0260521	0.0727413	1	2111	tags=46%, list=15%, signal=54%
GO_POSITIVE_REGULATION_OF_DENDRITE_MORPHOGENESIS	35	0.257098	1.83961	0.00994036	0.0729642	1	4579	tags=57%, list=31%, signal=83%
GO_PROTEIN_LOCALIZATION_TO_CELL_PERIPHERY	291	0.0926376	1.8386	0.00957854	0.0731718	1	5625	tags=48%, list=39%, signal=76%
GO_REGULATION_OF_MULTICELLULAR_ORGANISM_GROWTH	62	0.199153	1.83818	0.00609756	0.0731847	1	5559	tags=58%, list=38%, signal=94%
GO_DORSAL_VENTRAL_PATTERN_FORMATION	72	0.180749	1.83623	0.0116732	0.073818	1	8694	tags=78%, list=60%, signal=192%
GO_NEGATIVE_REGULATION_OF_PHOSPHORUS_METABOLIC_PROCESS	477	0.0729258	1.83515	0.0095057	0.0740602	1	6351	tags=51%, list=44%, signal=87%
GO_NEGATIVE_REGULATION_OF_EPITHELIAL_CELL_DIFFERENTIATION	32	0.274513	1.83428	0.00394477	0.0742659	1	5559	tags=66%, list=38%, signal=106%
GO_PLASMA_MEMBRANE_ORGANIZATION	82	0.173324	1.83367	0.0175781	0.0744106	1	10616	tags=90%, list=73%, signal=332%
GO_PROTEIN_HOMOOLIGOMERIZATION	294	0.0914638	1.83304	0.0164948	0.0745301	1	7055	tags=57%, list=49%, signal=109%
GO_RESPONSE_TO_EPIDERMAL_GROWTH_FACTOR	45	0.228682	1.83195	0.0147059	0.0747476	1	5409	tags=60%, list=37%, signal=95%
GO_MESODERM_MORPHOGENESIS	58	0.205699	1.83181	0.00571429	0.074638	1	5795	tags=60%, list=40%, signal=100%
GO_RETINA_MORPHOGENESIS_IN_CAMERA_TYPE_EYE	44	0.231894	1.82919	0.00616016	0.0755185	1	3247	tags=45%, list=22%, signal=58%
GO_PREPULSE_INHIBITION	15	0.383676	1.82807	0.016	0.0758097	1	4120	tags=67%, list=28%, signal=93%
GO_MORPHOGENESIS_OF_A_BRANCHING_STRUCTURE	175	0.120169	1.82745	0.00796813	0.0758518	1	8078	tags=67%, list=56%, signal=150%
GO_NEGATIVE_REGULATION_OF_CALCIUM_ION_TRANSMEMBRANE_TRANSPORT	36	0.258046	1.82527	0.018	0.0765011	1	9182	tags=89%, list=63%, signal=241%
GO_APPENDAGE_DEVELOPMENT	150	0.128688	1.82487	0.00970874	0.0764919	1	8908	tags=74%, list=61%, signal=189%
GO_NEGATIVE_REGULATION_OF_NEURON_PROJECTION_DEVELOPMENT	141	0.13354	1.82456	0.012474	0.0764916	1	5811	tags=53%, list=40%, signal=88%
GO_MAMMARY_GLAND_EPITHELIUM_DEVELOPMENT	63	0.188661	1.82368	0.0123457	0.0766496	1	8347	tags=76%, list=57%, signal=178%
GO_SEX_DETERMINATION	17	0.373243	1.82308	0.00824742	0.0768063	1	5698	tags=76%, list=39%, signal=126%
GO_MONOSACCHARIDE_BIOSYNTHETIC_PROCESS	76	0.178469	1.82308	0.0109649	0.0766364	1	6219	tags=61%, list=43%, signal=105%
GO_REGULATION_OF_INSULIN_SECRETION	149	0.12888	1.8227	0.0182556	0.076618	1	6635	tags=58%, list=46%, signal=106%
GO_THYROID_GLAND_DEVELOPMENT	16	0.372677	1.8213	0.0243408	0.0770387	1	5492	tags=75%, list=38%, signal=120%
GO_RESPONSE_TO_TOXIC_SUBSTANCE	431	0.0747423	1.82041	0.0122699	0.0772427	1	5996	tags=48%, list=41%, signal=80%
GO_EPITHELIAL_TUBE_MORPHOGENESIS	283	0.0920621	1.82011	0.0122449	0.0771829	1	7987	tags=64%, list=55%, signal=139%
GO_RESPONSE_TO_MECHANICAL_STIMULUS	185	0.115622	1.81778	0.0102459	0.078052	1	3920	tags=38%, list=27%, signal=52%
GO_REGULATION_OF_SODIUM_ION_TRANSMEMBRANE_TRANSPORTER_ACTIVITY	50	0.217309	1.81563	0.0121704	0.0788276	1	7320	tags=72%, list=50%, signal=144%
GO_VENTRICULAR_SEPTUM_DEVELOPMENT	62	0.197752	1.81548	0.0242915	0.0786958	1	4172	tags=48%, list=29%, signal=68%
GO_NEGATIVE_REGULATION_OF_CELL_PROJECTION_ORGANIZATION	165	0.122937	1.81514	0.0161616	0.0786878	1	5811	tags=52%, list=40%, signal=86%
GO_REGULATION_OF_CIRCADIAN_SLEEP_WAKE_CYCLE	15	0.379551	1.81431	0.00795229	0.0788709	1	2241	tags=53%, list=15%, signal=63%
GO_MEMBRANE_DEPOLARIZATION_DURING_CARDIAC_MUSCLE_CELL_ACTION_POTENTIAL	21	0.331228	1.81412	0.019802	0.0787796	1	2114	tags=48%, list=15%, signal=56%
GO_HORMONE_TRANSPORT	266	0.0956135	1.81306	0.0121457	0.07902	1	5413	tags=47%, list=37%, signal=73%
GO_REGULATION_OF_CARDIAC_MUSCLE_CONTRACTION_BY_CALCIUM_ION_SIGNALING	24	0.303979	1.81071	0.0198413	0.0798309	1	8916	tags=92%, list=61%, signal=237%
GO_ADHERENS_JUNCTION_ASSEMBLY	88	0.165491	1.8095	0.0204082	0.0801395	1	6200	tags=59%, list=43%, signal=102%
GO_GLIAL_CELL_MIGRATION	44	0.232135	1.80948	0.00982318	0.0799788	1	3574	tags=48%, list=25%, signal=63%
GO_PROSTATE_GLAND_MORPHOGENESIS	25	0.301409	1.80733	0.012	0.0808133	1	5512	tags=68%, list=38%, signal=109%
GO_PROTEIN_TRANSPORT_WITHIN_PLASMA_MEMBRANE	44	0.231204	1.80614	0.0158103	0.0811129	1	5901	tags=64%, list=41%, signal=107%
GO_REGULATION_OF_EXCITATORY_SYNAPSE_ASSEMBLY	15	0.39045	1.80567	0.0141414	0.081164	1	6930	tags=87%, list=48%, signal=165%
GO_VESICLE_DOCKING_INVOLVED_IN_EXOCYTOSIS	44	0.230411	1.80475	0.0190275	0.0813669	1	6904	tags=70%, list=47%, signal=134%
GO_TELENCEPHALON_GLIAL_CELL_MIGRATION	21	0.328706	1.8047	0.0153257	0.0812081	1	5613	tags=71%, list=39%, signal=116%
GO_CELL_PROLIFERATION_INVOLVED_IN_KIDNEY_DEVELOPMENT	17	0.372887	1.80436	0.00614754	0.0811585	1	7414	tags=88%, list=51%, signal=180%
GO_RETROGRADE_AXONAL_TRANSPORT	15	0.392107	1.79935	0.0078125	0.0830931	1	4967	tags=73%, list=34%, signal=111%
GO_PROTEIN_DNA_COMPLEX_SUBUNIT_ORGANIZATION	192	0.112722	1.799	0.0139442	0.0830793	1	5198	tags=47%, list=36%, signal=72%
GO_PITUITARY_GLAND_DEVELOPMENT	34	0.255757	1.79849	0.0122699	0.0831424	1	5698	tags=65%, list=39%, signal=106%
GO_POSITIVE_REGULATION_OF_PHOSPHOPROTEIN_PHOSPHATASE_ACTIVITY	18	0.349728	1.79775	0.0176471	0.0832575	1	6230	tags=78%, list=43%, signal=136%
GO_POSITIVE_REGULATION_OF_CYTOKINE_BIOSYNTHETIC_PROCESS	49	0.214534	1.79759	0.014862	0.0831656	1	8464	tags=80%, list=58%, signal=190%
GO_DICARBOXYLIC_ACID_TRANSPORT	87	0.164747	1.79678	0.00961539	0.0832813	1	8148	tags=72%, list=56%, signal=164%
GO_CELLULAR_RESPONSE_TO_LIPID	491	0.0705639	1.79539	0.012474	0.0837715	1	7478	tags=58%, list=51%, signal=116%
GO_RESPONSE_TO_ANESTHETIC	68	0.185777	1.79195	0.0117417	0.0851226	1	7575	tags=71%, list=52%, signal=147%
GO_GLOMERULUS_DEVELOPMENT	55	0.205301	1.79159	0.0138614	0.0851076	1	7072	tags=69%, list=49%, signal=134%
GO_RETINA_LAYER_FORMATION	20	0.339079	1.78832	0.0239044	0.0864901	1	3073	tags=55%, list=21%, signal=70%
GO_NEGATIVE_REGULATION_OF_MORPHOGENESIS_OF_AN_EPITHELIUM	15	0.381024	1.78719	0.00833333	0.0867636	1	5128	tags=73%, list=35%, signal=113%
GO_FORMATION_OF_PRIMARY_GERM_LAYER	97	0.156839	1.78696	0.0138614	0.0867253	1	4030	tags=43%, list=28%, signal=59%
GO_REGULATION_OF_AMYLOID_BETA_FORMATION	22	0.313361	1.78639	0.0215686	0.0868151	1	6025	tags=73%, list=41%, signal=124%
GO_SEX_DIFFERENTIATION	221	0.104024	1.78491	0.0153257	0.0873614	1	7853	tags=64%, list=54%, signal=138%
GO_POSITIVE_REGULATION_OF_ADHERENS_JUNCTION_ORGANIZATION	30	0.275799	1.78425	0.0204842	0.0874599	1	6176	tags=70%, list=42%, signal=121%
GO_MATERNAL_PROCESS_INVOLVED_IN_FEMALE_PREGNANCY	59	0.194249	1.78348	0.018	0.0876576	1	8770	tags=80%, list=60%, signal=200%
GO_LENS_DEVELOPMENT_IN_CAMERA_TYPE_EYE	63	0.192691	1.78234	0.0245399	0.0880378	1	7827	tags=73%, list=54%, signal=157%
GO_RESPONSE_TO_AUDITORY_STIMULUS	20	0.336056	1.78231	0.0214425	0.0878661	1	3844	tags=60%, list=26%, signal=81%
GO_MODULATION_OF_EXCITATORY_POSTSYNAPTIC_POTENTIAL	39	0.242694	1.78179	0.0122699	0.0879473	1	5801	tags=64%, list=40%, signal=106%
GO_POSITIVE_REGULATION_OF_NEUROLOGICAL_SYSTEM_PROCESS	55	0.203203	1.7814	0.0199601	0.08795	1	1550	tags=31%, list=11%, signal=34%
GO_SEMAPHORIN_PLEXIN_SIGNALING_PATHWAY	39	0.235879	1.7804	0.0147992	0.0881933	1	2544	tags=41%, list=17%, signal=50%
GO_ESTABLISHMENT_OF_MITOCHONDRION_LOCALIZATION	22	0.311088	1.77894	0.0185567	0.088643	1	4075	tags=59%, list=28%, signal=82%
GO_HYPOTHALAMUS_DEVELOPMENT	18	0.342521	1.77818	0.0193424	0.0888359	1	3911	tags=61%, list=27%, signal=83%
GO_PEPTIDYL_TYROSINE_MODIFICATION	299	0.091013	1.77798	0.0105042	0.0887629	1	7068	tags=58%, list=49%, signal=110%
GO_EPITHELIAL_CELL_FATE_COMMITMENT	15	0.376761	1.77682	0.0181087	0.0890896	1	3251	tags=60%, list=22%, signal=77%
GO_CELLULAR_RESPONSE_TO_ALCOHOL	76	0.178573	1.77418	0.0285132	0.0901716	1	9853	tags=86%, list=68%, signal=264%
GO_REGULATION_OF_HEART_RATE_BY_CARDIAC_CONDUCTION	36	0.248426	1.77149	0.0203666	0.0912844	1	6090	tags=67%, list=42%, signal=114%
GO_MYELOID_CELL_DEVELOPMENT	52	0.205757	1.7703	0.0268199	0.0916955	1	9602	tags=87%, list=66%, signal=254%
GO_ENDOMEMBRANE_SYSTEM_ORGANIZATION	372	0.0810132	1.76847	0.0242424	0.09243	1	9953	tags=76%, list=68%, signal=236%
GO_NEUROTRANSMITTER_UPTAKE	38	0.245137	1.76778	0.0277778	0.0925835	1	6776	tags=71%, list=47%, signal=133%
GO_ORGANIC_ACID_TRANSPORT	275	0.0922773	1.76734	0.0167598	0.0925854	1	8148	tags=65%, list=56%, signal=145%
GO_POSITIVE_REGULATION_OF_AXON_EXTENSION	40	0.234537	1.76624	0.0263692	0.0929075	1	2051	tags=38%, list=14%, signal=44%
GO_ATRIAL_CARDIAC_MUSCLE_CELL_TO_AV_NODE_CELL_SIGNALING	19	0.33034	1.76597	0.0227743	0.0928716	1	6682	tags=79%, list=46%, signal=146%
GO_CARDIAC_MUSCLE_CELL_CONTRACTION	64	0.18922	1.76447	0.0201613	0.0933613	1	6121	tags=61%, list=42%, signal=105%
GO_CARDIAC_MUSCLE_TISSUE_DEVELOPMENT	177	0.114901	1.76315	0.0299625	0.0938612	1	4346	tags=41%, list=30%, signal=58%
GO_ENDOSOMAL_TRANSPORT	199	0.107095	1.76313	0.0151229	0.0936921	1	6282	tags=54%, list=43%, signal=93%
GO_REGULATION_OF_CELL_CELL_ADHESION	309	0.0865449	1.76269	0.0207547	0.0937042	1	5497	tags=46%, list=38%, signal=73%
GO_RESPONSE_TO_LEUKEMIA_INHIBITORY_FACTOR	91	0.155226	1.76267	0.0116279	0.0935283	1	10540	tags=88%, list=72%, signal=317%
GO_GLIAL_CELL_PROLIFERATION	40	0.240488	1.75988	0.0199601	0.0947059	1	4146	tags=52%, list=29%, signal=73%
GO_POSITIVE_REGULATION_OF_TRANSMEMBRANE_TRANSPORT	171	0.116605	1.75942	0.0156556	0.0947028	1	6062	tags=53%, list=42%, signal=90%
GO_CELL_SURFACE_RECEPTOR_SIGNALING_PATHWAY_INVOLVED_IN_HEART_DEVELOPMENT	22	0.32011	1.75693	0.0182927	0.0957791	1	3944	tags=59%, list=27%, signal=81%
GO_ODONTOGENESIS_OF_DENTIN_CONTAINING_TOOTH	71	0.177812	1.75665	0.0192719	0.0957155	1	8486	tags=76%, list=58%, signal=182%
GO_REGULATION_OF_PRESYNAPTIC_CYTOSOLIC_CALCIUM_ION_CONCENTRATION	15	0.374939	1.75635	0.0155945	0.0956726	1	2308	tags=53%, list=16%, signal=63%
GO_NEGATIVE_REGULATION_OF_NEURON_DIFFERENTIATION	205	0.107025	1.75486	0.0191205	0.0962389	1	4707	tags=43%, list=32%, signal=63%
GO_VESICLE_CYTOSKELETAL_TRAFFICKING	47	0.211957	1.75387	0.0178926	0.0964772	1	5590	tags=60%, list=38%, signal=96%
GO_DIGESTIVE_TRACT_MORPHOGENESIS	44	0.227825	1.7534	0.0287474	0.0965013	1	9916	tags=91%, list=68%, signal=285%
GO_POSITIVE_REGULATION_OF_CATION_CHANNEL_ACTIVITY	62	0.189685	1.75243	0.0184049	0.0968039	1	5227	tags=55%, list=36%, signal=85%
GO_PROTEOGLYCAN_METABOLIC_PROCESS	71	0.181301	1.75132	0.0156863	0.0971868	1	2291	tags=34%, list=16%, signal=40%
GO_HEART_TRABECULA_MORPHOGENESIS	30	0.268293	1.75077	0.0117647	0.0972226	1	4346	tags=57%, list=30%, signal=81%
GO_ARTERY_MORPHOGENESIS	55	0.199807	1.7496	0.0223577	0.0976334	1	3450	tags=44%, list=24%, signal=57%
GO_REGULATION_OF_CELL_SIZE	170	0.113967	1.74654	0.0231579	0.0989812	1	3408	tags=35%, list=23%, signal=45%
GO_REGULATION_OF_ACTIVIN_RECEPTOR_SIGNALING_PATHWAY	22	0.308815	1.74593	0.013308	0.0990834	1	2786	tags=50%, list=19%, signal=62%
GO_REGULATION_OF_PROTEIN_DEPHOSPHORYLATION	123	0.133847	1.74534	0.0326923	0.0992469	1	6345	tags=57%, list=44%, signal=100%
GO_FOREBRAIN_GENERATION_OF_NEURONS	64	0.186837	1.74497	0.0160966	0.0992632	1	2520	tags=36%, list=17%, signal=43%
GO_POSITIVE_REGULATION_OF_VASCULATURE_DEVELOPMENT	158	0.119653	1.74436	0.022541	0.0994269	1	3340	tags=35%, list=23%, signal=45%
GO_REGULATION_OF_CARBOHYDRATE_BIOSYNTHETIC_PROCESS	80	0.168033	1.74213	0.021097	0.100371	1	5567	tags=55%, list=38%, signal=89%
GO_ANATOMICAL_STRUCTURE_HOMEOSTASIS	350	0.0795152	1.74168	0.023301	0.100445	1	5269	tags=44%, list=36%, signal=67%
GO_GLANDULAR_EPITHELIAL_CELL_DIFFERENTIATION	39	0.234569	1.74133	0.0123457	0.10042	1	2563	tags=41%, list=18%, signal=50%
GO_METENCEPHALON_DEVELOPMENT	105	0.147309	1.74067	0.0290135	0.100573	1	6736	tags=61%, list=46%, signal=113%
GO_POSITIVE_REGULATION_OF_CYTOKINE_PRODUCTION	332	0.0807454	1.73988	0.0162602	0.100793	1	5816	tags=48%, list=40%, signal=78%
GO_AORTA_MORPHOGENESIS	28	0.272038	1.73824	0.0335306	0.101503	1	3841	tags=54%, list=26%, signal=73%
GO_REGULATION_OF_MUSCLE_HYPERTROPHY	52	0.205962	1.73795	0.0302419	0.101455	1	3167	tags=42%, list=22%, signal=54%
GO_C4_DICARBOXYLATE_TRANSPORT	20	0.33379	1.73513	0.0325203	0.10271	1	4604	tags=65%, list=32%, signal=95%
GO_POSITIVE_REGULATION_OF_GLUCOSE_TRANSMEMBRANE_TRANSPORT	33	0.2512	1.73482	0.0207156	0.102686	1	7371	tags=76%, list=51%, signal=153%
GO_AXONAL_FASCICULATION	23	0.304249	1.72952	0.018	0.105265	1	3801	tags=57%, list=26%, signal=76%
GO_DOPAMINE_SECRETION	32	0.256129	1.72513	0.0331263	0.107561	1	4008	tags=53%, list=28%, signal=73%
GO_BRANCHING_INVOLVED_IN_MAMMARY_GLAND_DUCT_MORPHOGENESIS	21	0.309384	1.722	0.0271318	0.109137	1	7971	tags=86%, list=55%, signal=189%
GO_REGULATION_OF_ANDROGEN_RECEPTOR_SIGNALING_PATHWAY	24	0.288602	1.72199	0.0220441	0.108945	1	3686	tags=54%, list=25%, signal=72%
GO_POSITIVE_REGULATION_OF_EMBRYONIC_DEVELOPMENT	33	0.252832	1.72113	0.0221328	0.109231	1	5144	tags=61%, list=35%, signal=94%
GO_APOPTOTIC_PROCESS_INVOLVED_IN_DEVELOPMENT	28	0.276935	1.71988	0.0238095	0.109764	1	5328	tags=64%, list=37%, signal=101%
GO_NEGATIVE_REGULATION_OF_RECEPTOR_SIGNALING_PATHWAY_VIA_STAT	20	0.319557	1.71935	0.0137795	0.109852	1	6992	tags=80%, list=48%, signal=154%
GO_ASTROCYTE_DIFFERENTIATION	69	0.174935	1.7172	0.0216535	0.110925	1	2736	tags=36%, list=19%, signal=44%
GO_NEGATIVE_REGULATION_OF_CHROMOSOME_ORGANIZATION	122	0.132105	1.71655	0.0235294	0.111068	1	7153	tags=62%, list=49%, signal=122%
GO_REGULATION_OF_HORMONE_SECRETION	220	0.0997207	1.71638	0.015534	0.110954	1	6635	tags=55%, list=46%, signal=100%
GO_REGULATION_OF_MICROTUBULE_DEPOLYMERIZATION	27	0.279055	1.71456	0.0183673	0.111816	1	4566	tags=59%, list=31%, signal=86%
GO_POSITIVE_REGULATION_OF_HISTONE_METHYLATION	33	0.248604	1.71409	0.0161616	0.111842	1	4324	tags=55%, list=30%, signal=77%
GO_CELLULAR_RESPONSE_TO_FLUID_SHEAR_STRESS	17	0.349256	1.71332	0.0338983	0.112062	1	5191	tags=71%, list=36%, signal=110%
GO_RESPONSE_TO_PURINE_CONTAINING_COMPOUND	133	0.129046	1.71051	0.0264766	0.113391	1	7324	tags=63%, list=50%, signal=126%
GO_MUSCLE_SYSTEM_PROCESS	384	0.0758416	1.70868	0.0244399	0.114199	1	3356	tags=30%, list=23%, signal=39%
GO_TRACHEA_DEVELOPMENT	18	0.341886	1.70798	0.0208768	0.114401	1	5536	tags=72%, list=38%, signal=116%
GO_POSITIVE_REGULATION_OF_LIPID_KINASE_ACTIVITY	30	0.261678	1.70753	0.0235756	0.114438	1	4442	tags=57%, list=31%, signal=81%
GO_CELLULAR_RESPONSE_TO_HEAT	120	0.13441	1.70725	0.0223577	0.114393	1	6301	tags=57%, list=43%, signal=99%
GO_LACTATION	43	0.221103	1.70628	0.0230126	0.11473	1	7277	tags=72%, list=50%, signal=144%
GO_REGULATION_OF_NEUROBLAST_PROLIFERATION	30	0.266194	1.70575	0.0324544	0.114795	1	3407	tags=50%, list=23%, signal=65%
GO_REGULATION_OF_GLUCONEOGENESIS	34	0.246404	1.70454	0.0219561	0.11535	1	5406	tags=62%, list=37%, signal=98%
GO_CYTOKINE_METABOLIC_PROCESS	87	0.151423	1.70377	0.027451	0.115608	1	7672	tags=68%, list=53%, signal=143%
GO_CARDIAC_VENTRICLE_MORPHOGENESIS	61	0.189242	1.70292	0.0222672	0.11586	1	4172	tags=48%, list=29%, signal=66%
GO_CEREBRAL_CORTEX_RADIALLY_ORIENTED_CELL_MIGRATION	28	0.266157	1.70268	0.0335968	0.115794	1	3407	tags=50%, list=23%, signal=65%
GO_RENAL_SYSTEM_DEVELOPMENT	268	0.0887481	1.70178	0.018	0.116149	1	7414	tags=60%, list=51%, signal=120%
GO_LONG_TERM_MEMORY	32	0.252244	1.70122	0.0215264	0.116275	1	6791	tags=72%, list=47%, signal=135%
GO_NEGATIVE_REGULATION_OF_HISTONE_METHYLATION	20	0.320438	1.7009	0.027027	0.116264	1	5525	tags=70%, list=38%, signal=113%
GO_FEMALE_SEX_DIFFERENTIATION	105	0.142183	1.69614	0.0321932	0.118986	1	6810	tags=61%, list=47%, signal=114%
GO_POSITIVE_REGULATION_OF_CALCIUM_ION_TRANSPORT	93	0.147453	1.69595	0.0306122	0.118863	1	5374	tags=52%, list=37%, signal=81%
GO_NERVE_DEVELOPMENT	64	0.17633	1.69565	0.0233463	0.1188	1	3581	tags=42%, list=25%, signal=56%
GO_RAC_PROTEIN_SIGNAL_TRANSDUCTION	33	0.24973	1.69531	0.0395257	0.118802	1	5189	tags=61%, list=36%, signal=94%
GO_PIGMENTATION	88	0.152172	1.6924	0.0464646	0.120433	1	5401	tags=52%, list=37%, signal=83%
GO_DENDRITE_EXTENSION	30	0.251782	1.69118	0.0237154	0.120975	1	7494	tags=77%, list=52%, signal=158%
GO_POLYSACCHARIDE_METABOLIC_PROCESS	95	0.145824	1.69112	0.026975	0.120795	1	3556	tags=39%, list=24%, signal=51%
GO_SLEEP	26	0.284275	1.68887	0.0381526	0.121932	1	5940	tags=69%, list=41%, signal=117%
GO_GROOMING_BEHAVIOR	16	0.354063	1.68844	0.0394477	0.121976	1	8489	tags=94%, list=58%, signal=225%
GO_SYNAPSE_MATURATION	25	0.285453	1.68809	0.0229446	0.122007	1	6907	tags=76%, list=47%, signal=145%
GO_SYNAPTIC_TRANSMISSION_CHOLINERGIC	24	0.286403	1.68789	0.0251451	0.121923	1	3112	tags=50%, list=21%, signal=64%
GO_REGULATION_OF_RESPONSE_TO_DRUG	79	0.159645	1.68672	0.0329897	0.122464	1	7262	tags=66%, list=50%, signal=131%
GO_PROTEIN_LOCALIZATION_TO_ENDOSOME	23	0.303476	1.68603	0.0360721	0.122679	1	5709	tags=70%, list=39%, signal=114%
GO_NEUROMUSCULAR_PROCESS_CONTROLLING_POSTURE	15	0.355453	1.68576	0.0378486	0.122621	1	4530	tags=67%, list=31%, signal=97%
GO_GLUTAMATE_SECRETION	42	0.22224	1.68436	0.0323232	0.12326	1	4740	tags=55%, list=33%, signal=81%
GO_RENAL_SYSTEM_VASCULATURE_DEVELOPMENT	22	0.308884	1.68405	0.021611	0.123235	1	7412	tags=82%, list=51%, signal=167%
GO_CIRCADIAN_SLEEP_WAKE_CYCLE_SLEEP	16	0.346207	1.68383	0.021611	0.123173	1	2241	tags=50%, list=15%, signal=59%
GO_LUNG_EPITHELIUM_DEVELOPMENT	32	0.244779	1.68346	0.0238569	0.123194	1	5536	tags=63%, list=38%, signal=101%
GO_ORGAN_GROWTH	146	0.120043	1.68316	0.0328185	0.123163	1	3251	tags=34%, list=22%, signal=44%
GO_ANATOMICAL_STRUCTURE_MATURATION	141	0.12045	1.68234	0.0257426	0.123527	1	3318	tags=35%, list=23%, signal=45%
GO_POSITIVE_REGULATION_OF_CARDIAC_MUSCLE_CELL_PROLIFERATION	21	0.304951	1.68189	0.0257937	0.12357	1	4573	tags=62%, list=31%, signal=90%
GO_CELL_PROLIFERATION_INVOLVED_IN_HEART_MORPHOGENESIS	15	0.363062	1.68111	0.03125	0.123805	1	3450	tags=60%, list=24%, signal=79%
GO_BONE_DEVELOPMENT	180	0.109549	1.68073	0.0313725	0.12386	1	9009	tags=73%, list=62%, signal=189%
GO_RESPONSE_TO_MORPHINE	32	0.254497	1.68005	0.0342052	0.124061	1	5395	tags=63%, list=37%, signal=99%
GO_EXPLORATION_BEHAVIOR	23	0.294897	1.67683	0.0361446	0.125791	1	2040	tags=43%, list=14%, signal=50%
GO_REGULATION_OF_CYCLASE_ACTIVITY	39	0.225904	1.67549	0.0338346	0.126461	1	7536	tags=74%, list=52%, signal=154%
GO_DIGESTIVE_SYSTEM_PROCESS	69	0.169967	1.6754	0.0305344	0.126295	1	7866	tags=71%, list=54%, signal=154%
GO_ACTIN_CYTOSKELETON_REORGANIZATION	96	0.143412	1.67534	0.0261044	0.126117	1	10803	tags=89%, list=74%, signal=342%
GO_CELLULAR_RESPONSE_TO_DSRNA	18	0.326188	1.67481	0.0409357	0.126289	1	5764	tags=72%, list=40%, signal=119%
GO_PHOSPHOLIPASE_C_ACTIVATING_G_PROTEIN_COUPLED_RECEPTOR_SIGNALING_PATHWAY	82	0.15995	1.6736	0.0393375	0.126843	1	9568	tags=82%, list=66%, signal=238%
GO_REGULATION_OF_PROTEIN_DEPOLYMERIZATION	75	0.159026	1.67158	0.0193424	0.127905	1	5648	tags=55%, list=39%, signal=89%
GO_INTRACELLULAR_ESTROGEN_RECEPTOR_SIGNALING_PATHWAY	51	0.194677	1.6711	0.0315789	0.127997	1	1455	tags=29%, list=10%, signal=33%
GO_NOTCH_SIGNALING_PATHWAY	170	0.110575	1.67073	0.0203666	0.128029	1	3970	tags=38%, list=27%, signal=52%
GO_PROTEIN_K48_LINKED_DEUBIQUITINATION	28	0.264607	1.6707	0.0345572	0.127841	1	7065	tags=75%, list=49%, signal=146%
GO_CATECHOLAMINE_METABOLIC_PROCESS	31	0.253961	1.6703	0.036961	0.127911	1	7103	tags=74%, list=49%, signal=145%
GO_REGULATION_OF_AXON_GUIDANCE	42	0.221268	1.66947	0.0316832	0.128237	1	7524	tags=74%, list=52%, signal=152%
GO_NEGATIVE_REGULATION_OF_TRANSMEMBRANE_TRANSPORT	99	0.146538	1.66828	0.0314342	0.128701	1	9193	tags=78%, list=63%, signal=210%
GO_REGULATION_OF_MICROTUBULE_POLYMERIZATION_OR_DEPOLYMERIZATION	71	0.167233	1.66718	0.0260521	0.129157	1	7615	tags=69%, list=52%, signal=144%
GO_REGULATION_OF_ADENYLATE_CYCLASE_ACTIVITY	28	0.267938	1.66596	0.0379242	0.129739	1	7536	tags=79%, list=52%, signal=163%
GO_NEGATIVE_REGULATION_OF_GLIAL_CELL_DIFFERENTIATION	21	0.306092	1.66595	0.0394477	0.129531	1	2479	tags=48%, list=17%, signal=57%
GO_PHENOL_CONTAINING_COMPOUND_METABOLIC_PROCESS	49	0.204193	1.66502	0.0403397	0.129921	1	7130	tags=69%, list=49%, signal=136%
GO_ODONTOGENESIS	103	0.140972	1.66375	0.0367505	0.130514	1	9823	tags=82%, list=68%, signal=250%
GO_POSITIVE_REGULATION_OF_LONG_TERM_SYNAPTIC_POTENTIATION	21	0.30664	1.66352	0.0374532	0.130457	1	3856	tags=57%, list=27%, signal=78%
GO_NEUROBLAST_PROLIFERATION	57	0.18612	1.66319	0.0290698	0.130476	1	3426	tags=42%, list=24%, signal=55%
GO_ATRIOVENTRICULAR_VALVE_DEVELOPMENT	21	0.307673	1.66287	0.0198413	0.130463	1	3841	tags=57%, list=26%, signal=78%
GO_DOPAMINE_TRANSPORT	42	0.217241	1.66262	0.0262097	0.130397	1	4120	tags=50%, list=28%, signal=70%
GO_RESPONSE_TO_CARBOHYDRATE	195	0.102838	1.66231	0.0297398	0.130401	1	5459	tags=48%, list=38%, signal=75%
GO_POSITIVE_REGULATION_OF_PHOSPHATIDYLINOSITOL_3_KINASE_SIGNALING	70	0.171206	1.66111	0.0352251	0.130933	1	6662	tags=63%, list=46%, signal=115%
GO_AMYLOID_BETA_FORMATION	28	0.264695	1.66079	0.042885	0.130896	1	6025	tags=68%, list=41%, signal=116%
GO_LUNG_ALVEOLUS_DEVELOPMENT	36	0.2328	1.65924	0.0272537	0.131728	1	3893	tags=50%, list=27%, signal=68%
GO_REGULATION_OF_AMYLOID_PRECURSOR_PROTEIN_CATABOLIC_PROCESS	28	0.261939	1.6583	0.0385396	0.132087	1	6065	tags=68%, list=42%, signal=116%
GO_POSITIVE_REGULATION_OF_NEUROTRANSMITTER_TRANSPORT	35	0.240585	1.65732	0.0343434	0.132426	1	6065	tags=66%, list=42%, signal=112%
GO_STRIATED_MUSCLE_CELL_PROLIFERATION	55	0.191993	1.65477	0.0381526	0.134058	1	6736	tags=65%, list=46%, signal=121%
GO_CELLULAR_RESPONSE_TO_AMMONIUM_ION	60	0.17867	1.65445	0.0385396	0.134061	1	1047	tags=25%, list=7%, signal=27%
GO_PROTEIN_DEMETHYLATION	29	0.253212	1.65409	0.0262097	0.134093	1	7356	tags=76%, list=51%, signal=153%
GO_CATECHOLAMINE_SECRETION	55	0.192007	1.65308	0.0361446	0.13458	1	2241	tags=35%, list=15%, signal=41%
GO_APPENDAGE_MORPHOGENESIS	125	0.12443	1.65231	0.0470348	0.13483	1	8908	tags=74%, list=61%, signal=188%
GO_RESPONSE_TO_BMP	135	0.121352	1.65209	0.0219124	0.134758	1	9992	tags=81%, list=69%, signal=256%
GO_CENTRAL_NERVOUS_SYSTEM_NEURON_AXONOGENESIS	34	0.24241	1.65164	0.0466926	0.134863	1	2470	tags=41%, list=17%, signal=49%
GO_REGULATION_OF_ORGANELLE_ASSEMBLY	167	0.109848	1.65108	0.042065	0.135037	1	4080	tags=39%, list=28%, signal=53%
GO_CELL_PROLIFERATION_IN_HINDBRAIN	16	0.332791	1.64997	0.0338645	0.135563	1	8798	tags=94%, list=61%, signal=237%
GO_REGULATION_OF_PROTEIN_AUTOPHOSPHORYLATION	44	0.212616	1.64979	0.0375	0.135474	1	9145	tags=84%, list=63%, signal=226%
GO_REGULATION_OF_DENDRITIC_SPINE_DEVELOPMENT	66	0.169269	1.64834	0.0403226	0.136224	1	5040	tags=52%, list=35%, signal=78%
GO_POSITIVE_REGULATION_OF_DEFENSE_RESPONSE_TO_VIRUS_BY_HOST	17	0.33053	1.64627	0.0469667	0.137441	1	5463	tags=71%, list=38%, signal=113%
GO_DICARBOXYLIC_ACID_METABOLIC_PROCESS	52	0.194537	1.64573	0.0357853	0.137569	1	7807	tags=73%, list=54%, signal=157%
GO_AMYLOID_BETA_METABOLIC_PROCESS	39	0.224491	1.64518	0.0409836	0.137703	1	6065	tags=64%, list=42%, signal=110%
GO_CONNECTIVE_TISSUE_DEVELOPMENT	224	0.0971467	1.64428	0.0297619	0.138061	1	8346	tags=67%, list=57%, signal=155%
GO_REGULATION_OF_PROTEIN_LOCALIZATION_TO_CELL_PERIPHERY	101	0.138837	1.64412	0.0326531	0.137937	1	5625	tags=52%, list=39%, signal=85%
GO_REGULATION_OF_PHOSPHOPROTEIN_PHOSPHATASE_ACTIVITY	103	0.137398	1.64328	0.036965	0.138267	1	6345	tags=57%, list=44%, signal=101%
GO_NEUROTROPHIN_SIGNALING_PATHWAY	38	0.229323	1.64245	0.0301205	0.138591	1	6240	tags=66%, list=43%, signal=115%
GO_REGULATION_OF_OSSIFICATION	163	0.107447	1.64197	0.0333988	0.138674	1	10498	tags=83%, list=72%, signal=294%
GO_AMINE_TRANSPORT	89	0.148397	1.64153	0.0368098	0.138721	1	8148	tags=71%, list=56%, signal=160%
GO_REGULATION_OF_MUSCLE_SYSTEM_PROCESS	203	0.100605	1.63964	0.0290135	0.139779	1	3356	tags=33%, list=23%, signal=42%
GO_NEGATIVE_REGULATION_OF_FAT_CELL_DIFFERENTIATION	40	0.216898	1.63758	0.046875	0.14097	1	3761	tags=48%, list=26%, signal=64%
GO_REGULATION_OF_BODY_FLUID_LEVELS	392	0.0725132	1.63697	0.035514	0.141194	1	5502	tags=45%, list=38%, signal=70%
GO_VESICLE_DOCKING	63	0.174917	1.63507	0.0389864	0.142339	1	8546	tags=76%, list=59%, signal=184%
GO_FOREBRAIN_NEURON_DEVELOPMENT	30	0.25141	1.63418	0.0360721	0.142783	1	4591	tags=57%, list=32%, signal=83%
GO_SENSORY_PERCEPTION_OF_TEMPERATURE_STIMULUS	21	0.287072	1.63168	0.0363289	0.144373	1	8295	tags=86%, list=57%, signal=199%
GO_OSTEOCLAST_DIFFERENTIATION	75	0.158545	1.63095	0.04	0.144702	1	7400	tags=67%, list=51%, signal=135%
GO_L_ALPHA_AMINO_ACID_TRANSMEMBRANE_TRANSPORT	46	0.201129	1.62997	0.0377359	0.145126	1	8148	tags=76%, list=56%, signal=172%
GO_CENTRAL_NERVOUS_SYSTEM_PROJECTION_NEURON_AXONOGENESIS	25	0.270543	1.62951	0.0343434	0.145242	1	2470	tags=44%, list=17%, signal=53%
GO_REGULATION_OF_PLASMA_LIPOPROTEIN_PARTICLE_LEVELS	64	0.173973	1.6295	0.0362173	0.145019	1	4524	tags=48%, list=31%, signal=70%
GO_POSITIVE_REGULATION_OF_GLYCOPROTEIN_BIOSYNTHETIC_PROCESS	17	0.323009	1.62912	0.0377359	0.145103	1	3006	tags=53%, list=21%, signal=67%
GO_MAMMARY_GLAND_DUCT_MORPHOGENESIS	29	0.2541	1.62838	0.0383877	0.145421	1	8346	tags=83%, list=57%, signal=194%
GO_NEGATIVE_REGULATION_OF_GENE_SILENCING	22	0.280372	1.62798	0.036965	0.145499	1	6504	tags=73%, list=45%, signal=131%
GO_ACTIVATION_OF_MAPKK_ACTIVITY	51	0.199442	1.62741	0.0415094	0.145631	1	5663	tags=59%, list=39%, signal=96%
GO_RELAXATION_OF_CARDIAC_MUSCLE	16	0.332086	1.62718	0.0327869	0.14559	1	3355	tags=56%, list=23%, signal=73%
GO_POSITIVE_REGULATION_OF_ORGANELLE_ASSEMBLY	60	0.182206	1.62646	0.0298211	0.145859	1	2450	tags=35%, list=17%, signal=42%
GO_RESPIRATORY_GASEOUS_EXCHANGE	54	0.185346	1.62535	0.0567227	0.146397	1	4854	tags=52%, list=33%, signal=78%
GO_PHOSPHOLIPID_DEPHOSPHORYLATION	36	0.22547	1.6231	0.0409357	0.14779	1	6423	tags=67%, list=44%, signal=119%
GO_POSITIVE_REGULATION_OF_ENDOTHELIAL_CELL_MIGRATION	94	0.13947	1.62087	0.0409483	0.149089	1	2625	tags=32%, list=18%, signal=39%
GO_AXIS_ELONGATION	28	0.254178	1.62084	0.037037	0.148881	1	6697	tags=71%, list=46%, signal=132%
GO_POSITIVE_REGULATION_OF_PROTEIN_SERINE_THREONINE_KINASE_ACTIVITY	300	0.0814342	1.62084	0.0436433	0.148658	1	6498	tags=53%, list=45%, signal=93%
GO_TRANSMISSION_OF_NERVE_IMPULSE	68	0.166312	1.62055	0.0479042	0.148672	1	1655	tags=28%, list=11%, signal=31%
GO_RESPONSE_TO_MINERALOCORTICOID	29	0.253105	1.62032	0.0515464	0.148614	1	7859	tags=79%, list=54%, signal=172%
GO_RECEPTOR_SIGNALING_PATHWAY_VIA_STAT	101	0.136262	1.62008	0.0439122	0.148602	1	7102	tags=62%, list=49%, signal=121%
GO_REGULATION_OF_ACTION_POTENTIAL	46	0.201432	1.61968	0.0410156	0.148669	1	9092	tags=83%, list=63%, signal=220%
GO_POSITIVE_REGULATION_OF_BEHAVIOR	22	0.285055	1.61965	0.0437262	0.148464	1	5775	tags=68%, list=40%, signal=113%
GO_ACTIVATION_OF_PROTEIN_KINASE_ACTIVITY	295	0.0816686	1.61888	0.0478927	0.148779	1	6279	tags=51%, list=43%, signal=88%
GO_NEGATIVE_REGULATION_OF_EXTRINSIC_APOPTOTIC_SIGNALING_PATHWAY	87	0.143883	1.61867	0.037037	0.148693	1	4438	tags=45%, list=31%, signal=64%
GO_HEART_GROWTH	73	0.16074	1.61828	0.0256917	0.14875	1	3251	tags=38%, list=22%, signal=49%
GO_REGULATION_OF_PROTEIN_LOCALIZATION_TO_CELL_SURFACE	36	0.227684	1.61807	0.034	0.148678	1	5583	tags=61%, list=38%, signal=99%
GO_ADRENAL_GLAND_DEVELOPMENT	23	0.280352	1.61745	0.044898	0.148927	1	6677	tags=74%, list=46%, signal=136%
GO_REGULATION_OF_EPITHELIAL_CELL_MIGRATION	199	0.0995691	1.6151	0.0426357	0.150338	1	7413	tags=61%, list=51%, signal=122%
GO_KIDNEY_MESENCHYME_DEVELOPMENT	16	0.330829	1.61498	0.0438247	0.150198	1	5191	tags=69%, list=36%, signal=107%
GO_ORGANIC_ANION_TRANSPORT	400	0.0690217	1.61098	0.0333988	0.152836	1	8148	tags=63%, list=56%, signal=139%
GO_GLUTAMINE_FAMILY_AMINO_ACID_METABOLIC_PROCESS	57	0.179818	1.61061	0.0458167	0.152894	1	7089	tags=67%, list=49%, signal=130%
GO_RESPONSE_TO_BRONCHODILATOR	48	0.199447	1.61029	0.0453564	0.152952	1	5894	tags=60%, list=41%, signal=101%
GO_NEGATIVE_REGULATION_OF_NEUROTRANSMITTER_TRANSPORT	21	0.291138	1.60907	0.0550098	0.153633	1	6851	tags=76%, list=47%, signal=144%
GO_MALE_SEX_DIFFERENTIATION	129	0.121861	1.60827	0.0433071	0.154	1	6810	tags=59%, list=47%, signal=110%
GO_DORSAL_VENTRAL_NEURAL_TUBE_PATTERNING	22	0.286226	1.60794	0.0391753	0.154042	1	5758	tags=68%, list=40%, signal=113%
GO_OSSIFICATION	332	0.0761368	1.60776	0.0488281	0.153922	1	9955	tags=76%, list=68%, signal=235%
GO_CHROMATIN_ASSEMBLY_OR_DISASSEMBLY	104	0.134293	1.60717	0.0536082	0.154147	1	7009	tags=62%, list=48%, signal=118%
GO_REGULATION_OF_SYNAPTIC_TRANSMISSION_DOPAMINERGIC	16	0.334159	1.60695	0.0476191	0.154121	1	2416	tags=50%, list=17%, signal=60%
GO_AMYLOID_PRECURSOR_PROTEIN_CATABOLIC_PROCESS	37	0.220865	1.60579	0.0503018	0.154724	1	6228	tags=65%, list=43%, signal=113%
GO_CELL_FATE_COMMITMENT_INVOLVED_IN_FORMATION_OF_PRIMARY_GERM_LAYER	24	0.267249	1.60479	0.0437376	0.155224	1	3996	tags=54%, list=27%, signal=75%
GO_PROTEIN_DEPOLYMERIZATION	100	0.135854	1.6013	0.0352251	0.157648	1	5308	tags=50%, list=37%, signal=78%
GO_LENS_MORPHOGENESIS_IN_CAMERA_TYPE_EYE	21	0.283573	1.59983	0.0435644	0.158489	1	2806	tags=48%, list=19%, signal=59%
GO_CELLULAR_RESPONSE_TO_CAMP	47	0.194338	1.59921	0.0489237	0.158754	1	7083	tags=68%, list=49%, signal=132%
GO_REGULATION_OF_SYNAPTIC_VESICLE_RECYCLING	26	0.26515	1.59721	0.0332031	0.160038	1	5099	tags=62%, list=35%, signal=95%
GO_ERBB_SIGNALING_PATHWAY	126	0.122201	1.59672	0.0313725	0.160173	1	5970	tags=53%, list=41%, signal=89%
GO_ACTIVIN_RECEPTOR_SIGNALING_PATHWAY	33	0.23691	1.59629	0.0441177	0.160292	1	8019	tags=79%, list=55%, signal=175%
GO_REGULATION_OF_PROTEIN_SUMOYLATION	19	0.304236	1.59598	0.03861	0.160293	1	4765	tags=63%, list=33%, signal=94%
GO_CYTOSOLIC_TRANSPORT	139	0.115811	1.59476	0.0555556	0.160931	1	6282	tags=55%, list=43%, signal=95%
GO_GLYCOSPHINGOLIPID_BIOSYNTHETIC_PROCESS	25	0.268943	1.5935	0.0477099	0.161698	1	6565	tags=72%, list=45%, signal=131%
GO_EMBRYONIC_CAMERA_TYPE_EYE_MORPHOGENESIS	25	0.265159	1.5922	0.0450098	0.162436	1	10110	tags=96%, list=70%, signal=314%
GO_DNA_GEOMETRIC_CHANGE	89	0.144312	1.59157	0.050813	0.162687	1	9024	tags=76%, list=62%, signal=200%
GO_POSITIVE_REGULATION_OF_CALCIUM_MEDIATED_SIGNALING	37	0.222382	1.58978	0.0489237	0.163859	1	6206	tags=65%, list=43%, signal=113%
GO_POSITIVE_REGULATION_OF_SPROUTING_ANGIOGENESIS	35	0.224223	1.58932	0.0579151	0.163999	1	2563	tags=40%, list=18%, signal=48%
GO_MATING_BEHAVIOR	22	0.284504	1.58864	0.0382294	0.164294	1	5122	tags=64%, list=35%, signal=98%
GO_SKELETAL_SYSTEM_DEVELOPMENT	417	0.0682015	1.58589	0.0433884	0.166244	1	9916	tags=75%, list=68%, signal=228%
GO_POSITIVE_REGULATION_OF_CELL_GROWTH	143	0.116039	1.584	0.0546218	0.167438	1	3006	tags=32%, list=21%, signal=40%
GO_NEURONAL_ACTION_POTENTIAL	31	0.24189	1.58393	0.0590551	0.167242	1	1649	tags=35%, list=11%, signal=40%
GO_ENDOCYTOSIS	475	0.0640461	1.58284	0.0398406	0.16787	1	9354	tags=71%, list=64%, signal=191%
GO_CELLULAR_RESPONSE_TO_DRUG	315	0.0770478	1.58265	0.0335306	0.167774	1	3981	tags=35%, list=27%, signal=47%
GO_RESPONSE_TO_ANTIBIOTIC	284	0.0808303	1.58164	0.0410156	0.168312	1	9497	tags=73%, list=65%, signal=207%
GO_ORGANIC_HYDROXY_COMPOUND_TRANSPORT	193	0.0955734	1.5809	0.0338983	0.168673	1	4354	tags=39%, list=30%, signal=55%
GO_HAIR_FOLLICLE_MATURATION	16	0.327224	1.58078	0.0388548	0.168522	1	7970	tags=88%, list=55%, signal=193%
GO_EAR_DEVELOPMENT	187	0.0978426	1.58016	0.0428016	0.168785	1	6682	tags=56%, list=46%, signal=102%
GO_POSITIVE_REGULATION_OF_EPITHELIAL_TO_MESENCHYMAL_TRANSITION	44	0.202787	1.5801	0.053211	0.168601	1	8296	tags=77%, list=57%, signal=179%
GO_VENTRICULAR_CARDIAC_MUSCLE_TISSUE_DEVELOPMENT	48	0.192841	1.57876	0.0491803	0.169448	1	4172	tags=48%, list=29%, signal=67%
GO_EPIDERMIS_MORPHOGENESIS	23	0.276049	1.57746	0.053719	0.170263	1	8004	tags=83%, list=55%, signal=183%
GO_STRESS_ACTIVATED_PROTEIN_KINASE_SIGNALING_CASCADE	266	0.0825182	1.57736	0.049896	0.170105	1	6748	tags=55%, list=46%, signal=100%
GO_MUSCLE_ADAPTATION	96	0.137221	1.57609	0.062753	0.170989	1	3167	tags=35%, list=22%, signal=45%
GO_REGULATION_OF_ASTROCYTE_DIFFERENTIATION	29	0.243739	1.57287	0.0392927	0.173305	1	2479	tags=41%, list=17%, signal=50%
GO_PROTEIN_COMPLEX_OLIGOMERIZATION	464	0.0640838	1.57286	0.0279441	0.173068	1	7120	tags=55%, list=49%, signal=105%
GO_RELAXATION_OF_MUSCLE	27	0.251168	1.57145	0.0572597	0.173991	1	3355	tags=48%, list=23%, signal=62%
GO_ERBB2_SIGNALING_PATHWAY	30	0.241676	1.57052	0.0404858	0.174527	1	5217	tags=60%, list=36%, signal=93%
GO_POSTSYNAPTIC_MEMBRANE_ORGANIZATION	36	0.219832	1.5705	0.0648536	0.174291	1	4889	tags=56%, list=34%, signal=83%
GO_CELLULAR_RESPONSE_TO_CARBOHYDRATE_STIMULUS	123	0.121019	1.56988	0.0438247	0.17454	1	4993	tags=46%, list=34%, signal=70%
GO_REGULATION_OF_MYELOID_CELL_DIFFERENTIATION	184	0.0990048	1.56916	0.04158	0.174845	1	4663	tags=42%, list=32%, signal=61%
GO_HOMEOSTASIS_OF_NUMBER_OF_CELLS_WITHIN_A_TISSUE	27	0.247749	1.56915	0.0522088	0.17461	1	5559	tags=63%, list=38%, signal=102%
GO_ANDROGEN_RECEPTOR_SIGNALING_PATHWAY	53	0.181081	1.56895	0.0657084	0.174498	1	3686	tags=43%, list=25%, signal=58%
GO_POSITIVE_REGULATION_OF_MAP_KINASE_ACTIVITY	236	0.0881318	1.56809	0.0415842	0.174943	1	5393	tags=46%, list=37%, signal=72%
GO_CARDIOCYTE_DIFFERENTIATION	123	0.123481	1.56809	0.0499002	0.174701	1	3657	tags=37%, list=25%, signal=50%
GO_ENDOCARDIAL_CUSHION_MORPHOGENESIS	30	0.243762	1.568	0.0565217	0.174526	1	4702	tags=57%, list=32%, signal=84%
GO_POSITIVE_REGULATION_OF_HEART_GROWTH	31	0.234349	1.56592	0.0507519	0.176079	1	4573	tags=55%, list=31%, signal=80%
GO_RESPONSE_TO_ESTRADIOL	113	0.127028	1.56484	0.0633663	0.176738	1	10263	tags=83%, list=71%, signal=281%
GO_CARDIAC_MUSCLE_CELL_PROLIFERATION	42	0.203977	1.56377	0.0566038	0.177405	1	6736	tags=67%, list=46%, signal=124%
GO_MITOCHONDRION_LOCALIZATION	41	0.2081	1.56369	0.0480962	0.177241	1	4075	tags=49%, list=28%, signal=68%
GO_REGULATION_OF_RHO_PROTEIN_SIGNAL_TRANSDUCTION	128	0.117521	1.56355	0.0571992	0.177115	1	5008	tags=46%, list=34%, signal=70%
GO_CALCIUM_DEPENDENT_CELL_CELL_ADHESION_VIA_PLASMA_MEMBRANE_CELL_ADHESION_MOLECULES	40	0.212981	1.56317	0.0661479	0.177193	1	5272	tags=58%, list=36%, signal=90%
GO_REGULATION_OF_EARLY_ENDOSOME_TO_LATE_ENDOSOME_TRANSPORT	17	0.31271	1.56262	0.0502092	0.177413	1	4011	tags=59%, list=28%, signal=81%
GO_REGULATION_OF_CARBOHYDRATE_METABOLIC_PROCESS	172	0.103562	1.56191	0.0452675	0.177795	1	6120	tags=52%, list=42%, signal=89%
GO_MUSCLE_CELL_CELLULAR_HOMEOSTASIS	20	0.28848	1.5614	0.0570265	0.178002	1	5262	tags=65%, list=36%, signal=102%
GO_THYMUS_DEVELOPMENT	38	0.215454	1.5604	0.0538922	0.178577	1	10268	tags=92%, list=71%, signal=313%
GO_NEUROTROPHIN_TRK_RECEPTOR_SIGNALING_PATHWAY	32	0.230875	1.56022	0.0489796	0.178453	1	3920	tags=50%, list=27%, signal=68%
GO_NEGATIVE_REGULATION_OF_DEPHOSPHORYLATION	98	0.136369	1.5582	0.058	0.179841	1	6339	tags=57%, list=44%, signal=101%
GO_GASTRULATION	147	0.111687	1.55815	0.0570866	0.179633	1	4030	tags=39%, list=28%, signal=53%
GO_REGULATION_OF_EPITHELIAL_TO_MESENCHYMAL_TRANSITION	78	0.147044	1.55809	0.0737864	0.179453	1	8499	tags=73%, list=58%, signal=175%
GO_POSITIVE_REGULATION_OF_MUSCLE_TISSUE_DEVELOPMENT	58	0.171607	1.5577	0.0566406	0.179541	1	4283	tags=47%, list=29%, signal=66%
GO_CARBOHYDRATE_HOMEOSTASIS	196	0.0973001	1.55727	0.046371	0.179649	1	5058	tags=44%, list=35%, signal=67%
GO_EPITHELIAL_CELL_DIFFERENTIATION	492	0.0622836	1.5562	0.0468085	0.180272	1	8257	tags=63%, list=57%, signal=140%
GO_ANIMAL_ORGAN_FORMATION	47	0.193895	1.55594	0.0569106	0.180223	1	5233	tags=55%, list=36%, signal=86%
GO_REGULATION_OF_POSTSYNAPTIC_DENSITY_ORGANIZATION	15	0.332631	1.5552	0.0501931	0.1806	1	5831	tags=73%, list=40%, signal=122%
GO_POSITIVE_REGULATION_OF_CARDIAC_MUSCLE_TISSUE_DEVELOPMENT	38	0.212333	1.55463	0.0502901	0.180858	1	4573	tags=53%, list=31%, signal=77%
GO_PROTEIN_DNA_COMPLEX_DISASSEMBLY	17	0.321705	1.55459	0.0790021	0.180648	1	7302	tags=82%, list=50%, signal=165%
GO_CELLULAR_MODIFIED_AMINO_ACID_CATABOLIC_PROCESS	22	0.282025	1.55425	0.0686275	0.180694	1	5819	tags=68%, list=40%, signal=113%
GO_REPRODUCTIVE_BEHAVIOR	31	0.235912	1.55336	0.0725806	0.181247	1	7834	tags=77%, list=54%, signal=167%
GO_CELLULAR_RESPONSE_TO_INORGANIC_SUBSTANCE	183	0.0988748	1.55308	0.0557769	0.181278	1	10340	tags=81%, list=71%, signal=276%
GO_PHENOL_CONTAINING_COMPOUND_BIOSYNTHETIC_PROCESS	38	0.215585	1.55139	0.0572597	0.182418	1	7970	tags=76%, list=55%, signal=168%
GO_NEUROTRANSMITTER_METABOLIC_PROCESS	115	0.12429	1.55131	0.0557769	0.182221	1	5793	tags=52%, list=40%, signal=86%
GO_BRANCHING_MORPHOGENESIS_OF_AN_EPITHELIAL_TUBE	133	0.115143	1.54835	0.0291262	0.18438	1	7743	tags=65%, list=53%, signal=137%
GO_POSITIVE_REGULATION_OF_PROTEIN_LOCALIZATION_TO_CELL_PERIPHERY	57	0.175211	1.54801	0.0528376	0.184443	1	5625	tags=56%, list=39%, signal=91%
GO_SKELETAL_MUSCLE_ORGAN_DEVELOPMENT	143	0.10879	1.54535	0.0496894	0.18651	1	4229	tags=40%, list=29%, signal=56%
GO_NEURAL_PRECURSOR_CELL_PROLIFERATION	141	0.110478	1.54513	0.060166	0.186478	1	7587	tags=63%, list=52%, signal=131%
GO_RENAL_FILTRATION	17	0.317793	1.54438	0.0826923	0.186895	1	5648	tags=71%, list=39%, signal=115%
GO_NEGATIVE_REGULATION_OF_AXONOGENESIS	68	0.159751	1.54392	0.0532319	0.187024	1	7524	tags=68%, list=52%, signal=140%
GO_LYSOSOMAL_TRANSPORT	98	0.131147	1.54317	0.0647059	0.187442	1	4337	tags=43%, list=30%, signal=61%
GO_MAINTENANCE_OF_LOCATION	281	0.0798577	1.54293	0.052	0.187442	1	4708	tags=40%, list=32%, signal=58%
GO_PERIPHERAL_NERVOUS_SYSTEM_DEVELOPMENT	67	0.162652	1.54242	0.061753	0.187611	1	4373	tags=46%, list=30%, signal=66%
GO_POSITIVE_REGULATION_OF_EXCITATORY_POSTSYNAPTIC_POTENTIAL	27	0.246522	1.54224	0.0647773	0.187542	1	6654	tags=70%, list=46%, signal=129%
GO_ENDOCYTIC_RECYCLING	40	0.20714	1.54092	0.0623782	0.188446	1	7538	tags=73%, list=52%, signal=150%
GO_PROTEIN_TRANSPORT_WITHIN_LIPID_BILAYER	52	0.183822	1.54042	0.0596154	0.188641	1	6564	tags=63%, list=45%, signal=115%
GO_POSITIVE_REGULATION_OF_NEURAL_PRECURSOR_CELL_PROLIFERATION	50	0.181383	1.53963	0.054902	0.189054	1	9004	tags=80%, list=62%, signal=209%
GO_REGULATION_OF_NUCLEOCYTOPLASMIC_TRANSPORT	102	0.131034	1.53882	0.055102	0.189446	1	5663	tags=52%, list=39%, signal=85%
GO_NEURON_CELLULAR_HOMEOSTASIS	30	0.241717	1.53471	0.0609524	0.192756	1	2308	tags=40%, list=16%, signal=47%
GO_ADENYLATE_CYCLASE_ACTIVATING_G_PROTEIN_COUPLED_RECEPTOR_SIGNALING_PATHWAY	104	0.126829	1.53448	0.0522088	0.19271	1	2083	tags=27%, list=14%, signal=31%
GO_NEGATIVE_REGULATION_OF_INTRACELLULAR_STEROID_HORMONE_RECEPTOR_SIGNALING_PATHWAY	30	0.233972	1.53409	0.0539419	0.192854	1	6783	tags=70%, list=47%, signal=131%
GO_NEGATIVE_REGULATION_OF_EMBRYONIC_DEVELOPMENT	24	0.262858	1.53402	0.0544747	0.192648	1	9513	tags=92%, list=65%, signal=265%
GO_SCHWANN_CELL_DIFFERENTIATION	37	0.213272	1.53134	0.0671937	0.194738	1	4373	tags=51%, list=30%, signal=73%
GO_FEAR_RESPONSE	39	0.207391	1.52755	0.0440252	0.197791	1	6313	tags=64%, list=43%, signal=113%
GO_POSITIVE_REGULATION_OF_DEPHOSPHORYLATION	50	0.184242	1.52673	0.0721443	0.19828	1	6345	tags=62%, list=44%, signal=110%
GO_ESTABLISHMENT_OF_PROTEIN_LOCALIZATION_TO_POSTSYNAPTIC_MEMBRANE	17	0.310714	1.52532	0.0587045	0.199239	1	4040	tags=59%, list=28%, signal=81%
GO_POSITIVE_REGULATION_OF_AMYLOID_PRECURSOR_PROTEIN_CATABOLIC_PROCESS	15	0.319277	1.52335	0.0610687	0.200749	1	6025	tags=73%, list=41%, signal=125%
GO_POSITIVE_REGULATION_OF_G1_S_TRANSITION_OF_MITOTIC_CELL_CYCLE	35	0.213844	1.5229	0.0492813	0.200871	1	4791	tags=54%, list=33%, signal=81%
GO_ENDOTHELIUM_DEVELOPMENT	106	0.126404	1.52278	0.0756144	0.200728	1	8189	tags=69%, list=56%, signal=156%
GO_RESPONSE_TO_ETHANOL	112	0.125804	1.52099	0.0585859	0.202039	1	5974	tags=54%, list=41%, signal=90%
GO_RESPONSE_TO_PROGESTERONE	38	0.204586	1.51881	0.0570866	0.203719	1	3920	tags=47%, list=27%, signal=65%
GO_MUSCLE_ORGAN_DEVELOPMENT	331	0.0728232	1.51768	0.0598456	0.20443	1	4324	tags=37%, list=30%, signal=51%
GO_MYELIN_ASSEMBLY	19	0.290671	1.51705	0.0685484	0.204758	1	4962	tags=63%, list=34%, signal=96%
GO_REGULATION_OF_STRESS_ACTIVATED_PROTEIN_KINASE_SIGNALING_CASCADE	194	0.0941947	1.51654	0.0661157	0.204954	1	6818	tags=56%, list=47%, signal=104%
GO_T_CELL_LINEAGE_COMMITMENT	16	0.311553	1.516	0.0615079	0.20517	1	5471	tags=69%, list=38%, signal=110%
GO_CEREBELLAR_PURKINJE_CELL_LAYER_DEVELOPMENT	25	0.259919	1.5118	0.0870445	0.208661	1	6696	tags=72%, list=46%, signal=133%
GO_GLIAL_CELL_DIFFERENTIATION	196	0.0926988	1.51175	0.0868726	0.20845	1	2824	tags=29%, list=19%, signal=35%
GO_REGULATION_OF_SYSTEMIC_ARTERIAL_BLOOD_PRESSURE	71	0.154487	1.51168	0.0775194	0.20824	1	7185	tags=65%, list=49%, signal=127%
GO_IMPORT_ACROSS_PLASMA_MEMBRANE	105	0.126843	1.51076	0.0710059	0.208888	1	6062	tags=54%, list=42%, signal=92%
GO_TISSUE_MIGRATION	257	0.0830743	1.50944	0.0686071	0.209905	1	7413	tags=59%, list=51%, signal=119%
GO_RECEPTOR_RECYCLING	31	0.229283	1.50944	0.0816327	0.20964	1	6992	tags=71%, list=48%, signal=136%
GO_POSITIVE_REGULATION_OF_CALCIUM_ION_TRANSMEMBRANE_TRANSPORT	57	0.168066	1.50807	0.068	0.210663	1	4708	tags=49%, list=32%, signal=72%
GO_REGULATION_OF_CARDIAC_MUSCLE_CONTRACTION	69	0.155665	1.50552	0.073922	0.212888	1	8916	tags=77%, list=61%, signal=198%
GO_GASTRULATION_WITH_MOUTH_FORMING_SECOND	25	0.254918	1.50434	0.062249	0.213755	1	9677	tags=92%, list=67%, signal=275%
GO_REGULATION_OF_CARDIAC_MUSCLE_CONTRACTION_BY_REGULATION_OF_THE_RELEASE_OF_SEQUESTERED_CALCIUM_ION	19	0.293676	1.50426	0.0779727	0.213548	1	4153	tags=58%, list=29%, signal=81%
GO_POSITIVE_REGULATION_OF_PEPTIDYL_LYSINE_ACETYLATION	31	0.22843	1.50419	0.0635838	0.213348	1	5128	tags=58%, list=35%, signal=90%
GO_RESPONSE_TO_CAMP	85	0.139548	1.50374	0.0694445	0.213497	1	7220	tags=64%, list=50%, signal=125%
GO_POSITIVE_REGULATION_OF_MACROAUTOPHAGY	61	0.166668	1.50216	0.0641822	0.214758	1	7598	tags=69%, list=52%, signal=144%
GO_REGULATION_OF_DELAYED_RECTIFIER_POTASSIUM_CHANNEL_ACTIVITY	16	0.306123	1.50201	0.0552268	0.214609	1	4641	tags=63%, list=32%, signal=92%
GO_POSITIVE_REGULATION_OF_JNK_CASCADE	116	0.121452	1.50163	0.0658915	0.214683	1	7273	tags=62%, list=50%, signal=123%
GO_FAT_CELL_DIFFERENTIATION	191	0.0947173	1.50065	0.0838446	0.215327	1	8309	tags=66%, list=57%, signal=153%
GO_REGULATION_OF_ANIMAL_ORGAN_FORMATION	27	0.2405	1.50057	0.0678643	0.215127	1	7280	tags=74%, list=50%, signal=148%
GO_OLFACTORY_LOBE_DEVELOPMENT	32	0.225439	1.50036	0.063786	0.215039	1	10361	tags=94%, list=71%, signal=325%
GO_NUCLEOTIDE_BINDING_DOMAIN_LEUCINE_RICH_REPEAT_CONTAINING_RECEPTOR_SIGNALING_PATHWAY	35	0.21357	1.49915	0.0808271	0.215978	1	3964	tags=49%, list=27%, signal=67%
GO_PROTEIN_KINASE_B_SIGNALING	202	0.0908143	1.49914	0.0741445	0.215718	1	3952	tags=36%, list=27%, signal=49%
GO_CARDIAC_MUSCLE_CELL_ACTION_POTENTIAL_INVOLVED_IN_CONTRACTION	48	0.183786	1.4972	0.0764818	0.217276	1	6121	tags=60%, list=42%, signal=104%
GO_RESPONSE_TO_RADIATION	390	0.0675146	1.49683	0.0684105	0.217402	1	7284	tags=57%, list=50%, signal=110%
GO_DOPAMINERGIC_NEURON_DIFFERENTIATION	31	0.226471	1.49607	0.0658683	0.217898	1	7971	tags=77%, list=55%, signal=171%
GO_PEPTIDE_SECRETION	466	0.0609298	1.49605	0.0650407	0.21765	1	6662	tags=52%, list=46%, signal=92%
GO_MONOAMINE_TRANSPORT	77	0.145958	1.49401	0.054	0.219367	1	4120	tags=43%, list=28%, signal=59%
GO_POSITIVE_REGULATION_OF_SMOOTH_MUSCLE_CELL_PROLIFERATION	76	0.147482	1.49343	0.0724346	0.219649	1	8198	tags=71%, list=56%, signal=162%
GO_POSITIVE_REGULATION_OF_DENDRITE_DEVELOPMENT	66	0.157801	1.49294	0.0885827	0.219856	1	5206	tags=52%, list=36%, signal=80%
GO_REGULATION_OF_NEUROTRANSMITTER_UPTAKE	19	0.290403	1.49266	0.0632184	0.219857	1	7262	tags=79%, list=50%, signal=157%
GO_RESPONSE_TO_ISCHEMIA	41	0.198333	1.49255	0.0618557	0.219691	1	4926	tags=54%, list=34%, signal=81%
GO_WOUND_HEALING	431	0.0619294	1.49229	0.0689655	0.219699	1	5502	tags=44%, list=38%, signal=68%
GO_NEGATIVE_REGULATION_OF_NEUROLOGICAL_SYSTEM_PROCESS	19	0.28949	1.49173	0.077821	0.219951	1	8806	tags=89%, list=61%, signal=227%
GO_POSITIVE_REGULATION_OF_CELLULAR_PROTEIN_LOCALIZATION	298	0.0766648	1.49134	0.0650407	0.220059	1	5690	tags=47%, list=39%, signal=75%
GO_REGULATION_OF_PROTEIN_SERINE_THREONINE_KINASE_ACTIVITY	449	0.0602822	1.49063	0.074856	0.220452	1	7052	tags=54%, list=48%, signal=102%
GO_REGULATION_OF_HISTONE_METHYLATION	56	0.167516	1.48996	0.0803213	0.220839	1	4324	tags=46%, list=30%, signal=66%
GO_SELECTIVE_AUTOPHAGY	43	0.189811	1.48994	0.0664137	0.220586	1	10098	tags=88%, list=69%, signal=288%
GO_BONE_CELL_DEVELOPMENT	27	0.247695	1.48957	0.0702479	0.220661	1	3944	tags=52%, list=27%, signal=71%
GO_INTESTINAL_ABSORPTION	21	0.268927	1.48867	0.0823293	0.221293	1	7866	tags=81%, list=54%, signal=176%
GO_ENDOCARDIAL_CUSHION_FORMATION	21	0.271243	1.48808	0.0876494	0.221544	1	4370	tags=57%, list=30%, signal=82%
GO_NEGATIVE_REGULATION_OF_SIGNAL_TRANSDUCTION_IN_ABSENCE_OF_LIGAND	28	0.2403	1.48682	0.0552147	0.222493	1	4821	tags=57%, list=33%, signal=85%
GO_MICROVILLUS_ORGANIZATION	23	0.26122	1.48657	0.078	0.22244	1	5058	tags=61%, list=35%, signal=93%
GO_CELL_CELL_JUNCTION_ORGANIZATION	143	0.106418	1.48579	0.0659794	0.222901	1	6297	tags=54%, list=43%, signal=94%
GO_PROSTANOID_BIOSYNTHETIC_PROCESS	21	0.26941	1.48518	0.075188	0.223279	1	7859	tags=81%, list=54%, signal=176%
GO_ROOF_OF_MOUTH_DEVELOPMENT	80	0.138121	1.48391	0.0810811	0.224149	1	8908	tags=75%, list=61%, signal=193%
GO_NEGATIVE_REGULATION_OF_ORGANELLE_ORGANIZATION	329	0.0712262	1.48302	0.0679612	0.224681	1	8976	tags=69%, list=62%, signal=175%
GO_POSITIVE_REGULATION_OF_PROTEIN_TYROSINE_KINASE_ACTIVITY	48	0.185183	1.48252	0.073501	0.224915	1	4283	tags=48%, list=29%, signal=68%
GO_DETECTION_OF_TEMPERATURE_STIMULUS	19	0.288598	1.48219	0.0711462	0.224979	1	2696	tags=47%, list=19%, signal=58%
GO_NEGATIVE_REGULATION_OF_EXOCYTOSIS	31	0.220265	1.48169	0.0671937	0.225159	1	2901	tags=42%, list=20%, signal=52%
GO_HISTONE_H4_ACETYLATION	64	0.152255	1.48144	0.0762082	0.225132	1	4384	tags=45%, list=30%, signal=65%
GO_RESPONSE_TO_KETONE	174	0.0971435	1.48131	0.0688259	0.225009	1	10638	tags=83%, list=73%, signal=305%
GO_POSITIVE_REGULATION_OF_MULTICELLULAR_ORGANISM_GROWTH	30	0.223121	1.48103	0.0763209	0.224983	1	5971	tags=63%, list=41%, signal=107%
GO_POSITIVE_REGULATION_OF_ORGAN_GROWTH	39	0.200066	1.48009	0.0635246	0.225673	1	4182	tags=49%, list=29%, signal=68%
GO_RESPONSE_TO_AMYLOID_BETA	38	0.203254	1.47773	0.068	0.227709	1	4322	tags=50%, list=30%, signal=71%
GO_REGULATION_OF_BLOOD_PRESSURE	142	0.107827	1.47689	0.0654008	0.228259	1	9404	tags=75%, list=65%, signal=211%
GO_NEGATIVE_REGULATION_OF_SECRETION	181	0.0937553	1.47664	0.0880626	0.228288	1	8133	tags=65%, list=56%, signal=146%
GO_CELLULAR_GLUCOSE_HOMEOSTASIS	128	0.11068	1.47657	0.0643939	0.228094	1	4993	tags=45%, list=34%, signal=68%
GO_PLATELET_ACTIVATION	136	0.109737	1.47657	0.059761	0.22782	1	8790	tags=71%, list=60%, signal=179%
GO_CEREBELLAR_CORTEX_DEVELOPMENT	48	0.183159	1.4762	0.0777096	0.227906	1	6736	tags=65%, list=46%, signal=120%
GO_POSITIVE_REGULATION_OF_FILOPODIUM_ASSEMBLY	27	0.239017	1.47238	0.0882957	0.231431	1	1377	tags=33%, list=9%, signal=37%
GO_ALPHA_AMINO_ACID_CATABOLIC_PROCESS	64	0.160204	1.47179	0.0825147	0.231719	1	5405	tags=53%, list=37%, signal=84%
GO_NEURAL_CREST_CELL_DIFFERENTIATION	82	0.139023	1.47166	0.0717132	0.231591	1	3841	tags=40%, list=26%, signal=54%
GO_REGULATION_OF_CARDIAC_MUSCLE_CELL_ACTION_POTENTIAL	27	0.236958	1.47099	0.0755814	0.232019	1	7870	tags=78%, list=54%, signal=169%
GO_LUNG_MORPHOGENESIS	46	0.185044	1.47067	0.0721868	0.232081	1	5536	tags=57%, list=38%, signal=91%
GO_POSITIVE_REGULATION_OF_PEPTIDYL_TYROSINE_PHOSPHORYLATION	142	0.107591	1.46982	0.0764588	0.232671	1	7052	tags=59%, list=48%, signal=114%
GO_AMINO_ACID_IMPORT	25	0.240036	1.46867	0.0664062	0.233573	1	8148	tags=80%, list=56%, signal=182%
GO_REGULATION_OF_CHROMATIN_ORGANIZATION	157	0.100117	1.46858	0.0660793	0.233369	1	6895	tags=57%, list=47%, signal=108%
GO_MELANIN_BIOSYNTHETIC_PROCESS	18	0.28555	1.46804	0.0968379	0.233657	1	7970	tags=83%, list=55%, signal=184%
GO_NEPHRON_EPITHELIUM_DEVELOPMENT	99	0.127736	1.46692	0.0748988	0.234523	1	6233	tags=56%, list=43%, signal=97%
GO_REGULATION_OF_CELLULAR_CARBOHYDRATE_METABOLIC_PROCESS	99	0.125389	1.46552	0.090566	0.235732	1	6120	tags=55%, list=42%, signal=94%
GO_PROTEIN_CONTAINING_COMPLEX_LOCALIZATION	269	0.0773569	1.46528	0.0811359	0.235701	1	3544	tags=32%, list=24%, signal=41%
GO_REGULATION_OF_EPITHELIAL_CELL_DIFFERENTIATION	112	0.118572	1.46525	0.0795455	0.235447	1	5559	tags=50%, list=38%, signal=80%
GO_REGULATION_OF_DEFENSE_RESPONSE_TO_VIRUS_BY_VIRUS	28	0.230246	1.46461	0.0731225	0.235812	1	6525	tags=68%, list=45%, signal=123%
GO_POSITIVE_T_CELL_SELECTION	23	0.254524	1.46414	0.0909091	0.235992	1	7052	tags=74%, list=48%, signal=143%
GO_EYE_PHOTORECEPTOR_CELL_DIFFERENTIATION	39	0.197033	1.464	0.0763359	0.235865	1	4226	tags=49%, list=29%, signal=68%
GO_CELL_CELL_SIGNALING_INVOLVED_IN_CARDIAC_CONDUCTION	30	0.225133	1.46269	0.0966387	0.23688	1	7396	tags=73%, list=51%, signal=149%
GO_HIPPO_SIGNALING	36	0.20369	1.46123	0.0651341	0.23807	1	6335	tags=64%, list=44%, signal=113%
GO_POSITIVE_REGULATION_OF_PEPTIDE_HORMONE_SECRETION	74	0.14263	1.45826	0.0802469	0.240899	1	6189	tags=57%, list=43%, signal=98%
GO_EMBRYONIC_HEART_TUBE_DEVELOPMENT	59	0.16329	1.45824	0.0818363	0.240636	1	7986	tags=71%, list=55%, signal=157%
GO_POSITIVE_REGULATION_OF_CALCIUM_ION_TRANSPORT_INTO_CYTOSOL	43	0.192342	1.45706	0.0775194	0.241489	1	7694	tags=72%, list=53%, signal=153%
GO_REGULATION_OF_GOLGI_ORGANIZATION	15	0.317969	1.45655	0.0909091	0.241768	1	6044	tags=73%, list=42%, signal=125%
GO_CELLULAR_RESPONSE_TO_ANTIBIOTIC	125	0.111391	1.45615	0.0791075	0.241894	1	9445	tags=76%, list=65%, signal=215%
GO_REGULATION_OF_DEFENSE_RESPONSE_TO_VIRUS_BY_HOST	26	0.240075	1.45577	0.0861723	0.242065	1	5463	tags=62%, list=38%, signal=98%
GO_SYNAPTIC_TRANSMISSION_DOPAMINERGIC	24	0.250872	1.45511	0.0725191	0.242448	1	2416	tags=42%, list=17%, signal=50%
GO_REGULATION_OF_MICROTUBULE_POLYMERIZATION	43	0.186192	1.4549	0.0929791	0.242367	1	2034	tags=33%, list=14%, signal=38%
GO_AXIS_SPECIFICATION	69	0.14815	1.45489	0.0858896	0.242102	1	7971	tags=70%, list=55%, signal=153%
GO_REGULATION_OF_ACTIN_NUCLEATION	27	0.227729	1.45048	0.10609	0.246435	1	5311	tags=59%, list=37%, signal=93%
GO_GLANDULAR_EPITHELIAL_CELL_DEVELOPMENT	24	0.240879	1.45019	0.081761	0.246451	1	3167	tags=46%, list=22%, signal=58%
GO_REGULATION_OF_FILOPODIUM_ASSEMBLY	37	0.203054	1.4499	0.072407	0.246448	1	1377	tags=30%, list=9%, signal=33%
GO_PROCESS_UTILIZING_AUTOPHAGIC_MECHANISM	448	0.0584656	1.44972	0.0821053	0.246346	1	7647	tags=58%, list=53%, signal=119%
GO_REGULATION_OF_NEURAL_PRECURSOR_CELL_PROLIFERATION	82	0.137933	1.44833	0.10119	0.247562	1	9177	tags=77%, list=63%, signal=207%
GO_POSITIVE_REGULATION_OF_CHROMATIN_ORGANIZATION	90	0.130261	1.44745	0.0896414	0.248232	1	4418	tags=43%, list=30%, signal=62%
GO_SKIN_DEVELOPMENT	211	0.0858422	1.44735	0.0728745	0.248061	1	8004	tags=64%, list=55%, signal=139%
GO_RESPONSE_TO_COCAINE	47	0.177269	1.44714	0.0848861	0.247994	1	5474	tags=55%, list=38%, signal=88%
GO_POSITIVE_REGULATION_OF_WNT_SIGNALING_PATHWAY	167	0.0988109	1.44687	0.094	0.24804	1	7983	tags=65%, list=55%, signal=142%
GO_PLASMA_LIPOPROTEIN_PARTICLE_CLEARANCE	42	0.187957	1.44684	0.0785441	0.2478	1	8007	tags=74%, list=55%, signal=164%
GO_RENAL_VESICLE_DEVELOPMENT	18	0.284678	1.44641	0.0876494	0.247971	1	5559	tags=67%, list=38%, signal=108%
GO_RESPONSE_TO_INSULIN	238	0.0802015	1.44394	0.0928433	0.250328	1	6245	tags=51%, list=43%, signal=88%
GO_CYTOPLASMIC_MICROTUBULE_ORGANIZATION	52	0.172429	1.44298	0.0878243	0.251053	1	8407	tags=75%, list=58%, signal=177%
GO_POSITIVE_REGULATION_OF_CELL_CELL_ADHESION	194	0.0909772	1.44289	0.0942623	0.250852	1	7164	tags=58%, list=49%, signal=113%
GO_OSTEOBLAST_DIFFERENTIATION	185	0.0899778	1.44245	0.0960784	0.250998	1	10498	tags=81%, list=72%, signal=288%
GO_PEPTIDYL_TYROSINE_DEPHOSPHORYLATION	92	0.130408	1.44166	0.103448	0.251589	1	6334	tags=57%, list=44%, signal=100%
GO_HISTONE_H3_K9_METHYLATION	35	0.203084	1.44163	0.0862423	0.25133	1	7440	tags=71%, list=51%, signal=146%
GO_EMBRYONIC_PATTERN_SPECIFICATION	53	0.169393	1.44153	0.0951374	0.251154	1	7971	tags=72%, list=55%, signal=158%
GO_SARCOPLASMIC_RETICULUM_CALCIUM_ION_TRANSPORT	32	0.214817	1.44052	0.0878243	0.251966	1	4153	tags=50%, list=29%, signal=70%
GO_POSITIVE_REGULATION_OF_RHO_PROTEIN_SIGNAL_TRANSDUCTION	25	0.23962	1.44018	0.0807087	0.252057	1	6409	tags=68%, list=44%, signal=121%
GO_PHOSPHOLIPID_BIOSYNTHETIC_PROCESS	220	0.0817553	1.43939	0.075	0.2526	1	8016	tags=63%, list=55%, signal=139%
GO_REFLEX	18	0.280761	1.43911	0.0775348	0.252602	1	4808	tags=61%, list=33%, signal=91%
GO_POSITIVE_REGULATION_OF_MICROTUBULE_POLYMERIZATION_OR_DEPOLYMERIZATION	29	0.224256	1.43774	0.0978887	0.253783	1	5269	tags=59%, list=36%, signal=92%
GO_NEURAL_TUBE_PATTERNING	37	0.20357	1.43612	0.104651	0.255273	1	8444	tags=78%, list=58%, signal=186%
GO_NOTOCHORD_DEVELOPMENT	17	0.290546	1.43356	0.0905433	0.257736	1	8610	tags=88%, list=59%, signal=216%
GO_POSITIVE_REGULATION_OF_PROTEIN_COMPLEX_DISASSEMBLY	33	0.210858	1.43352	0.093361	0.257493	1	7075	tags=70%, list=49%, signal=135%
GO_PROTEIN_DEGLYCOSYLATION	27	0.232436	1.4325	0.0970297	0.258301	1	10090	tags=93%, list=69%, signal=302%
GO_NON_CANONICAL_WNT_SIGNALING_PATHWAY	145	0.102129	1.4325	0.0956175	0.25801	1	7655	tags=63%, list=53%, signal=131%
GO_NEGATIVE_REGULATION_OF_TOLL_LIKE_RECEPTOR_SIGNALING_PATHWAY	35	0.199084	1.43199	0.10664	0.258312	1	8329	tags=77%, list=57%, signal=180%
GO_RESPONSE_TO_LIGHT_STIMULUS	267	0.0749601	1.42997	0.0990291	0.26021	1	7262	tags=57%, list=50%, signal=112%
GO_NEGATIVE_REGULATION_OF_CELL_ADHESION	220	0.0853442	1.42818	0.0895833	0.261898	1	10873	tags=83%, list=75%, signal=325%
GO_MODIFICATION_OF_SYNAPTIC_STRUCTURE	21	0.259945	1.42685	0.108	0.263075	1	5919	tags=67%, list=41%, signal=112%
GO_EPITHELIAL_TO_MESENCHYMAL_TRANSITION	121	0.110621	1.42637	0.0944558	0.263322	1	8499	tags=69%, list=58%, signal=166%
GO_PROTEIN_AUTOUBIQUITINATION	60	0.155227	1.42613	0.0919765	0.263256	1	5022	tags=50%, list=35%, signal=76%
GO_NEGATIVE_REGULATION_OF_PROTEIN_COMPLEX_DISASSEMBLY	63	0.15057	1.42588	0.100196	0.263238	1	9591	tags=81%, list=66%, signal=237%
GO_POSTSYNAPTIC_MODULATION_OF_CHEMICAL_SYNAPTIC_TRANSMISSION	17	0.28247	1.42584	0.0947581	0.262981	1	1884	tags=41%, list=13%, signal=47%
GO_REGULATION_OF_DENDRITE_EXTENSION	20	0.267897	1.42561	0.0721063	0.262958	1	6288	tags=70%, list=43%, signal=123%
GO_POSITIVE_REGULATION_OF_STEM_CELL_PROLIFERATION	37	0.200447	1.4251	0.0846457	0.263227	1	4166	tags=49%, list=29%, signal=68%
GO_RESPONSE_TO_HEAT	157	0.0980662	1.4248	0.0868687	0.263284	1	6554	tags=55%, list=45%, signal=99%
GO_INSULIN_RECEPTOR_SIGNALING_PATHWAY	122	0.108721	1.42403	0.100775	0.263916	1	7371	tags=61%, list=51%, signal=124%
GO_SYNAPTIC_VESICLE_PRIMING	17	0.285516	1.42219	0.124248	0.265705	1	4406	tags=59%, list=30%, signal=84%
GO_DEVELOPMENT_OF_PRIMARY_FEMALE_SEXUAL_CHARACTERISTICS	91	0.125827	1.42206	0.101266	0.265536	1	6810	tags=59%, list=47%, signal=111%
GO_POSITIVE_REGULATION_OF_NOTCH_SIGNALING_PATHWAY	44	0.179887	1.42136	0.1	0.266061	1	3340	tags=41%, list=23%, signal=53%
GO_GLIAL_CELL_DEVELOPMENT	102	0.120304	1.41949	0.0941884	0.267854	1	2824	tags=31%, list=19%, signal=39%
GO_REGULATION_OF_VASCULAR_PERMEABILITY	28	0.22374	1.41901	0.0943775	0.268095	1	4542	tags=54%, list=31%, signal=78%
GO_I_KAPPAB_KINASE_NF_KAPPAB_SIGNALING	220	0.0832495	1.41897	0.0888031	0.267837	1	7598	tags=60%, list=52%, signal=125%
GO_PHOSPHOLIPID_METABOLIC_PROCESS	224	0.0809003	1.41864	0.0896414	0.2679	1	4229	tags=37%, list=29%, signal=51%
GO_REGULATION_OF_CELL_SUBSTRATE_ADHESION	185	0.0862271	1.41823	0.0878906	0.268083	1	6936	tags=56%, list=48%, signal=106%
GO_POSITIVE_REGULATION_OF_HISTONE_H3_K4_METHYLATION	15	0.311365	1.41784	0.0945946	0.268211	1	4201	tags=60%, list=29%, signal=84%
GO_HETEROTYPIC_CELL_CELL_ADHESION	44	0.183784	1.41747	0.111776	0.268321	1	5597	tags=57%, list=38%, signal=92%
GO_METANEPHROS_MORPHOGENESIS	30	0.218109	1.41717	0.100806	0.268362	1	5559	tags=60%, list=38%, signal=97%
GO_MUSCLE_CELL_PROLIFERATION	164	0.0957433	1.41645	0.106719	0.268831	1	4386	tags=40%, list=30%, signal=56%
GO_BLOOD_VESSEL_REMODELING	35	0.201371	1.41638	0.102079	0.268622	1	3310	tags=43%, list=23%, signal=55%
GO_DEVELOPMENT_OF_PRIMARY_SEXUAL_CHARACTERISTICS	183	0.090144	1.41585	0.118852	0.268925	1	6810	tags=56%, list=47%, signal=104%
GO_MESENCHYMAL_TO_EPITHELIAL_TRANSITION	17	0.287269	1.41566	0.0997921	0.268833	1	9513	tags=94%, list=65%, signal=272%
GO_VASCULAR_ENDOTHELIAL_GROWTH_FACTOR_SIGNALING_PATHWAY	34	0.204451	1.41481	0.104	0.269489	1	2593	tags=38%, list=18%, signal=46%
GO_RAB_PROTEIN_SIGNAL_TRANSDUCTION	63	0.152173	1.41335	0.104348	0.270842	1	7952	tags=70%, list=55%, signal=153%
GO_POSITIVE_REGULATION_OF_SODIUM_ION_TRANSPORT	33	0.204241	1.4115	0.101392	0.272615	1	5849	tags=61%, list=40%, signal=101%
GO_NEUROTRANSMITTER_CATABOLIC_PROCESS	18	0.273501	1.41113	0.0968379	0.272762	1	8145	tags=83%, list=56%, signal=189%
GO_DEMETHYLATION	50	0.174698	1.41071	0.117063	0.27291	1	7065	tags=66%, list=49%, signal=128%
GO_MICROTUBULE_BASED_MOVEMENT	246	0.0796481	1.40782	0.093361	0.275857	1	10624	tags=81%, list=73%, signal=295%
GO_CELLULAR_RESPONSE_TO_INSULIN_STIMULUS	188	0.0875751	1.4071	0.105368	0.276416	1	6245	tags=52%, list=43%, signal=89%
GO_NUCLEAR_MIGRATION	19	0.266209	1.40702	0.113725	0.276219	1	6848	tags=74%, list=47%, signal=139%
GO_MYELOID_CELL_DIFFERENTIATION	321	0.0678789	1.40639	0.107784	0.276648	1	5376	tags=44%, list=37%, signal=68%
GO_REGULATION_OF_PROTEIN_KINASE_A_SIGNALING	15	0.29444	1.40573	0.115914	0.27715	1	569	tags=33%, list=4%, signal=35%
GO_FOREBRAIN_REGIONALIZATION	23	0.244693	1.40534	0.11329	0.277307	1	7827	tags=78%, list=54%, signal=169%
GO_RESPONSE_TO_METAL_ION	318	0.067331	1.40357	0.0918367	0.27907	1	9742	tags=74%, list=67%, signal=218%
GO_NEGATIVE_REGULATION_OF_OSSIFICATION	58	0.154034	1.4032	0.107356	0.279254	1	9552	tags=81%, list=66%, signal=235%
GO_TISSUE_REMODELING	131	0.10587	1.40314	0.104839	0.279017	1	8464	tags=69%, list=58%, signal=163%
GO_CYTOKINE_SECRETION_INVOLVED_IN_IMMUNE_RESPONSE	16	0.292131	1.40294	0.103113	0.27891	1	6662	tags=75%, list=46%, signal=138%
GO_NEGATIVE_REGULATION_OF_SMOOTHENED_SIGNALING_PATHWAY	27	0.222531	1.40217	0.119675	0.279505	1	8618	tags=81%, list=59%, signal=200%
GO_POSITIVE_REGULATION_OF_STRESS_ACTIVATED_PROTEIN_KINASE_SIGNALING_CASCADE	138	0.102213	1.40134	0.0986717	0.280123	1	7273	tags=60%, list=50%, signal=119%
GO_POSITIVE_REGULATION_OF_G_PROTEIN_COUPLED_RECEPTOR_SIGNALING_PATHWAY	25	0.230116	1.40112	0.118609	0.280061	1	8292	tags=80%, list=57%, signal=186%
GO_EPIDERMAL_GROWTH_FACTOR_RECEPTOR_SIGNALING_PATHWAY	104	0.119428	1.40095	0.0986193	0.279932	1	6105	tags=54%, list=42%, signal=92%
GO_VENTRICULAR_SYSTEM_DEVELOPMENT	26	0.228533	1.40037	0.0998043	0.280303	1	10105	tags=92%, list=69%, signal=302%
GO_MEMBRANE_DOCKING	173	0.0894664	1.4001	0.0961924	0.280366	1	2412	tags=25%, list=17%, signal=30%
GO_HIPPOCAMPUS_DEVELOPMENT	78	0.13818	1.40001	0.108163	0.280171	1	3407	tags=37%, list=23%, signal=48%
GO_DENDRITIC_SPINE_MAINTENANCE	18	0.27435	1.39947	0.107884	0.280443	1	5709	tags=67%, list=39%, signal=110%
GO_REGULATION_OF_NOTCH_SIGNALING_PATHWAY	88	0.12948	1.39877	0.121569	0.28096	1	4407	tags=43%, list=30%, signal=62%
GO_REGULATION_OF_MAP_KINASE_ACTIVITY	304	0.0705395	1.39755	0.105882	0.282076	1	6457	tags=51%, list=44%, signal=90%
GO_GLYCOPROTEIN_METABOLIC_PROCESS	124	0.105364	1.39738	0.105708	0.281964	1	10090	tags=80%, list=69%, signal=259%
GO_PHOSPHATIDYLINOSITOL_DEPHOSPHORYLATION	24	0.237751	1.39728	0.0939335	0.281768	1	6242	tags=67%, list=43%, signal=117%
GO_BONE_RESORPTION	48	0.169383	1.39719	0.116935	0.281577	1	4512	tags=48%, list=31%, signal=69%
GO_POSITIVE_REGULATION_OF_PROTEIN_ACETYLATION	39	0.186259	1.39619	0.110883	0.282476	1	5128	tags=54%, list=35%, signal=83%
GO_DRUG_TRANSPORT	174	0.0908892	1.39611	0.103718	0.282258	1	6967	tags=57%, list=48%, signal=108%
GO_G_PROTEIN_COUPLED_ACETYLCHOLINE_RECEPTOR_SIGNALING_PATHWAY	18	0.271359	1.39606	0.116732	0.282018	1	1713	tags=39%, list=12%, signal=44%
GO_UNSATURATED_FATTY_ACID_BIOSYNTHETIC_PROCESS	35	0.198982	1.39586	0.108	0.281934	1	7915	tags=74%, list=54%, signal=163%
GO_POSITIVE_REGULATION_OF_INSULIN_SECRETION	59	0.151221	1.39581	0.11	0.281679	1	6189	tags=58%, list=43%, signal=100%
GO_POSITIVE_REGULATION_OF_CELL_ADHESION_MEDIATED_BY_INTEGRIN	16	0.293216	1.39499	0.112016	0.282339	1	8464	tags=88%, list=58%, signal=209%
GO_REGULATION_OF_GONAD_DEVELOPMENT	15	0.30114	1.39361	0.111332	0.283653	1	5319	tags=67%, list=37%, signal=105%
GO_CARTILAGE_DEVELOPMENT	168	0.0929274	1.39315	0.0970297	0.28387	1	9916	tags=77%, list=68%, signal=240%
GO_REGULATION_OF_VASCULATURE_DEVELOPMENT	272	0.0705352	1.39212	0.102823	0.284781	1	6210	tags=50%, list=43%, signal=85%
GO_WATER_HOMEOSTASIS	54	0.15697	1.39201	0.0996094	0.284608	1	6073	tags=57%, list=42%, signal=98%
GO_REGULATION_OF_LIPID_KINASE_ACTIVITY	56	0.159371	1.39164	0.105691	0.284771	1	4442	tags=46%, list=31%, signal=67%
GO_STRESS_GRANULE_ASSEMBLY	16	0.288259	1.39162	0.118393	0.284482	1	8536	tags=88%, list=59%, signal=212%
GO_POSITIVE_REGULATION_OF_CYCLASE_ACTIVITY	18	0.276676	1.39074	0.116832	0.285188	1	7291	tags=78%, list=50%, signal=156%
GO_ADRENERGIC_RECEPTOR_SIGNALING_PATHWAY	24	0.240684	1.39051	0.122699	0.285192	1	1958	tags=38%, list=13%, signal=43%
GO_PROTEIN_METHYLATION	155	0.09618	1.38787	0.0994264	0.287955	1	7059	tags=58%, list=49%, signal=112%
GO_BLOOD_VESSEL_ENDOTHELIAL_CELL_MIGRATION	106	0.116818	1.38784	0.12549	0.287687	1	5858	tags=52%, list=40%, signal=86%
GO_POSITIVE_REGULATION_OF_VIRAL_GENOME_REPLICATION	30	0.216515	1.38737	0.104508	0.287925	1	9460	tags=87%, list=65%, signal=247%
GO_NUCLEAR_BODY_ORGANIZATION	15	0.303201	1.3873	0.122772	0.287694	1	7228	tags=80%, list=50%, signal=159%
GO_ESTABLISHMENT_OF_ENDOTHELIAL_BARRIER	38	0.191265	1.3864	0.111328	0.288416	1	6792	tags=66%, list=47%, signal=123%
GO_REGULATION_OF_CELLULAR_RESPONSE_TO_GROWTH_FACTOR_STIMULUS	241	0.0779747	1.38635	0.115152	0.288164	1	2806	tags=27%, list=19%, signal=33%
GO_EMBRYONIC_AXIS_SPECIFICATION	29	0.213041	1.38617	0.115523	0.288078	1	7939	tags=76%, list=55%, signal=167%
GO_POSITIVE_REGULATION_OF_EPITHELIAL_CELL_DIFFERENTIATION	45	0.174563	1.38536	0.110236	0.288693	1	2962	tags=38%, list=20%, signal=47%
GO_FC_RECEPTOR_MEDIATED_STIMULATORY_SIGNALING_PATHWAY	80	0.133386	1.38399	0.121901	0.289967	1	10976	tags=89%, list=75%, signal=360%
GO_DETECTION_OF_TEMPERATURE_STIMULUS_INVOLVED_IN_SENSORY_PERCEPTION	15	0.296487	1.3834	0.110647	0.290331	1	8295	tags=87%, list=57%, signal=202%
GO_NEGATIVE_REGULATION_OF_AXON_GUIDANCE	27	0.223689	1.38193	0.120083	0.291749	1	7524	tags=74%, list=52%, signal=153%
GO_REGULATION_OF_THE_FORCE_OF_HEART_CONTRACTION	25	0.234911	1.3816	0.117647	0.291838	1	5314	tags=60%, list=37%, signal=94%
GO_REGULATION_OF_GLIAL_CELL_DIFFERENTIATION	63	0.147559	1.38039	0.125253	0.293047	1	2479	tags=32%, list=17%, signal=38%
GO_NEURAL_CREST_CELL_MIGRATION	53	0.16336	1.37817	0.126016	0.295396	1	3394	tags=40%, list=23%, signal=51%
GO_SOMATIC_STEM_CELL_POPULATION_MAINTENANCE	61	0.150005	1.37768	0.105051	0.29573	1	4025	tags=43%, list=28%, signal=59%
GO_PROTEIN_SUMOYLATION	68	0.138256	1.37674	0.0951456	0.296579	1	6552	tags=59%, list=45%, signal=107%
GO_KERATINOCYTE_PROLIFERATION	32	0.199966	1.37609	0.116371	0.29702	1	8004	tags=75%, list=55%, signal=166%
GO_NEGATIVE_REGULATION_OF_REGULATED_SECRETORY_PATHWAY	23	0.235595	1.37596	0.112224	0.296844	1	2901	tags=43%, list=20%, signal=54%
GO_NEGATIVE_REGULATION_OF_PEPTIDE_HORMONE_SECRETION	39	0.185189	1.37535	0.118367	0.29732	1	6635	tags=64%, list=46%, signal=118%
GO_POSITIVE_REGULATION_OF_RESPONSE_TO_BIOTIC_STIMULUS	33	0.205183	1.37521	0.124236	0.297164	1	7598	tags=73%, list=52%, signal=152%
GO_MALE_GENITALIA_DEVELOPMENT	17	0.28377	1.3742	0.108	0.298134	1	7853	tags=82%, list=54%, signal=179%
GO_TISSUE_HOMEOSTASIS	169	0.0895149	1.3738	0.102881	0.298349	1	5252	tags=45%, list=36%, signal=70%
GO_LYMPHANGIOGENESIS	16	0.287347	1.37206	0.126984	0.300223	1	3096	tags=50%, list=21%, signal=63%
GO_POSITIVE_REGULATION_OF_TRANSCRIPTION_OF_NOTCH_RECEPTOR_TARGET	18	0.26989	1.37184	0.102767	0.30019	1	4158	tags=56%, list=29%, signal=78%
GO_REGULATION_OF_RECEPTOR_MEDIATED_ENDOCYTOSIS	87	0.127322	1.37053	0.114519	0.301488	1	2003	tags=26%, list=14%, signal=30%
GO_SMOOTH_MUSCLE_CELL_APOPTOTIC_PROCESS	19	0.260527	1.36979	0.122699	0.302068	1	9992	tags=95%, list=69%, signal=302%
GO_NUCLEOTIDE_EXCISION_REPAIR_PREINCISION_COMPLEX_ASSEMBLY	28	0.22342	1.36974	0.108871	0.301818	1	5066	tags=57%, list=35%, signal=88%
GO_ENSHEATHMENT_OF_NEURONS	121	0.105232	1.36964	0.128205	0.301638	1	4130	tags=39%, list=28%, signal=54%
GO_REGULATION_OF_MEMBRANE_DEPOLARIZATION	41	0.180711	1.36927	0.135458	0.301806	1	8019	tags=73%, list=55%, signal=163%
GO_REGULATION_OF_HISTONE_H3_K9_METHYLATION	21	0.250576	1.36818	0.130081	0.302897	1	7440	tags=76%, list=51%, signal=156%
GO_REGULATION_OF_CAMP_MEDIATED_SIGNALING	45	0.172192	1.36649	0.129225	0.30469	1	4289	tags=47%, list=29%, signal=66%
GO_ARF_PROTEIN_SIGNAL_TRANSDUCTION	19	0.264024	1.36548	0.142857	0.305632	1	5349	tags=63%, list=37%, signal=100%
GO_ENDOTHELIAL_CELL_DEVELOPMENT	57	0.152973	1.36466	0.116466	0.306292	1	5692	tags=54%, list=39%, signal=89%
GO_MICROVILLUS_ASSEMBLY	16	0.285264	1.36388	0.113636	0.306949	1	4944	tags=63%, list=34%, signal=95%
GO_SPROUTING_ANGIOGENESIS	105	0.112194	1.36303	0.119342	0.307673	1	5858	tags=51%, list=40%, signal=85%
GO_POSITIVE_REGULATION_OF_TUMOR_NECROSIS_FACTOR_SUPERFAMILY_CYTOKINE_PRODUCTION	64	0.143144	1.36173	0.120482	0.309005	1	5652	tags=53%, list=39%, signal=87%
GO_PH_REDUCTION	47	0.168428	1.36007	0.134146	0.310767	1	9315	tags=81%, list=64%, signal=224%
GO_REGULATION_OF_DNA_RECOMBINATION	77	0.135618	1.35945	0.145349	0.311267	1	7669	tags=66%, list=53%, signal=139%
GO_EPIDERMIS_DEVELOPMENT	241	0.0773637	1.3594	0.124752	0.311008	1	8004	tags=63%, list=55%, signal=137%
GO_REGULATION_OF_PEPTIDYL_TYROSINE_PHOSPHORYLATION	197	0.0846659	1.35913	0.112474	0.311085	1	7052	tags=57%, list=48%, signal=109%
GO_PLATELET_DERIVED_GROWTH_FACTOR_RECEPTOR_SIGNALING_PATHWAY	52	0.161509	1.35876	0.140167	0.311235	1	6328	tags=60%, list=44%, signal=105%
GO_REGULATION_OF_RESPONSE_TO_BIOTIC_STIMULUS	100	0.114585	1.35739	0.142023	0.312668	1	5906	tags=52%, list=41%, signal=87%
GO_EPITHELIAL_CELL_PROLIFERATION	322	0.06578	1.35642	0.127863	0.313646	1	7283	tags=57%, list=50%, signal=111%
GO_PRI_MIRNA_TRANSCRIPTION_BY_RNA_POLYMERASE_II	41	0.176984	1.35564	0.119192	0.314284	1	7009	tags=66%, list=48%, signal=127%
GO_ESTABLISHMENT_OR_MAINTENANCE_OF_MONOPOLAR_CELL_POLARITY	21	0.247008	1.35457	0.132411	0.31521	1	1952	tags=38%, list=13%, signal=44%
GO_REGULATION_OF_CHONDROCYTE_DIFFERENTIATION	42	0.177468	1.3541	0.131313	0.315475	1	10929	tags=93%, list=75%, signal=373%
GO_NEGATIVE_REGULATION_OF_INTRACELLULAR_SIGNAL_TRANSDUCTION	442	0.0556048	1.35325	0.117284	0.31626	1	8460	tags=64%, list=58%, signal=147%
GO_REGULATION_OF_FIBROBLAST_MIGRATION	29	0.207571	1.35323	0.142586	0.315961	1	2001	tags=34%, list=14%, signal=40%
GO_REGULATION_OF_MYELINATION	35	0.193853	1.35221	0.129344	0.316888	1	5081	tags=54%, list=35%, signal=83%
GO_NEURON_MATURATION	46	0.167632	1.35047	0.131931	0.318809	1	4840	tags=50%, list=33%, signal=75%
GO_PEPTIDYL_LYSINE_ACETYLATION	155	0.0934549	1.34972	0.123753	0.319492	1	5128	tags=45%, list=35%, signal=68%
GO_AMINO_ACID_TRANSMEMBRANE_TRANSPORT	75	0.133646	1.3489	0.130081	0.3202	1	8148	tags=69%, list=56%, signal=157%
GO_SECONDARY_METABOLITE_BIOSYNTHETIC_PROCESS	23	0.234844	1.34829	0.142578	0.320687	1	7970	tags=78%, list=55%, signal=173%
GO_POSITIVE_REGULATION_OF_OSTEOCLAST_DIFFERENTIATION	16	0.277442	1.34741	0.157791	0.321419	1	9602	tags=94%, list=66%, signal=276%
GO_NUCLEOTIDE_EXCISION_REPAIR_PREINCISION_COMPLEX_STABILIZATION	20	0.251907	1.34718	0.134269	0.321393	1	5066	tags=60%, list=35%, signal=92%
GO_STEROL_BIOSYNTHETIC_PROCESS	67	0.140713	1.34686	0.126733	0.321473	1	11636	tags=94%, list=80%, signal=468%
GO_PROTEIN_ACYLATION	221	0.0805033	1.3439	0.129741	0.325025	1	5163	tags=43%, list=36%, signal=66%
GO_AUTONOMIC_NERVOUS_SYSTEM_DEVELOPMENT	38	0.188884	1.34334	0.13745	0.325457	1	2617	tags=37%, list=18%, signal=45%
GO_INFLAMMATORY_CELL_APOPTOTIC_PROCESS	16	0.287252	1.34318	0.139583	0.325332	1	5824	tags=69%, list=40%, signal=115%
GO_HOMOTYPIC_CELL_CELL_ADHESION	68	0.135306	1.3427	0.14959	0.325654	1	6167	tags=56%, list=42%, signal=97%
GO_POSITIVE_REGULATION_OF_CELL_SUBSTRATE_ADHESION	106	0.113796	1.34223	0.141509	0.325906	1	6176	tags=54%, list=42%, signal=93%
GO_PROTEIN_AUTOPHOSPHORYLATION	217	0.0778025	1.34196	0.128834	0.325935	1	6256	tags=51%, list=43%, signal=88%
GO_CHOLESTEROL_STORAGE	15	0.294954	1.34181	0.120553	0.32581	1	1531	tags=40%, list=11%, signal=45%
GO_MONOVALENT_INORGANIC_CATION_HOMEOSTASIS	132	0.0990054	1.34139	0.133595	0.325983	1	7606	tags=62%, list=52%, signal=129%
GO_POSITIVE_REGULATION_OF_PROTEIN_DEPHOSPHORYLATION	39	0.179475	1.3397	0.14433	0.327879	1	6345	tags=62%, list=44%, signal=109%
GO_NEGATIVE_REGULATION_OF_CELL_AGING	22	0.237879	1.33875	0.136187	0.328851	1	10426	tags=95%, list=72%, signal=337%
GO_NEGATIVE_REGULATION_OF_SUPRAMOLECULAR_FIBER_ORGANIZATION	116	0.10425	1.33838	0.130081	0.329034	1	5390	tags=47%, list=37%, signal=75%
GO_REGULATION_OF_MUSCLE_ORGAN_DEVELOPMENT	115	0.106245	1.33821	0.122736	0.328945	1	4283	tags=40%, list=29%, signal=56%
GO_MONOCARBOXYLIC_ACID_TRANSPORT	128	0.100477	1.33818	0.128599	0.328647	1	9230	tags=73%, list=63%, signal=199%
GO_RESPONSE_TO_TEMPERATURE_STIMULUS	219	0.0801237	1.33698	0.138577	0.329889	1	6554	tags=53%, list=45%, signal=95%
GO_REGULATION_OF_FEEDING_BEHAVIOR	24	0.225398	1.33693	0.142012	0.329634	1	8845	tags=83%, list=61%, signal=212%
GO_SECONDARY_METABOLIC_PROCESS	44	0.169886	1.33686	0.134122	0.329408	1	11417	tags=95%, list=79%, signal=443%
GO_SPECIFICATION_OF_ANIMAL_ORGAN_IDENTITY	24	0.225783	1.33589	0.144898	0.330342	1	4598	tags=54%, list=32%, signal=79%
GO_CIRCADIAN_REGULATION_OF_GENE_EXPRESSION	54	0.155976	1.3345	0.130604	0.331821	1	6626	tags=61%, list=46%, signal=112%
GO_EXOCYTIC_PROCESS	78	0.133561	1.33364	0.147475	0.332625	1	4406	tags=44%, list=30%, signal=62%
GO_REGULATION_OF_PEPTIDE_SECRETION	370	0.0595411	1.33307	0.142566	0.333007	1	6662	tags=52%, list=46%, signal=93%
GO_POSITIVE_REGULATION_OF_MITOTIC_CELL_CYCLE	140	0.0969687	1.33305	0.142292	0.332712	1	4627	tags=41%, list=32%, signal=60%
GO_VENTRICULAR_CARDIAC_MUSCLE_CELL_MEMBRANE_REPOLARIZATION	23	0.236856	1.33242	0.152941	0.333195	1	6044	tags=65%, list=42%, signal=111%
GO_TRANSEPITHELIAL_TRANSPORT	15	0.285367	1.33188	0.165323	0.333591	1	9426	tags=93%, list=65%, signal=265%
GO_MICROTUBULE_DEPOLYMERIZATION	41	0.174588	1.33178	0.136	0.3334	1	5625	tags=56%, list=39%, signal=91%
GO_PROTEIN_LOCALIZATION_TO_MICROTUBULE	16	0.277029	1.32995	0.143133	0.335422	1	2337	tags=44%, list=16%, signal=52%
GO_REGULATION_OF_CELLULAR_RESPONSE_TO_HEAT	77	0.125821	1.32946	0.145383	0.335717	1	6111	tags=55%, list=42%, signal=94%
GO_ARP2_3_COMPLEX_MEDIATED_ACTIN_NUCLEATION	32	0.202136	1.32824	0.14881	0.337	1	4337	tags=50%, list=30%, signal=71%
GO_EMBRYONIC_HINDLIMB_MORPHOGENESIS	24	0.221478	1.32717	0.143969	0.338158	1	8296	tags=79%, list=57%, signal=184%
GO_RELEASE_OF_SEQUESTERED_CALCIUM_ION_INTO_CYTOSOL_BY_ENDOPLASMIC_RETICULUM	29	0.214825	1.32683	0.151575	0.338307	1	8916	tags=83%, list=61%, signal=213%
GO_REGULATION_OF_NEURON_MIGRATION	38	0.177265	1.32645	0.164948	0.338411	1	5847	tags=58%, list=40%, signal=97%
GO_TYPE_B_PANCREATIC_CELL_DEVELOPMENT	19	0.256167	1.32531	0.149284	0.339541	1	3167	tags=47%, list=22%, signal=60%
GO_POSITIVE_REGULATION_OF_CYTOSOLIC_CALCIUM_ION_CONCENTRATION_INVOLVED_IN_PHOSPHOLIPASE_C_ACTIVATING_G_PROTEIN_COUPLED_SIGNALING_PATHWAY	25	0.221919	1.3248	0.138554	0.339893	1	8411	tags=80%, list=58%, signal=189%
GO_PEPTIDYL_LYSINE_MODIFICATION	348	0.0620126	1.32477	0.140281	0.339622	1	4384	tags=36%, list=30%, signal=51%
GO_REGULATION_OF_HOMOTYPIC_CELL_CELL_ADHESION	21	0.241319	1.32453	0.141732	0.339626	1	5497	tags=62%, list=38%, signal=99%
GO_REGULATION_OF_OSTEOCLAST_DIFFERENTIATION	46	0.165497	1.3243	0.147705	0.339614	1	7400	tags=67%, list=51%, signal=137%
GO_NEUROMUSCULAR_SYNAPTIC_TRANSMISSION	25	0.220098	1.32373	0.157464	0.340038	1	3784	tags=48%, list=26%, signal=65%
GO_NEGATIVE_REGULATION_OF_CALCIUM_MEDIATED_SIGNALING	26	0.220282	1.32211	0.153846	0.341883	1	5191	tags=58%, list=36%, signal=90%
GO_POSITIVE_REGULATION_OF_ERYTHROCYTE_DIFFERENTIATION	25	0.227705	1.32169	0.1537	0.342123	1	8327	tags=80%, list=57%, signal=187%
GO_COVALENT_CHROMATIN_MODIFICATION	416	0.0570079	1.32155	0.140625	0.341981	1	4612	tags=37%, list=32%, signal=53%
GO_ENTEROENDOCRINE_CELL_DIFFERENTIATION	23	0.228744	1.32079	0.140594	0.342713	1	4265	tags=52%, list=29%, signal=74%
GO_RHO_PROTEIN_SIGNAL_TRANSDUCTION	187	0.0844428	1.32076	0.135294	0.342432	1	5008	tags=43%, list=34%, signal=64%
GO_CELL_CELL_ADHESION_MEDIATED_BY_CADHERIN	37	0.18128	1.3183	0.158	0.345513	1	4051	tags=46%, list=28%, signal=64%
GO_REGULATION_OF_GLIOGENESIS	107	0.110174	1.31799	0.14135	0.345606	1	3709	tags=36%, list=26%, signal=49%
GO_POSITIVE_REGULATION_OF_TRANSCRIPTION_ELONGATION_FROM_RNA_POLYMERASE_II_PROMOTER	17	0.264109	1.31765	0.161491	0.345714	1	8994	tags=88%, list=62%, signal=231%
GO_NEGATIVE_REGULATION_OF_SMALL_MOLECULE_METABOLIC_PROCESS	57	0.143135	1.31726	0.148594	0.345912	1	4814	tags=47%, list=33%, signal=71%
GO_REGULATION_OF_HEART_RATE	91	0.118824	1.31699	0.156701	0.345927	1	7870	tags=66%, list=54%, signal=143%
GO_VESICLE_ORGANIZATION	295	0.0668748	1.31631	0.152263	0.34656	1	10039	tags=76%, list=69%, signal=239%
GO_ACTIVATION_OF_PHOSPHOLIPASE_C_ACTIVITY	25	0.219227	1.31618	0.160542	0.346416	1	4960	tags=56%, list=34%, signal=85%
GO_NEGATIVE_REGULATION_OF_MICROTUBULE_DEPOLYMERIZATION	22	0.231749	1.31559	0.16185	0.346849	1	4566	tags=55%, list=31%, signal=79%
GO_RESPONSE_TO_ELECTRICAL_STIMULUS	38	0.183488	1.31477	0.146293	0.347586	1	4226	tags=47%, list=29%, signal=67%
GO_NEGATIVE_REGULATION_OF_NIK_NF_KAPPAB_SIGNALING	19	0.250003	1.31425	0.156379	0.347944	1	6318	tags=68%, list=43%, signal=121%
GO_TUMOR_NECROSIS_FACTOR_SECRETION	16	0.266075	1.31394	0.134615	0.348018	1	3405	tags=50%, list=23%, signal=65%
GO_INORGANIC_ION_IMPORT_ACROSS_PLASMA_MEMBRANE	74	0.132122	1.31392	0.155556	0.347716	1	5948	tags=54%, list=41%, signal=91%
GO_PROTEIN_LOCALIZATION_TO_CELL_SURFACE	55	0.151681	1.31346	0.161885	0.347996	1	7320	tags=65%, list=50%, signal=131%
GO_NEGATIVE_REGULATION_OF_DNA_BINDING_TRANSCRIPTION_FACTOR_ACTIVITY	134	0.0965343	1.3131	0.14741	0.348168	1	5228	tags=46%, list=36%, signal=70%
GO_SPINAL_CORD_DEVELOPMENT	87	0.118091	1.31286	0.155925	0.348157	1	9491	tags=77%, list=65%, signal=220%
GO_PROTEIN_ACETYLATION	180	0.0828181	1.31281	0.139579	0.347891	1	4384	tags=38%, list=30%, signal=54%
GO_EMBRYONIC_SKELETAL_SYSTEM_DEVELOPMENT	90	0.118692	1.3119	0.163065	0.348799	1	10402	tags=83%, list=72%, signal=291%
GO_GENITALIA_DEVELOPMENT	39	0.178603	1.31099	0.152	0.349694	1	8222	tags=74%, list=57%, signal=171%
GO_EYE_PHOTORECEPTOR_CELL_DEVELOPMENT	28	0.209729	1.31094	0.140816	0.349442	1	4226	tags=50%, list=29%, signal=70%
GO_METANEPHRIC_EPITHELIUM_DEVELOPMENT	21	0.242312	1.31021	0.159574	0.350054	1	7560	tags=76%, list=52%, signal=158%
GO_POSITIVE_REGULATION_OF_BLOOD_VESSEL_ENDOTHELIAL_CELL_MIGRATION	52	0.155346	1.30994	0.162551	0.350096	1	5858	tags=56%, list=40%, signal=93%
GO_RESPIRATORY_SYSTEM_DEVELOPMENT	178	0.0851841	1.30989	0.156942	0.349852	1	4004	tags=36%, list=28%, signal=49%
GO_ENERGY_RESERVE_METABOLIC_PROCESS	74	0.128031	1.30842	0.165984	0.351474	1	3256	tags=35%, list=22%, signal=45%
GO_REGULATION_OF_TRANSCRIPTION_REGULATORY_REGION_DNA_BINDING	43	0.16754	1.30711	0.156746	0.353036	1	3319	tags=40%, list=23%, signal=51%
GO_EMBRYONIC_EYE_MORPHOGENESIS	32	0.194327	1.30707	0.165306	0.352751	1	10358	tags=91%, list=71%, signal=314%
GO_MAMMARY_GLAND_EPITHELIAL_CELL_DIFFERENTIATION	16	0.264715	1.30619	0.147541	0.353674	1	8878	tags=88%, list=61%, signal=224%
GO_LONG_CHAIN_FATTY_ACYL_COA_BIOSYNTHETIC_PROCESS	17	0.259561	1.30611	0.158333	0.35347	1	4783	tags=59%, list=33%, signal=88%
GO_MATING	34	0.182755	1.30541	0.170732	0.354063	1	5474	tags=56%, list=38%, signal=89%
GO_RETROGRADE_TRANSPORT_ENDOSOME_TO_PLASMA_MEMBRANE	23	0.226246	1.30481	0.134653	0.354549	1	3669	tags=48%, list=25%, signal=64%
GO_REGULATION_OF_SYNAPTIC_VESICLE_ENDOCYTOSIS	18	0.260726	1.30468	0.166337	0.3544	1	5099	tags=61%, list=35%, signal=94%
GO_DEFINITIVE_HEMOPOIESIS	15	0.278594	1.30433	0.167677	0.354493	1	6616	tags=73%, list=45%, signal=134%
GO_RESPONSE_TO_INORGANIC_SUBSTANCE	476	0.0522047	1.30422	0.133205	0.354297	1	7330	tags=55%, list=50%, signal=108%
GO_EPITHELIAL_TUBE_BRANCHING_INVOLVED_IN_LUNG_MORPHOGENESIS	27	0.215259	1.30415	0.158954	0.354036	1	5492	tags=59%, list=38%, signal=95%
GO_BODY_MORPHOGENESIS	48	0.158718	1.30385	0.162698	0.354118	1	8908	tags=77%, list=61%, signal=198%
GO_METANEPHRIC_NEPHRON_EPITHELIUM_DEVELOPMENT	19	0.250786	1.30375	0.159596	0.353925	1	7072	tags=74%, list=49%, signal=143%
GO_PROTEIN_STABILIZATION	156	0.0904236	1.30288	0.15507	0.354802	1	7181	tags=58%, list=49%, signal=114%
GO_NEUTRAL_LIPID_METABOLIC_PROCESS	92	0.117928	1.30268	0.14053	0.354724	1	5724	tags=51%, list=39%, signal=84%
GO_NEGATIVE_REGULATION_OF_MICROTUBULE_POLYMERIZATION_OR_DEPOLYMERIZATION	33	0.196039	1.30226	0.171079	0.354979	1	7290	tags=70%, list=50%, signal=139%
GO_CORTICAL_CYTOSKELETON_ORGANIZATION	43	0.17138	1.30207	0.14717	0.354911	1	6307	tags=60%, list=43%, signal=106%
GO_REGULATION_OF_RECEPTOR_SIGNALING_PATHWAY_VIA_STAT	84	0.119385	1.30164	0.147573	0.355136	1	7102	tags=61%, list=49%, signal=118%
GO_TELOMERE_CAPPING	38	0.17945	1.30028	0.160569	0.356633	1	6198	tags=61%, list=43%, signal=105%
GO_GLOMERULAR_EPITHELIUM_DEVELOPMENT	18	0.253358	1.29999	0.178715	0.356687	1	5206	tags=61%, list=36%, signal=95%
GO_INCLUSION_BODY_ASSEMBLY	20	0.241654	1.29913	0.149901	0.357525	1	5942	tags=65%, list=41%, signal=110%
GO_POSITIVE_REGULATION_OF_PEPTIDYL_SERINE_PHOSPHORYLATION	78	0.124381	1.29849	0.162214	0.358033	1	6776	tags=59%, list=47%, signal=110%
GO_METANEPHRIC_NEPHRON_MORPHOGENESIS	23	0.226713	1.29829	0.154	0.357993	1	5559	tags=61%, list=38%, signal=98%
GO_POSITIVE_REGULATION_OF_ENDOTHELIAL_CELL_PROLIFERATION	81	0.120651	1.2982	0.164659	0.35781	1	2563	tags=30%, list=18%, signal=36%
GO_RNA_DESTABILIZATION	29	0.198307	1.2965	0.159309	0.359751	1	1634	tags=31%, list=11%, signal=35%
GO_ACID_SECRETION	101	0.110427	1.29561	0.171206	0.360656	1	8051	tags=66%, list=55%, signal=148%
GO_ORGANIC_ACID_TRANSMEMBRANE_TRANSPORT	122	0.10113	1.29516	0.167019	0.360894	1	9626	tags=76%, list=66%, signal=224%
GO_FATTY_ACYL_COA_BIOSYNTHETIC_PROCESS	27	0.208538	1.29479	0.172147	0.361076	1	2358	tags=37%, list=16%, signal=44%
GO_POSITIVE_REGULATION_OF_COLD_INDUCED_THERMOGENESIS	86	0.119675	1.29437	0.170306	0.361325	1	7400	tags=63%, list=51%, signal=127%
GO_NEGATIVE_REGULATION_OF_PROTEIN_DEPHOSPHORYLATION	55	0.146393	1.29432	0.153846	0.361073	1	6339	tags=58%, list=44%, signal=103%
GO_FILOPODIUM_ASSEMBLY	53	0.151074	1.29364	0.175542	0.361668	1	1377	tags=25%, list=9%, signal=27%
GO_CARDIAC_MUSCLE_CELL_MEMBRANE_REPOLARIZATION	33	0.190801	1.29272	0.158763	0.362577	1	6044	tags=61%, list=42%, signal=103%
GO_RECEPTOR_METABOLIC_PROCESS	165	0.0871438	1.29211	0.160494	0.363115	1	1302	tags=18%, list=9%, signal=19%
GO_NEUTRAL_AMINO_ACID_TRANSPORT	34	0.189725	1.29166	0.194389	0.36344	1	6656	tags=65%, list=46%, signal=119%
GO_NEGATIVE_REGULATION_OF_CELLULAR_PROTEIN_LOCALIZATION	100	0.111946	1.28704	0.15534	0.369424	1	7980	tags=66%, list=55%, signal=145%
GO_REGULATION_OF_EXTRINSIC_APOPTOTIC_SIGNALING_PATHWAY_IN_ABSENCE_OF_LIGAND	39	0.17296	1.28671	0.159449	0.369593	1	4948	tags=51%, list=34%, signal=78%
GO_NEGATIVE_REGULATION_OF_BLOOD_PRESSURE	40	0.171745	1.28634	0.179798	0.369729	1	5870	tags=58%, list=40%, signal=96%
GO_LOW_DENSITY_LIPOPROTEIN_PARTICLE_CLEARANCE	28	0.202839	1.28592	0.154618	0.369977	1	4326	tags=50%, list=30%, signal=71%
GO_NEGATIVE_REGULATION_OF_CATION_CHANNEL_ACTIVITY	37	0.179787	1.28592	0.160752	0.369649	1	9182	tags=81%, list=63%, signal=219%
GO_INOSITOL_LIPID_MEDIATED_SIGNALING	156	0.087914	1.28574	0.160164	0.369578	1	4607	tags=40%, list=32%, signal=58%
GO_URETER_DEVELOPMENT	15	0.268658	1.28455	0.173387	0.370871	1	1913	tags=40%, list=13%, signal=46%
GO_INOSITOL_TRISPHOSPHATE_BIOSYNTHETIC_PROCESS	22	0.228926	1.28433	0.163673	0.37085	1	4607	tags=55%, list=32%, signal=80%
GO_MEMBRANE_REPOLARIZATION	41	0.170153	1.28348	0.174257	0.371698	1	6044	tags=59%, list=42%, signal=100%
GO_REGULATION_OF_TRANSMEMBRANE_RECEPTOR_PROTEIN_SERINE_THREONINE_KINASE_SIGNALING_PATHWAY	202	0.0781364	1.28346	0.183398	0.371395	1	9965	tags=76%, list=69%, signal=239%
GO_CELLULAR_RESPONSE_TO_EXTERNAL_STIMULUS	300	0.0656008	1.28307	0.185259	0.371671	1	10359	tags=78%, list=71%, signal=264%
GO_RESPONSE_TO_FIBROBLAST_GROWTH_FACTOR	123	0.100775	1.28296	0.178571	0.371523	1	7413	tags=61%, list=51%, signal=123%
GO_TEMPERATURE_HOMEOSTASIS	155	0.0910683	1.2829	0.182752	0.371278	1	7414	tags=60%, list=51%, signal=121%
GO_HISTONE_METHYLATION	121	0.0985936	1.28239	0.168297	0.371686	1	10355	tags=81%, list=71%, signal=279%
GO_REGULATION_OF_ARP2_3_COMPLEX_MEDIATED_ACTIN_NUCLEATION	16	0.264483	1.28216	0.158203	0.371674	1	4337	tags=56%, list=30%, signal=80%
GO_NEUROTRANSMITTER_RECEPTOR_INTERNALIZATION	25	0.216133	1.28105	0.153689	0.372918	1	8495	tags=80%, list=58%, signal=192%
GO_REGULATION_OF_LIPOPOLYSACCHARIDE_MEDIATED_SIGNALING_PATHWAY	18	0.250543	1.28079	0.174897	0.372916	1	4439	tags=56%, list=31%, signal=80%
GO_ECTODERM_DEVELOPMENT	19	0.245991	1.28054	0.17484	0.372917	1	7907	tags=79%, list=54%, signal=173%
GO_SPINAL_CORD_PATTERNING	19	0.249564	1.28019	0.182004	0.373051	1	5559	tags=63%, list=38%, signal=102%
GO_REGULATION_OF_ACTIN_FILAMENT_BASED_MOVEMENT	39	0.171347	1.28015	0.174757	0.372776	1	6090	tags=59%, list=42%, signal=101%
GO_SENSORY_PERCEPTION_OF_TASTE	22	0.231061	1.27972	0.189824	0.373008	1	10525	tags=95%, list=72%, signal=345%
GO_TRANSCRIPTION_ELONGATION_FROM_RNA_POLYMERASE_II_PROMOTER	80	0.118903	1.27968	0.150476	0.372747	1	4278	tags=41%, list=29%, signal=58%
GO_CELL_AGING	95	0.11136	1.27928	0.153242	0.373013	1	10483	tags=83%, list=72%, signal=296%
GO_POSITIVE_REGULATION_OF_TRANSFORMING_GROWTH_FACTOR_BETA_PRODUCTION	15	0.268374	1.27894	0.18146	0.373137	1	5795	tags=67%, list=40%, signal=111%
GO_MESONEPHROS_DEVELOPMENT	91	0.114133	1.27774	0.17284	0.374499	1	7778	tags=65%, list=53%, signal=139%
GO_PROTEIN_LIPID_COMPLEX_SUBUNIT_ORGANIZATION	34	0.186477	1.27648	0.178357	0.375917	1	5420	tags=56%, list=37%, signal=89%
GO_REGULATION_OF_CYTOKINESIS	76	0.125458	1.27521	0.17759	0.377342	1	2585	tags=30%, list=18%, signal=37%
GO_VENTRAL_SPINAL_CORD_DEVELOPMENT	32	0.19014	1.27491	0.192308	0.377448	1	8601	tags=78%, list=59%, signal=191%
GO_PROTEIN_KINASE_C_ACTIVATING_G_PROTEIN_COUPLED_RECEPTOR_SIGNALING_PATHWAY	25	0.218968	1.27482	0.195473	0.377246	1	892	tags=28%, list=6%, signal=30%
GO_HINDLIMB_MORPHOGENESIS	30	0.196518	1.2745	0.169043	0.37736	1	8296	tags=77%, list=57%, signal=178%
GO_ENERGY_HOMEOSTASIS	31	0.193704	1.27316	0.194332	0.378924	1	6101	tags=61%, list=42%, signal=105%
GO_POSITIVE_REGULATION_OF_RELEASE_OF_SEQUESTERED_CALCIUM_ION_INTO_CYTOSOL	31	0.192719	1.27301	0.198039	0.378801	1	4708	tags=52%, list=32%, signal=76%
GO_GLUCAN_CATABOLIC_PROCESS	20	0.241007	1.27251	0.169697	0.379171	1	3043	tags=45%, list=21%, signal=57%
GO_VASCULOGENESIS	69	0.13196	1.27246	0.174538	0.378913	1	4201	tags=42%, list=29%, signal=59%
GO_GLUCAN_METABOLIC_PROCESS	62	0.137297	1.27205	0.189084	0.379159	1	3171	tags=35%, list=22%, signal=45%
GO_OVULATION_CYCLE_PROCESS	40	0.167767	1.27149	0.181275	0.379548	1	8109	tags=73%, list=56%, signal=163%
GO_POSITIVE_REGULATION_OF_PROTEIN_AUTOPHOSPHORYLATION	25	0.211427	1.27136	0.157025	0.379424	1	9145	tags=84%, list=63%, signal=226%
GO_NEGATIVE_REGULATION_OF_CYTOSKELETON_ORGANIZATION	124	0.0978571	1.2712	0.176699	0.379297	1	5390	tags=47%, list=37%, signal=74%
GO_NEGATIVE_REGULATION_OF_PHOSPHORYLATION	385	0.055835	1.27105	0.166979	0.379212	1	8387	tags=63%, list=58%, signal=145%
GO_NEGATIVE_REGULATION_OF_ENDOTHELIAL_CELL_APOPTOTIC_PROCESS	24	0.221811	1.27062	0.179592	0.379484	1	9503	tags=88%, list=65%, signal=252%
GO_REGULATION_OF_MEGAKARYOCYTE_DIFFERENTIATION	48	0.153434	1.26995	0.178431	0.380142	1	5955	tags=56%, list=41%, signal=95%
GO_NEGATIVE_REGULATION_OF_HORMONE_SECRETION	57	0.142969	1.26968	0.166337	0.380169	1	8133	tags=70%, list=56%, signal=159%
GO_GLUTAMATE_METABOLIC_PROCESS	15	0.274702	1.26953	0.172211	0.380042	1	7642	tags=80%, list=53%, signal=168%
GO_POSITIVE_REGULATION_OF_ACTIN_NUCLEATION	17	0.2585	1.26892	0.199248	0.380567	1	3943	tags=53%, list=27%, signal=73%
GO_RESPONSE_TO_CORTICOSTERONE	20	0.241461	1.2688	0.176829	0.380425	1	7399	tags=75%, list=51%, signal=152%
GO_ORGANIC_HYDROXY_COMPOUND_BIOSYNTHETIC_PROCESS	215	0.075065	1.26863	0.188571	0.380326	1	6296	tags=51%, list=43%, signal=88%
GO_INTERFERON_GAMMA_PRODUCTION	67	0.134547	1.26753	0.175337	0.381525	1	5648	tags=52%, list=39%, signal=85%
GO_KINETOCHORE_ORGANIZATION	20	0.237302	1.26751	0.176471	0.381215	1	4551	tags=55%, list=31%, signal=80%
GO_POSITIVE_REGULATION_OF_INTERLEUKIN_2_PRODUCTION	28	0.198094	1.26673	0.194605	0.381983	1	7511	tags=71%, list=52%, signal=147%
GO_POSITIVE_REGULATION_OF_MUSCLE_HYPERTROPHY	27	0.203922	1.2667	0.186139	0.38169	1	2425	tags=37%, list=17%, signal=44%
GO_CELLULAR_COMPONENT_ASSEMBLY_INVOLVED_IN_MORPHOGENESIS	89	0.115654	1.26628	0.183369	0.381924	1	4373	tags=42%, list=30%, signal=59%
GO_DEVELOPMENTAL_INDUCTION	26	0.211168	1.26628	0.166983	0.381597	1	4764	tags=54%, list=33%, signal=80%
GO_TRANSMEMBRANE_RECEPTOR_PROTEIN_SERINE_THREONINE_KINASE_SIGNALING_PATHWAY	293	0.0636596	1.26597	0.176587	0.381709	1	4601	tags=38%, list=32%, signal=54%
GO_AGING	274	0.0652243	1.26547	0.166667	0.382173	1	10426	tags=78%, list=72%, signal=271%
GO_REGULATION_OF_BMP_SIGNALING_PATHWAY	75	0.126409	1.26536	0.189394	0.382	1	2242	tags=28%, list=15%, signal=33%
GO_NUCLEOTIDE_EXCISION_REPAIR_DNA_DAMAGE_RECOGNITION	23	0.218969	1.26498	0.187135	0.382265	1	9465	tags=87%, list=65%, signal=249%
GO_SMOOTH_MUSCLE_CELL_DIFFERENTIATION	52	0.146722	1.26315	0.178431	0.384575	1	5144	tags=50%, list=35%, signal=77%
GO_SOMITOGENESIS	58	0.141031	1.2625	0.191617	0.385161	1	8236	tags=71%, list=57%, signal=162%
GO_SMOOTH_MUSCLE_CELL_PROLIFERATION	119	0.0940497	1.26216	0.179884	0.38535	1	4386	tags=39%, list=30%, signal=56%
GO_REGULATION_OF_OSTEOBLAST_DIFFERENTIATION	100	0.109485	1.26166	0.185824	0.385725	1	9906	tags=79%, list=68%, signal=246%
GO_RNA_INTERFERENCE	15	0.264473	1.26102	0.179688	0.38629	1	10699	tags=100%, list=74%, signal=378%
GO_RETROGRADE_TRANSPORT_ENDOSOME_TO_GOLGI	72	0.124111	1.25994	0.187135	0.387442	1	6282	tags=56%, list=43%, signal=97%
GO_CEREBELLAR_CORTEX_FORMATION	21	0.229431	1.25934	0.182927	0.387945	1	9132	tags=86%, list=63%, signal=230%
GO_POST_EMBRYONIC_DEVELOPMENT	83	0.11785	1.25686	0.194332	0.391199	1	5128	tags=47%, list=35%, signal=72%
GO_PEPTIDYL_SERINE_MODIFICATION	268	0.0656454	1.25631	0.195736	0.391679	1	2806	tags=26%, list=19%, signal=31%
GO_REGULATION_OF_ANIMAL_ORGAN_MORPHOGENESIS	226	0.0725044	1.25614	0.188679	0.391586	1	7905	tags=62%, list=54%, signal=133%
GO_CELL_DIFFERENTIATION_IN_SPINAL_CORD	37	0.178186	1.25608	0.19057	0.391348	1	6061	tags=59%, list=42%, signal=102%
GO_REGULATION_OF_ENDOCYTOSIS	180	0.0812693	1.25463	0.167315	0.393158	1	9092	tags=71%, list=63%, signal=186%
GO_EATING_BEHAVIOR	27	0.198421	1.25422	0.179325	0.393422	1	6275	tags=63%, list=43%, signal=111%
GO_BONE_MORPHOGENESIS	93	0.109901	1.25377	0.179641	0.393688	1	9513	tags=76%, list=65%, signal=219%
GO_MULTI_MULTICELLULAR_ORGANISM_PROCESS	181	0.0784276	1.25236	0.187867	0.395477	1	10201	tags=78%, list=70%, signal=258%
GO_POSITIVE_REGULATION_OF_FIBROBLAST_PROLIFERATION	46	0.158188	1.2514	0.208	0.396482	1	10035	tags=85%, list=69%, signal=273%
GO_INOSITOL_PHOSPHATE_CATABOLIC_PROCESS	16	0.261368	1.25106	0.198807	0.396641	1	6200	tags=69%, list=43%, signal=120%
GO_INSULIN_SECRETION_INVOLVED_IN_CELLULAR_RESPONSE_TO_GLUCOSE_STIMULUS	57	0.140116	1.25012	0.194444	0.397726	1	3327	tags=37%, list=23%, signal=48%
GO_REGULATION_OF_BIOMINERAL_TISSUE_DEVELOPMENT	73	0.125008	1.24978	0.215292	0.397868	1	10541	tags=85%, list=72%, signal=307%
GO_VASCULAR_PROCESS_IN_CIRCULATORY_SYSTEM	139	0.0911566	1.24849	0.199588	0.399408	1	6114	tags=51%, list=42%, signal=87%
GO_FLUID_TRANSPORT	18	0.240927	1.2479	0.180873	0.399977	1	9426	tags=89%, list=65%, signal=252%
GO_BRAIN_MORPHOGENESIS	31	0.188624	1.24779	0.207039	0.399793	1	7582	tags=71%, list=52%, signal=148%
GO_SERINE_FAMILY_AMINO_ACID_BIOSYNTHETIC_PROCESS	16	0.258244	1.24736	0.186975	0.400087	1	1701	tags=38%, list=12%, signal=42%
GO_RESPONSE_TO_ANGIOTENSIN	24	0.214475	1.24678	0.209581	0.400607	1	5974	tags=63%, list=41%, signal=106%
GO_INSULIN_LIKE_GROWTH_FACTOR_RECEPTOR_SIGNALING_PATHWAY	32	0.186354	1.24652	0.189135	0.400633	1	11837	tags=100%, list=81%, signal=536%
GO_REGULATION_OF_NON_CANONICAL_WNT_SIGNALING_PATHWAY	20	0.233749	1.24606	0.201271	0.400991	1	7511	tags=75%, list=52%, signal=155%
GO_POSITIVE_REGULATION_OF_DENDRITIC_SPINE_MORPHOGENESIS	18	0.247927	1.24565	0.214583	0.401293	1	4477	tags=56%, list=31%, signal=80%
GO_NEGATIVE_REGULATION_OF_ADENYLATE_CYCLASE_ACTIVITY	17	0.246702	1.2442	0.208068	0.403124	1	7536	tags=76%, list=52%, signal=159%
GO_CELLULAR_RESPONSE_TO_STEROL	18	0.246053	1.24413	0.221557	0.402884	1	6120	tags=67%, list=42%, signal=115%
GO_CARDIAC_MUSCLE_TISSUE_MORPHOGENESIS	57	0.139857	1.24318	0.182674	0.403953	1	3841	tags=40%, list=26%, signal=55%
GO_MICROTUBULE_POLYMERIZATION_OR_DEPOLYMERIZATION	101	0.108338	1.24246	0.195076	0.404699	1	2034	tags=25%, list=14%, signal=29%
GO_NEGATIVE_REGULATION_OF_INSULIN_SECRETION	33	0.18044	1.24206	0.218935	0.404919	1	6635	tags=64%, list=46%, signal=117%
GO_ESTABLISHMENT_OR_MAINTENANCE_OF_BIPOLAR_CELL_POLARITY	45	0.1564	1.24169	0.19798	0.405074	1	2579	tags=33%, list=18%, signal=40%
GO_CHONDROCYTE_DIFFERENTIATION	103	0.105197	1.24169	0.205179	0.404745	1	9916	tags=79%, list=68%, signal=245%
GO_POSITIVE_REGULATION_OF_CELL_CYCLE_G1_S_PHASE_TRANSITION	44	0.157056	1.24155	0.183712	0.404609	1	4993	tags=50%, list=34%, signal=76%
GO_EAR_MORPHOGENESIS	98	0.106641	1.24127	0.201161	0.404698	1	6620	tags=56%, list=46%, signal=102%
GO_MESENCHYMAL_CELL_PROLIFERATION	43	0.155714	1.24116	0.18146	0.404562	1	9916	tags=84%, list=68%, signal=262%
GO_REGULATION_OF_CELL_AGING	41	0.161477	1.24078	0.196429	0.404775	1	10426	tags=88%, list=72%, signal=309%
GO_NEURON_PROJECTION_REGENERATION	55	0.139863	1.23962	0.192771	0.406111	1	5376	tags=51%, list=37%, signal=80%
GO_ACTIVATION_OF_PROTEIN_KINASE_B_ACTIVITY	30	0.191529	1.23895	0.218992	0.406793	1	5460	tags=57%, list=38%, signal=91%
GO_CARDIAC_MUSCLE_CONTRACTION	120	0.0964753	1.23886	0.190945	0.406582	1	6121	tags=52%, list=42%, signal=88%
GO_NEGATIVE_REGULATION_OF_GLIOGENESIS	37	0.171758	1.23868	0.187008	0.406479	1	2617	tags=35%, list=18%, signal=43%
GO_DEVELOPMENTAL_PIGMENTATION	41	0.161323	1.23802	0.178	0.407127	1	5108	tags=51%, list=35%, signal=79%
GO_EPITHELIAL_TO_MESENCHYMAL_TRANSITION_INVOLVED_IN_ENDOCARDIAL_CUSHION_FORMATION	15	0.261073	1.23778	0.211321	0.407141	1	7840	tags=80%, list=54%, signal=173%
GO_POLYOL_METABOLIC_PROCESS	62	0.136547	1.23764	0.220441	0.40703	1	6231	tags=56%, list=43%, signal=98%
GO_SODIUM_ION_HOMEOSTASIS	40	0.166401	1.23684	0.202268	0.407919	1	2312	tags=33%, list=16%, signal=39%
GO_NUCLEOTIDE_EXCISION_REPAIR_DNA_DUPLEX_UNWINDING	21	0.223312	1.23662	0.217213	0.407913	1	5066	tags=57%, list=35%, signal=88%
GO_DETECTION_OF_ABIOTIC_STIMULUS	106	0.104785	1.23632	0.200828	0.408006	1	4797	tags=43%, list=33%, signal=64%
GO_PHOSPHATIDYLINOSITOL_METABOLIC_PROCESS	92	0.108031	1.23621	0.198758	0.407858	1	8238	tags=67%, list=57%, signal=154%
GO_OLIGOSACCHARIDE_METABOLIC_PROCESS	17	0.248213	1.2361	0.215569	0.407685	1	3237	tags=47%, list=22%, signal=60%
GO_BODY_FLUID_SECRETION	79	0.120426	1.23583	0.209581	0.407743	1	7277	tags=62%, list=50%, signal=123%
GO_REGULATION_OF_SYSTEMIC_ARTERIAL_BLOOD_PRESSURE_MEDIATED_BY_A_CHEMICAL_SIGNAL	36	0.172557	1.23466	0.214008	0.409123	1	11230	tags=94%, list=77%, signal=414%
GO_WALKING_BEHAVIOR	29	0.191602	1.23337	0.220676	0.410607	1	4740	tags=52%, list=33%, signal=77%
GO_REGULATION_OF_STEM_CELL_POPULATION_MAINTENANCE	22	0.222934	1.23334	0.207171	0.410318	1	6016	tags=64%, list=41%, signal=108%
GO_CELLULAR_SENESCENCE	58	0.135243	1.23282	0.195358	0.410769	1	9072	tags=76%, list=62%, signal=201%
GO_NUCLEUS_LOCALIZATION	21	0.22261	1.23224	0.184891	0.411342	1	10616	tags=95%, list=73%, signal=352%
GO_REGULATION_OF_LYASE_ACTIVITY	39	0.16682	1.23088	0.227799	0.413104	1	11003	tags=92%, list=76%, signal=378%
GO_POSITIVE_REGULATION_OF_ERBB_SIGNALING_PATHWAY	27	0.200214	1.22882	0.209446	0.415861	1	3556	tags=44%, list=24%, signal=59%
GO_LEUKOCYTE_ADHESION_TO_VASCULAR_ENDOTHELIAL_CELL	25	0.204712	1.22805	0.21172	0.416672	1	2844	tags=40%, list=20%, signal=50%
GO_REGULATION_OF_RECEPTOR_RECYCLING	23	0.216918	1.22721	0.205179	0.417506	1	7598	tags=74%, list=52%, signal=155%
GO_HEART_FORMATION	22	0.213223	1.22621	0.186094	0.41866	1	6818	tags=68%, list=47%, signal=128%
GO_POSITIVE_REGULATION_OF_CALCIUM_ION_TRANSMEMBRANE_TRANSPORTER_ACTIVITY	35	0.16956	1.22519	0.192	0.419819	1	3356	tags=40%, list=23%, signal=52%
GO_PEPTIDYL_THREONINE_MODIFICATION	111	0.100302	1.22496	0.203522	0.419789	1	5233	tags=46%, list=36%, signal=71%
GO_PHAGOCYTOSIS	216	0.0717867	1.22447	0.222664	0.420235	1	10483	tags=79%, list=72%, signal=279%
GO_REGULATION_OF_CARDIOCYTE_DIFFERENTIATION	40	0.164791	1.22407	0.23374	0.420556	1	3426	tags=40%, list=24%, signal=52%
GO_CELLULAR_RESPONSE_TO_LIPOPROTEIN_PARTICLE_STIMULUS	28	0.19587	1.22384	0.2	0.420533	1	1311	tags=29%, list=9%, signal=31%
GO_RESPONSE_TO_PH	34	0.174131	1.22348	0.227723	0.420733	1	4316	tags=47%, list=30%, signal=67%
GO_REGULATION_OF_CARTILAGE_DEVELOPMENT	57	0.139473	1.22269	0.220374	0.421579	1	10990	tags=89%, list=76%, signal=365%
GO_REGULATION_OF_PHOSPHOLIPASE_ACTIVITY	57	0.139017	1.22232	0.219462	0.421777	1	7680	tags=67%, list=53%, signal=141%
GO_RESPONSE_TO_PAIN	28	0.191328	1.22212	0.219697	0.421703	1	10206	tags=89%, list=70%, signal=299%
GO_POSITIVE_REGULATION_OF_HORMONE_SECRETION	105	0.0988598	1.22178	0.205029	0.42189	1	6189	tags=52%, list=43%, signal=91%
GO_REGULATION_OF_ERYTHROCYTE_DIFFERENTIATION	40	0.164705	1.22126	0.212	0.422321	1	5245	tags=52%, list=36%, signal=82%
GO_REGULATION_OF_BICELLULAR_TIGHT_JUNCTION_ASSEMBLY	18	0.236138	1.22097	0.20935	0.422394	1	6264	tags=67%, list=43%, signal=117%
GO_POSITIVE_REGULATION_OF_TRANSMEMBRANE_RECEPTOR_PROTEIN_SERINE_THREONINE_KINASE_SIGNALING_PATHWAY	91	0.110633	1.2201	0.202783	0.42338	1	9906	tags=79%, list=68%, signal=247%
GO_REGULATION_OF_NUCLEAR_TRANSCRIBED_MRNA_CATABOLIC_PROCESS_DEADENYLATION_DEPENDENT_DECAY	18	0.23512	1.22009	0.228571	0.423054	1	4663	tags=56%, list=32%, signal=82%
GO_INOSITOL_PHOSPHATE_METABOLIC_PROCESS	45	0.15491	1.21964	0.212524	0.423394	1	5509	tags=53%, list=38%, signal=86%
GO_CRANIAL_NERVE_MORPHOGENESIS	18	0.23893	1.21813	0.245243	0.425354	1	9455	tags=89%, list=65%, signal=254%
GO_AXON_REGENERATION	46	0.152465	1.21792	0.220273	0.425355	1	5376	tags=52%, list=37%, signal=83%
GO_MITOPHAGY	20	0.227565	1.2171	0.211694	0.426219	1	9055	tags=85%, list=62%, signal=225%
GO_ANTIGEN_PROCESSING_AND_PRESENTATION_OF_PEPTIDE_OR_POLYSACCHARIDE_ANTIGEN_VIA_MHC_CLASS_II	87	0.113145	1.21645	0.215649	0.42688	1	11234	tags=89%, list=77%, signal=387%
GO_NEGATIVE_REGULATION_OF_GENE_EXPRESSION_EPIGENETIC	80	0.113914	1.21605	0.205339	0.427164	1	6895	tags=59%, list=47%, signal=111%
GO_POSITIVE_REGULATION_OF_REPRODUCTIVE_PROCESS	57	0.135912	1.21553	0.221983	0.427604	1	5684	tags=53%, list=39%, signal=86%
GO_TUMOR_NECROSIS_FACTOR_SUPERFAMILY_CYTOKINE_PRODUCTION	114	0.0987189	1.21524	0.206166	0.427699	1	5463	tags=47%, list=38%, signal=75%
GO_POSITIVE_REGULATION_OF_MUSCLE_CELL_APOPTOTIC_PROCESS	22	0.219284	1.21504	0.21748	0.427669	1	10035	tags=91%, list=69%, signal=293%
GO_ENDOCRINE_PROCESS	66	0.127268	1.21457	0.205021	0.428058	1	5648	tags=52%, list=39%, signal=84%
GO_PATHWAY_RESTRICTED_SMAD_PROTEIN_PHOSPHORYLATION	55	0.138055	1.21422	0.21499	0.428258	1	9897	tags=82%, list=68%, signal=255%
GO_POSITIVE_REGULATION_OF_PROTEIN_KINASE_B_SIGNALING	133	0.090679	1.21223	0.219316	0.430984	1	4378	tags=39%, list=30%, signal=55%
GO_APOPTOTIC_PROCESS_INVOLVED_IN_MORPHOGENESIS	18	0.244959	1.21207	0.205534	0.430861	1	5328	tags=61%, list=37%, signal=96%
GO_CARBOHYDRATE_TRANSPORT	113	0.0970293	1.21194	0.227533	0.430712	1	6063	tags=51%, list=42%, signal=87%
GO_REGULATION_OF_GENE_SILENCING	104	0.105239	1.21177	0.236686	0.430614	1	7009	tags=59%, list=48%, signal=112%
GO_REGULATION_OF_HETEROTYPIC_CELL_CELL_ADHESION	16	0.251532	1.21106	0.208678	0.431339	1	5434	tags=63%, list=37%, signal=100%
GO_RESPONSE_TO_CORTICOSTEROID	145	0.0865357	1.21017	0.220441	0.43239	1	5974	tags=50%, list=41%, signal=83%
GO_REGULATION_OF_MUSCLE_CONTRACTION	141	0.0888408	1.20813	0.215686	0.435165	1	8208	tags=65%, list=56%, signal=148%
GO_NEGATIVE_REGULATION_OF_CARBOHYDRATE_METABOLIC_PROCESS	37	0.169151	1.20693	0.222868	0.436723	1	5406	tags=54%, list=37%, signal=86%
GO_BIOMINERAL_TISSUE_DEVELOPMENT	122	0.0946249	1.20612	0.23	0.437656	1	9839	tags=77%, list=68%, signal=236%
GO_POSITIVE_REGULATION_OF_ANTIGEN_RECEPTOR_MEDIATED_SIGNALING_PATHWAY	21	0.221935	1.20608	0.23382	0.437371	1	5086	tags=57%, list=35%, signal=88%
GO_VASCULAR_ENDOTHELIAL_GROWTH_FACTOR_PRODUCTION	29	0.189191	1.20521	0.208163	0.438385	1	4775	tags=52%, list=33%, signal=77%
GO_REGULATION_OF_CARDIAC_MUSCLE_TISSUE_DEVELOPMENT	67	0.123886	1.20486	0.24	0.438579	1	4283	tags=42%, list=29%, signal=59%
GO_LABYRINTHINE_LAYER_MORPHOGENESIS	17	0.23866	1.20428	0.232955	0.439149	1	5942	tags=65%, list=41%, signal=109%
GO_MONONUCLEAR_CELL_DIFFERENTIATION	30	0.181771	1.20402	0.241715	0.439197	1	8510	tags=77%, list=59%, signal=184%
GO_GLYCOLYTIC_PROCESS_THROUGH_FRUCTOSE_6_PHOSPHATE	24	0.202984	1.20397	0.21328	0.438904	1	4929	tags=54%, list=34%, signal=82%
GO_NEUROTRANSMITTER_REUPTAKE	20	0.224198	1.20323	0.230143	0.439734	1	2560	tags=40%, list=18%, signal=48%
GO_SENSORY_PERCEPTION	420	0.0514615	1.20127	0.231537	0.44251	1	10525	tags=77%, list=72%, signal=272%
GO_TRABECULA_MORPHOGENESIS	45	0.152326	1.20112	0.231707	0.442387	1	4577	tags=47%, list=31%, signal=68%
GO_REGULATION_OF_DNA_TEMPLATED_TRANSCRIPTION_ELONGATION	46	0.150497	1.20086	0.237895	0.44244	1	4140	tags=43%, list=28%, signal=61%
GO_REGULATION_OF_STRIATED_MUSCLE_CONTRACTION	80	0.112429	1.20061	0.230916	0.442491	1	8916	tags=73%, list=61%, signal=186%
GO_INDOLE_CONTAINING_COMPOUND_METABOLIC_PROCESS	17	0.243301	1.19978	0.224359	0.443493	1	6730	tags=71%, list=46%, signal=131%
GO_POSITIVE_REGULATION_OF_TRANSCRIPTION_REGULATORY_REGION_DNA_BINDING	21	0.219042	1.19952	0.24846	0.443544	1	5128	tags=57%, list=35%, signal=88%
GO_REGULATION_OF_ENDOTHELIAL_CELL_MIGRATION	144	0.0869932	1.19947	0.214876	0.443264	1	2180	tags=24%, list=15%, signal=27%
GO_ENDOCRINE_PANCREAS_DEVELOPMENT	36	0.171462	1.19882	0.22158	0.443968	1	3167	tags=39%, list=22%, signal=50%
GO_SIALYLATION	19	0.232995	1.19822	0.252988	0.444538	1	6565	tags=68%, list=45%, signal=125%
GO_REGULATION_OF_MULTI_ORGANISM_PROCESS	299	0.0607912	1.19769	0.207661	0.445024	1	7158	tags=55%, list=49%, signal=106%
GO_NEGATIVE_REGULATION_OF_CELLULAR_SENESCENCE	17	0.240591	1.19757	0.238956	0.444841	1	10191	tags=94%, list=70%, signal=314%
GO_METANEPHRIC_NEPHRON_DEVELOPMENT	36	0.174935	1.19629	0.230769	0.446462	1	7560	tags=69%, list=52%, signal=144%
GO_HISTONE_H3_K9_TRIMETHYLATION	15	0.252986	1.19509	0.258	0.447999	1	6988	tags=73%, list=48%, signal=141%
GO_RESPONSE_TO_ANTINEOPLASTIC_AGENT	85	0.110544	1.19409	0.232645	0.449244	1	2849	tags=31%, list=20%, signal=38%
GO_FEMALE_GENITALIA_DEVELOPMENT	17	0.236663	1.19325	0.231683	0.450196	1	5971	tags=65%, list=41%, signal=110%
GO_DNA_CONFORMATION_CHANGE	205	0.0722303	1.19306	0.221797	0.450155	1	8398	tags=65%, list=58%, signal=151%
GO_NEGATIVE_REGULATION_OF_CATECHOLAMINE_SECRETION	15	0.257163	1.19299	0.227926	0.449915	1	2080	tags=40%, list=14%, signal=47%
GO_REGULATION_OF_SMOOTH_MUSCLE_CONTRACTION	56	0.136679	1.1929	0.231683	0.449721	1	11003	tags=89%, list=76%, signal=365%
GO_ENDODERM_DEVELOPMENT	59	0.132458	1.19282	0.250497	0.449491	1	3996	tags=41%, list=27%, signal=56%
GO_REGULATION_OF_PHOSPHOLIPASE_C_ACTIVITY	39	0.165106	1.19275	0.235174	0.449236	1	7672	tags=69%, list=53%, signal=146%
GO_SMOOTH_MUSCLE_CONTRACTION	94	0.10568	1.19185	0.23374	0.450302	1	11003	tags=86%, list=76%, signal=352%
GO_REGULATION_OF_RECEPTOR_LOCALIZATION_TO_SYNAPSE	16	0.244785	1.19043	0.230159	0.452111	1	5532	tags=63%, list=38%, signal=101%
GO_PHARYNGEAL_SYSTEM_DEVELOPMENT	23	0.212852	1.18942	0.238683	0.453357	1	5128	tags=57%, list=35%, signal=87%
GO_FIBROBLAST_MIGRATION	37	0.166789	1.1894	0.230303	0.453036	1	1510	tags=27%, list=10%, signal=30%
GO_REGULATION_OF_HORMONE_LEVELS	404	0.0509301	1.18879	0.242	0.4536	1	6190	tags=48%, list=43%, signal=80%
GO_RNA_CAPPING	32	0.174505	1.18872	0.251497	0.453351	1	7919	tags=72%, list=54%, signal=157%
GO_POSITIVE_REGULATION_OF_DNA_TEMPLATED_TRANSCRIPTION_ELONGATION	29	0.183543	1.18863	0.225379	0.453143	1	9370	tags=83%, list=64%, signal=232%
GO_VIRAL_GENOME_REPLICATION	87	0.108673	1.18821	0.241584	0.453417	1	9460	tags=76%, list=65%, signal=216%
GO_POSITIVE_REGULATION_OF_CHROMOSOME_ORGANIZATION	157	0.0828606	1.18802	0.237687	0.453318	1	4735	tags=41%, list=33%, signal=60%
GO_AMYLOID_PRECURSOR_PROTEIN_METABOLIC_PROCESS	53	0.138196	1.18715	0.249042	0.454399	1	6228	tags=57%, list=43%, signal=99%
GO_ACYLGLYCEROL_METABOLIC_PROCESS	49	0.141942	1.18701	0.244533	0.454251	1	5658	tags=53%, list=39%, signal=87%
GO_DEOXYRIBONUCLEOTIDE_BIOSYNTHETIC_PROCESS	15	0.258746	1.18699	0.272374	0.453931	1	2057	tags=40%, list=14%, signal=47%
GO_PROTEIN_LOCALIZATION_TO_PLASMA_MEMBRANE	235	0.0652387	1.18628	0.238921	0.454631	1	5625	tags=45%, list=39%, signal=72%
GO_SMAD_PROTEIN_SIGNAL_TRANSDUCTION	57	0.1337	1.18606	0.255489	0.454612	1	9798	tags=81%, list=67%, signal=246%
GO_NEGATIVE_REGULATION_OF_MUSCLE_HYPERTROPHY	24	0.199144	1.18535	0.220974	0.455404	1	3167	tags=42%, list=22%, signal=53%
GO_POSITIVE_REGULATION_OF_FOCAL_ADHESION_ASSEMBLY	24	0.200561	1.18523	0.246914	0.455238	1	6176	tags=63%, list=42%, signal=108%
GO_CYCLIC_NUCLEOTIDE_BIOSYNTHETIC_PROCESS	19	0.22587	1.1841	0.246988	0.456734	1	3607	tags=47%, list=25%, signal=63%
GO_GLUCOSE_METABOLIC_PROCESS	101	0.0987596	1.18341	0.258427	0.457398	1	4476	tags=41%, list=31%, signal=58%
GO_STRIATED_MUSCLE_CONTRACTION	150	0.0833111	1.18266	0.254202	0.45823	1	4229	tags=37%, list=29%, signal=52%
GO_CYTOPLASMIC_PATTERN_RECOGNITION_RECEPTOR_SIGNALING_PATHWAY	57	0.131365	1.18187	0.230769	0.459166	1	3964	tags=40%, list=27%, signal=55%
GO_REGULATION_OF_ANION_TRANSPORT	84	0.108357	1.18114	0.244576	0.459934	1	2241	tags=26%, list=15%, signal=31%
GO_POSITIVE_REGULATION_OF_MRNA_CATABOLIC_PROCESS	45	0.150543	1.18094	0.250973	0.459933	1	4926	tags=49%, list=34%, signal=74%
GO_REGULATION_OF_PROTEIN_LOCALIZATION_TO_MEMBRANE	163	0.0819621	1.18079	0.258252	0.459818	1	5690	tags=47%, list=39%, signal=77%
GO_POLYSACCHARIDE_BIOSYNTHETIC_PROCESS	69	0.118278	1.18027	0.232323	0.460251	1	3556	tags=36%, list=24%, signal=48%
GO_TIGHT_JUNCTION_ORGANIZATION	53	0.14051	1.18015	0.244444	0.460118	1	9487	tags=79%, list=65%, signal=227%
GO_POSITIVE_REGULATION_OF_RECEPTOR_MEDIATED_ENDOCYTOSIS	44	0.14671	1.18015	0.244726	0.459769	1	1838	tags=27%, list=13%, signal=31%
GO_NEGATIVE_REGULATION_OF_SMALL_GTPASE_MEDIATED_SIGNAL_TRANSDUCTION	52	0.135526	1.17921	0.265655	0.460869	1	10340	tags=85%, list=71%, signal=292%
GO_PEPTIDYL_LYSINE_TRIMETHYLATION	37	0.165298	1.17887	0.281059	0.461061	1	7034	tags=65%, list=48%, signal=125%
GO_MUSCLE_CELL_APOPTOTIC_PROCESS	55	0.135321	1.1779	0.255769	0.46224	1	10201	tags=84%, list=70%, signal=279%
GO_CGMP_MEDIATED_SIGNALING	28	0.188798	1.17781	0.255765	0.462053	1	1933	tags=32%, list=13%, signal=37%
GO_UTERUS_DEVELOPMENT	19	0.226541	1.17752	0.24717	0.462163	1	5128	tags=58%, list=35%, signal=89%
GO_COCHLEA_DEVELOPMENT	44	0.151469	1.17742	0.258064	0.461968	1	447	tags=18%, list=3%, signal=19%
GO_POSITIVE_REGULATION_OF_LYASE_ACTIVITY	17	0.24358	1.17677	0.261477	0.462614	1	11003	tags=100%, list=76%, signal=410%
GO_REGULATION_OF_HIGH_VOLTAGE_GATED_CALCIUM_CHANNEL_ACTIVITY	15	0.253266	1.17643	0.27	0.462829	1	5045	tags=60%, list=35%, signal=92%
GO_PROTEIN_TRANSPORT_ALONG_MICROTUBULE	63	0.124917	1.17623	0.251908	0.462819	1	7885	tags=67%, list=54%, signal=145%
GO_INACTIVATION_OF_MAPK_ACTIVITY	26	0.199218	1.17607	0.255814	0.462714	1	7734	tags=73%, list=53%, signal=156%
GO_REGULATION_OF_PLATELET_AGGREGATION	16	0.247195	1.17543	0.265594	0.463381	1	5497	tags=63%, list=38%, signal=100%
GO_REGULATION_OF_CELLULAR_AMIDE_METABOLIC_PROCESS	356	0.0540068	1.17432	0.235294	0.464733	1	1888	tags=18%, list=13%, signal=20%
GO_NUCLEOSOME_ORGANIZATION	96	0.103408	1.17421	0.260521	0.464571	1	6988	tags=58%, list=48%, signal=112%
GO_RESPONSE_TO_INTERLEUKIN_4	29	0.181286	1.17328	0.252525	0.465732	1	11910	tags=100%, list=82%, signal=551%
GO_REGULATION_OF_INTRACELLULAR_ESTROGEN_RECEPTOR_SIGNALING_PATHWAY	35	0.165764	1.17315	0.256311	0.465594	1	5073	tags=51%, list=35%, signal=79%
GO_LABYRINTHINE_LAYER_DEVELOPMENT	41	0.152728	1.17311	0.247485	0.465307	1	5942	tags=56%, list=41%, signal=95%
GO_CARDIAC_MUSCLE_CELL_DIFFERENTIATION	96	0.103301	1.17292	0.258964	0.465257	1	3657	tags=35%, list=25%, signal=47%
GO_POSITIVE_REGULATION_OF_CAMP_MEDIATED_SIGNALING	19	0.224888	1.17284	0.281188	0.465036	1	5152	tags=58%, list=35%, signal=90%
GO_ENTRY_INTO_OTHER_ORGANISM_INVOLVED_IN_SYMBIOTIC_INTERACTION	112	0.0946454	1.1722	0.27821	0.465734	1	3697	tags=35%, list=25%, signal=46%
GO_REGULATION_OF_SISTER_CHROMATID_COHESION	19	0.224026	1.17209	0.252941	0.465572	1	8226	tags=79%, list=57%, signal=182%
GO_CELL_PROLIFERATION_IN_FOREBRAIN	23	0.200433	1.17182	0.232932	0.465659	1	2147	tags=35%, list=15%, signal=41%
GO_POLYOL_CATABOLIC_PROCESS	22	0.212328	1.17126	0.269461	0.466184	1	5509	tags=59%, list=38%, signal=95%
GO_POSITIVE_REGULATION_OF_ION_TRANSMEMBRANE_TRANSPORT	134	0.0874328	1.17006	0.255403	0.467761	1	4708	tags=41%, list=32%, signal=60%
GO_EMBRYONIC_DIGIT_MORPHOGENESIS	52	0.138268	1.16987	0.26626	0.467715	1	8902	tags=75%, list=61%, signal=193%
GO_POSITIVE_REGULATION_OF_SMOOTH_MUSCLE_CONTRACTION	28	0.185978	1.16771	0.292585	0.470944	1	10803	tags=93%, list=74%, signal=360%
GO_REGULATION_OF_ANION_TRANSMEMBRANE_TRANSPORT	24	0.201428	1.1669	0.25813	0.471918	1	9193	tags=83%, list=63%, signal=226%
GO_REGULATION_OF_BONE_DEVELOPMENT	18	0.225978	1.16539	0.273663	0.474063	1	10451	tags=94%, list=72%, signal=335%
GO_HISTONE_H3_ACETYLATION	56	0.131664	1.16462	0.275	0.474996	1	4324	tags=43%, list=30%, signal=61%
GO_REGULATION_OF_DEFENSE_RESPONSE_TO_VIRUS	54	0.137843	1.16421	0.270115	0.47524	1	7158	tags=63%, list=49%, signal=124%
GO_GLOMERULAR_EPITHELIAL_CELL_DIFFERENTIATION	15	0.242184	1.16287	0.272727	0.477006	1	5206	tags=60%, list=36%, signal=93%
GO_NEGATIVE_REGULATION_OF_EPITHELIAL_CELL_PROLIFERATION	109	0.096157	1.16232	0.258799	0.477515	1	7283	tags=60%, list=50%, signal=119%
GO_MACROMOLECULE_METHYLATION	254	0.0628516	1.16147	0.270751	0.478569	1	7059	tags=55%, list=49%, signal=104%
GO_SEGMENTATION	82	0.110918	1.16132	0.25625	0.478454	1	10277	tags=82%, list=71%, signal=277%
GO_REGULATION_OF_TRANSMISSION_OF_NERVE_IMPULSE	16	0.238615	1.16108	0.245902	0.478494	1	10166	tags=94%, list=70%, signal=311%
GO_REGULATION_OF_ORGANIC_ACID_TRANSPORT	51	0.13806	1.16095	0.273085	0.478349	1	9689	tags=80%, list=67%, signal=240%
GO_ESTABLISHMENT_OR_MAINTENANCE_OF_CELL_POLARITY	196	0.0730588	1.16059	0.248555	0.478598	1	7409	tags=58%, list=51%, signal=117%
GO_POSITIVE_REGULATION_OF_I_KAPPAB_KINASE_NF_KAPPAB_SIGNALING	152	0.0808941	1.16033	0.288235	0.478629	1	7541	tags=60%, list=52%, signal=123%
GO_VASCULAR_ENDOTHELIAL_CELL_PROLIFERATION	16	0.245499	1.15882	0.276718	0.480758	1	2795	tags=44%, list=19%, signal=54%
GO_REGULATION_OF_CHROMOSOME_ORGANIZATION	300	0.0579932	1.15881	0.245203	0.480414	1	7462	tags=57%, list=51%, signal=115%
GO_RESPONSE_TO_CATECHOLAMINE	33	0.170239	1.15868	0.267347	0.480263	1	4139	tags=45%, list=28%, signal=63%
GO_NEGATIVE_REGULATION_OF_JNK_CASCADE	30	0.177733	1.1586	0.270217	0.480043	1	11477	tags=97%, list=79%, signal=458%
GO_CELL_CELL_JUNCTION_ASSEMBLY	114	0.0917587	1.15749	0.272366	0.481412	1	10921	tags=84%, list=75%, signal=336%
GO_RESPONSE_TO_MITOCHONDRIAL_DEPOLARISATION	19	0.219644	1.15682	0.274854	0.482199	1	9055	tags=84%, list=62%, signal=223%
GO_COLUMNAR_CUBOIDAL_EPITHELIAL_CELL_DIFFERENTIATION	88	0.104833	1.15609	0.264957	0.483061	1	3276	tags=33%, list=23%, signal=42%
GO_BRANCHING_INVOLVED_IN_BLOOD_VESSEL_MORPHOGENESIS	26	0.188445	1.15574	0.262452	0.48327	1	9009	tags=81%, list=62%, signal=212%
GO_CELLULAR_RESPONSE_TO_PH	18	0.225894	1.15573	0.276859	0.482922	1	4797	tags=56%, list=33%, signal=83%
GO_TOXIN_TRANSPORT	35	0.165309	1.15492	0.272541	0.483862	1	7988	tags=71%, list=55%, signal=158%
GO_NEPHRIC_DUCT_DEVELOPMENT	15	0.244373	1.15402	0.258586	0.484985	1	10991	tags=100%, list=76%, signal=409%
GO_MEMBRANE_FUSION	125	0.0888946	1.15392	0.269006	0.484799	1	10002	tags=78%, list=69%, signal=246%
GO_HAIR_CELL_DIFFERENTIATION	33	0.165989	1.15372	0.28629	0.484772	1	6404	tags=61%, list=44%, signal=108%
GO_SENSORY_PERCEPTION_OF_CHEMICAL_STIMULUS	59	0.128095	1.15366	0.269841	0.484498	1	10714	tags=86%, list=74%, signal=327%
GO_INOSITOL_PHOSPHATE_BIOSYNTHETIC_PROCESS	39	0.159454	1.15357	0.272381	0.484301	1	4771	tags=49%, list=33%, signal=72%
GO_REGULATION_OF_TRANSCRIPTION_ELONGATION_FROM_RNA_POLYMERASE_II_PROMOTER	28	0.185319	1.15339	0.254509	0.484231	1	5619	tags=57%, list=39%, signal=93%
GO_REGULATION_OF_NUCLEOBASE_CONTAINING_COMPOUND_TRANSPORT	16	0.23834	1.15269	0.289916	0.485036	1	2899	tags=44%, list=20%, signal=55%
GO_BRANCHING_INVOLVED_IN_SALIVARY_GLAND_MORPHOGENESIS	21	0.211736	1.15254	0.271084	0.484927	1	8004	tags=76%, list=55%, signal=169%
GO_REGULATION_OF_PROTEIN_LOCALIZATION_TO_PLASMA_MEMBRANE	83	0.107711	1.15222	0.278311	0.485088	1	5625	tags=49%, list=39%, signal=80%
GO_IN_UTERO_EMBRYONIC_DEVELOPMENT	308	0.0572824	1.15159	0.270213	0.485718	1	8296	tags=63%, list=57%, signal=143%
GO_DORSAL_SPINAL_CORD_DEVELOPMENT	18	0.226269	1.15149	0.257253	0.485519	1	1560	tags=33%, list=11%, signal=37%
GO_POSITIVE_REGULATION_OF_JUN_KINASE_ACTIVITY	66	0.121926	1.15013	0.276688	0.487352	1	4844	tags=45%, list=33%, signal=68%
GO_NEGATIVE_REGULATION_OF_RHO_PROTEIN_SIGNAL_TRANSDUCTION	20	0.222352	1.14962	0.242604	0.487804	1	11312	tags=100%, list=78%, signal=450%
GO_REGULATION_OF_RUFFLE_ASSEMBLY	27	0.18518	1.14921	0.272201	0.488098	1	5390	tags=56%, list=37%, signal=88%
GO_ACTIVATION_OF_GTPASE_ACTIVITY	76	0.109891	1.14891	0.258727	0.488227	1	6063	tags=53%, list=42%, signal=90%
GO_LIPID_PHOSPHORYLATION	60	0.124918	1.14788	0.266667	0.489535	1	3522	tags=37%, list=24%, signal=48%
GO_ADIPOSE_TISSUE_DEVELOPMENT	38	0.158443	1.14691	0.278788	0.490817	1	6120	tags=58%, list=42%, signal=100%
GO_REGULATION_OF_PH	85	0.106818	1.14615	0.27451	0.491667	1	9404	tags=75%, list=65%, signal=212%
GO_POSITIVE_REGULATION_OF_TRANSPORTER_ACTIVITY	101	0.0953651	1.14531	0.27907	0.492739	1	4669	tags=42%, list=32%, signal=61%
GO_REGULATION_OF_DNA_METABOLIC_PROCESS	240	0.0639782	1.14436	0.268102	0.493953	1	7688	tags=59%, list=53%, signal=123%
GO_REGULATION_OF_AMINO_ACID_TRANSPORT	31	0.181215	1.1443	0.279919	0.493707	1	10035	tags=87%, list=69%, signal=280%
GO_REGULATION_OF_ERBB_SIGNALING_PATHWAY	79	0.110428	1.14373	0.299213	0.494244	1	3556	tags=35%, list=24%, signal=47%
GO_SMOOTH_MUSCLE_TISSUE_DEVELOPMENT	19	0.222203	1.14354	0.282609	0.494198	1	5191	tags=58%, list=36%, signal=90%
GO_ASTROCYTE_DEVELOPMENT	34	0.165389	1.14311	0.297917	0.49457	1	2732	tags=35%, list=19%, signal=43%
GO_EMBRYONIC_HEMOPOIESIS	19	0.215267	1.14292	0.269777	0.494506	1	3761	tags=47%, list=26%, signal=64%
GO_INTERLEUKIN_1_BETA_PRODUCTION	55	0.128612	1.14133	0.278351	0.496841	1	4217	tags=42%, list=29%, signal=59%
GO_RENAL_TUBULE_DEVELOPMENT	87	0.105148	1.14113	0.272545	0.496816	1	7338	tags=61%, list=50%, signal=122%
GO_DETERMINATION_OF_HEART_LEFT_RIGHT_ASYMMETRY	50	0.138521	1.14098	0.279762	0.496682	1	9916	tags=82%, list=68%, signal=257%
GO_POSITIVE_REGULATION_OF_RESPONSE_TO_EXTERNAL_STIMULUS	228	0.0665108	1.1407	0.305051	0.496793	1	2236	tags=22%, list=15%, signal=26%
GO_REGULATION_OF_STEROID_BIOSYNTHETIC_PROCESS	74	0.113768	1.14057	0.247917	0.496656	1	5624	tags=50%, list=39%, signal=81%
GO_INTERMEDIATE_FILAMENT_ORGANIZATION	19	0.217648	1.14038	0.313112	0.496631	1	9084	tags=84%, list=62%, signal=224%
GO_POSITIVE_REGULATION_OF_ASTROCYTE_DIFFERENTIATION	16	0.238667	1.14023	0.27163	0.496496	1	4712	tags=56%, list=32%, signal=83%
GO_POSITIVE_REGULATION_OF_PHOSPHOLIPASE_ACTIVITY	48	0.138931	1.1396	0.287091	0.49721	1	7680	tags=67%, list=53%, signal=141%
GO_REPLACEMENT_OSSIFICATION	25	0.190932	1.13941	0.262055	0.497177	1	1299	tags=28%, list=9%, signal=31%
GO_EXOCRINE_SYSTEM_DEVELOPMENT	44	0.147296	1.13848	0.304703	0.498397	1	8109	tags=70%, list=56%, signal=159%
GO_CELLULAR_PROTEIN_CONTAINING_COMPLEX_LOCALIZATION	24	0.193909	1.13736	0.304598	0.499929	1	10514	tags=92%, list=72%, signal=330%
GO_REGULATION_OF_PROTEIN_TYROSINE_KINASE_ACTIVITY	78	0.108265	1.13667	0.294715	0.500691	1	4399	tags=41%, list=30%, signal=59%
GO_DENTATE_GYRUS_DEVELOPMENT	16	0.232712	1.1362	0.288793	0.50108	1	8434	tags=81%, list=58%, signal=193%
GO_POSITIVE_REGULATION_OF_PRI_MIRNA_TRANSCRIPTION_BY_RNA_POLYMERASE_II	27	0.184958	1.13579	0.303393	0.501368	1	7009	tags=67%, list=48%, signal=128%
GO_POSITIVE_REGULATION_OF_INTERFERON_GAMMA_PRODUCTION	39	0.15187	1.13571	0.297244	0.501145	1	4881	tags=49%, list=34%, signal=73%
GO_CELLULAR_RESPONSE_TO_VASCULAR_ENDOTHELIAL_GROWTH_FACTOR_STIMULUS	50	0.136318	1.13537	0.29572	0.501333	1	6167	tags=56%, list=42%, signal=97%
GO_ACUTE_PHASE_RESPONSE	23	0.195324	1.13492	0.254098	0.501778	1	6647	tags=65%, list=46%, signal=120%
GO_AMINE_CATABOLIC_PROCESS	19	0.216151	1.13459	0.28463	0.501963	1	7575	tags=74%, list=52%, signal=154%
GO_POSITIVE_REGULATION_OF_OSSIFICATION	76	0.113953	1.13436	0.277445	0.502031	1	8109	tags=67%, list=56%, signal=151%
GO_POSITIVE_REGULATION_OF_ENDOCYTOSIS	88	0.10587	1.13432	0.276867	0.501731	1	2600	tags=28%, list=18%, signal=34%
GO_CAMERA_TYPE_EYE_PHOTORECEPTOR_CELL_DIFFERENTIATION	16	0.234149	1.13261	0.266129	0.504212	1	2051	tags=38%, list=14%, signal=44%
GO_POSITIVE_REGULATION_OF_ORGANIC_ACID_TRANSPORT	30	0.173314	1.13238	0.284585	0.504253	1	8148	tags=73%, list=56%, signal=166%
GO_METHYLATION_DEPENDENT_CHROMATIN_SILENCING	16	0.232342	1.13237	0.294821	0.503909	1	11166	tags=100%, list=77%, signal=430%
GO_GLYCEROLIPID_METABOLIC_PROCESS	198	0.0696768	1.1321	0.289883	0.503997	1	5683	tags=46%, list=39%, signal=74%
GO_ADAPTIVE_THERMOGENESIS	137	0.0821121	1.13209	0.276371	0.503646	1	7414	tags=59%, list=51%, signal=119%
GO_PLATELET_DEGRANULATION	104	0.0958368	1.13086	0.298625	0.505302	1	5327	tags=46%, list=37%, signal=72%
GO_SOMITE_DEVELOPMENT	77	0.10915	1.1305	0.281376	0.50557	1	10507	tags=83%, list=72%, signal=298%
GO_EMBRYONIC_FORELIMB_MORPHOGENESIS	28	0.178439	1.13011	0.274	0.5059	1	8835	tags=79%, list=61%, signal=200%
GO_BONE_REMODELING	71	0.111856	1.12899	0.300589	0.507391	1	8826	tags=72%, list=61%, signal=182%
GO_ORGANELLE_FUSION	111	0.0921403	1.12891	0.301811	0.507167	1	8495	tags=68%, list=58%, signal=161%
GO_VENTRICULAR_CARDIAC_MUSCLE_CELL_ACTION_POTENTIAL	31	0.168777	1.12875	0.296371	0.507114	1	7870	tags=71%, list=54%, signal=154%
GO_CALCIUM_MEDIATED_SIGNALING_USING_INTRACELLULAR_CALCIUM_SOURCE	17	0.230507	1.12812	0.309917	0.507819	1	5205	tags=59%, list=36%, signal=92%
GO_REGULATION_OF_PROTEIN_EXPORT_FROM_NUCLEUS	39	0.153369	1.12684	0.300589	0.509647	1	5605	tags=54%, list=39%, signal=87%
GO_REGULATION_OF_EPITHELIAL_CELL_DIFFERENTIATION_INVOLVED_IN_KIDNEY_DEVELOPMENT	16	0.231636	1.12672	0.277992	0.509462	1	5723	tags=63%, list=39%, signal=103%
GO_POSITIVE_REGULATION_OF_T_CELL_MIGRATION	21	0.202367	1.12584	0.298969	0.510528	1	9525	tags=86%, list=65%, signal=248%
GO_NEGATIVE_REGULATION_OF_BLOOD_VESSEL_DIAMETER	67	0.117226	1.12562	0.298569	0.510531	1	2426	tags=28%, list=17%, signal=34%
GO_VESICLE_MEDIATED_TRANSPORT_BETWEEN_ENDOSOMAL_COMPARTMENTS	40	0.1501	1.12515	0.290456	0.510976	1	6911	tags=63%, list=48%, signal=119%
GO_INNER_EAR_MORPHOGENESIS	82	0.106273	1.12506	0.28131	0.510759	1	6620	tags=56%, list=46%, signal=102%
GO_RESPONSE_TO_XENOBIOTIC_STIMULUS	220	0.0655146	1.12474	0.293561	0.510958	1	10496	tags=79%, list=72%, signal=278%
GO_NEGATIVE_REGULATION_OF_STEM_CELL_DIFFERENTIATION	18	0.218129	1.12448	0.30754	0.511014	1	10565	tags=94%, list=73%, signal=345%
GO_PLATELET_MORPHOGENESIS	18	0.22451	1.12447	0.300601	0.510681	1	5625	tags=61%, list=39%, signal=100%
GO_REGULATION_OF_KIDNEY_DEVELOPMENT	49	0.137457	1.12443	0.303393	0.510375	1	5723	tags=53%, list=39%, signal=87%
GO_REGULATION_OF_EPIDERMAL_GROWTH_FACTOR_ACTIVATED_RECEPTOR_ACTIVITY	24	0.187824	1.1229	0.298828	0.512572	1	5755	tags=58%, list=40%, signal=96%
GO_PLACENTA_DEVELOPMENT	125	0.0852594	1.12186	0.318	0.513945	1	6797	tags=55%, list=47%, signal=103%
GO_NEUTROPHIL_MIGRATION	57	0.126218	1.12088	0.310413	0.515243	1	11182	tags=89%, list=77%, signal=386%
GO_ORGANOPHOSPHATE_METABOLIC_PROCESS	462	0.045715	1.12087	0.294479	0.514889	1	7067	tags=53%, list=49%, signal=100%
GO_POSITIVE_REGULATION_OF_BIOMINERAL_TISSUE_DEVELOPMENT	38	0.154088	1.12067	0.277247	0.51489	1	10010	tags=84%, list=69%, signal=270%
GO_NEGATIVE_REGULATION_OF_ADHERENS_JUNCTION_ORGANIZATION	19	0.211994	1.12059	0.311508	0.514663	1	6870	tags=68%, list=47%, signal=130%
GO_MODIFICATION_BY_SYMBIONT_OF_HOST_MORPHOLOGY_OR_PHYSIOLOGY	35	0.161349	1.12051	0.314	0.514455	1	6799	tags=63%, list=47%, signal=118%
GO_CELLULAR_RESPONSE_TO_ACID_CHEMICAL	177	0.0721036	1.12017	0.306163	0.514658	1	7672	tags=60%, list=53%, signal=125%
GO_RESPONSE_TO_MANGANESE_ION	18	0.21917	1.11733	0.298097	0.519244	1	9742	tags=89%, list=67%, signal=269%
GO_POSITIVE_REGULATION_OF_VASCULAR_ENDOTHELIAL_GROWTH_FACTOR_PRODUCTION	24	0.193237	1.11668	0.310345	0.520002	1	1435	tags=29%, list=10%, signal=32%
GO_NUCLEOSIDE_BISPHOSPHATE_BIOSYNTHETIC_PROCESS	63	0.120437	1.11639	0.302789	0.520163	1	3795	tags=38%, list=26%, signal=51%
GO_DETECTION_OF_STIMULUS_INVOLVED_IN_SENSORY_PERCEPTION	69	0.111202	1.11632	0.306911	0.519919	1	8295	tags=68%, list=57%, signal=158%
GO_REGULATION_OF_VESICLE_FUSION	27	0.179184	1.11618	0.302632	0.519807	1	8170	tags=74%, list=56%, signal=169%
GO_CRANIAL_NERVE_DEVELOPMENT	37	0.159108	1.11454	0.307692	0.522199	1	10268	tags=86%, list=71%, signal=294%
GO_ACYLGLYCEROL_HOMEOSTASIS	21	0.204617	1.11444	0.293635	0.522007	1	4645	tags=52%, list=32%, signal=77%
GO_MICROTUBULE_POLYMERIZATION	66	0.118173	1.1136	0.296593	0.523035	1	2034	tags=26%, list=14%, signal=30%
GO_RECEPTOR_INTERNALIZATION	97	0.0987492	1.11332	0.321357	0.523137	1	1421	tags=20%, list=10%, signal=22%
GO_NEGATIVE_REGULATION_OF_LOCOMOTION	277	0.0581942	1.11265	0.314815	0.523863	1	9616	tags=72%, list=66%, signal=208%
GO_DECIDUALIZATION	22	0.199036	1.10983	0.314	0.528247	1	7024	tags=68%, list=48%, signal=132%
GO_APOPTOTIC_CELL_CLEARANCE	36	0.154855	1.10935	0.325397	0.52872	1	2600	tags=33%, list=18%, signal=40%
GO_ENDOTHELIAL_CELL_APOPTOTIC_PROCESS	46	0.136032	1.10909	0.302419	0.528779	1	7511	tags=65%, list=52%, signal=134%
GO_NEGATIVE_REGULATION_OF_OSTEOBLAST_DIFFERENTIATION	37	0.154279	1.10789	0.31	0.530481	1	9552	tags=81%, list=66%, signal=236%
GO_REGULATION_OF_MONOCYTE_DIFFERENTIATION	16	0.22748	1.10701	0.315895	0.531636	1	8510	tags=81%, list=59%, signal=196%
GO_REGULATION_OF_CARDIAC_MUSCLE_CELL_MEMBRANE_REPOLARIZATION	23	0.193309	1.10697	0.332016	0.531337	1	6044	tags=61%, list=42%, signal=104%
GO_REGULATION_OF_HISTONE_H3_K4_METHYLATION	23	0.189605	1.10561	0.33	0.533363	1	4201	tags=48%, list=29%, signal=67%
GO_KERATINOCYTE_MIGRATION	17	0.221958	1.10561	0.304015	0.533006	1	7040	tags=71%, list=48%, signal=137%
GO_NEGATIVE_REGULATION_OF_MAPK_CASCADE	147	0.0788289	1.10437	0.337607	0.534711	1	8460	tags=66%, list=58%, signal=156%
GO_ORGAN_INDUCTION	15	0.232886	1.10409	0.321224	0.534841	1	7280	tags=73%, list=50%, signal=147%
GO_ERYTHROCYTE_DEVELOPMENT	22	0.194559	1.1036	0.324435	0.535331	1	5106	tags=55%, list=35%, signal=84%
GO_ICOSANOID_BIOSYNTHETIC_PROCESS	31	0.169535	1.10345	0.31134	0.535221	1	7859	tags=71%, list=54%, signal=154%
GO_NEGATIVE_REGULATION_OF_WNT_SIGNALING_PATHWAY	188	0.0701769	1.10296	0.291498	0.535726	1	7655	tags=60%, list=53%, signal=124%
GO_MITOCHONDRION_DISTRIBUTION	16	0.228418	1.10288	0.324803	0.535472	1	3952	tags=50%, list=27%, signal=69%
GO_AMINOGLYCAN_METABOLIC_PROCESS	125	0.0852521	1.10155	0.330813	0.537288	1	2260	tags=24%, list=16%, signal=28%
GO_LENS_FIBER_CELL_DIFFERENTIATION	28	0.176322	1.10124	0.31746	0.537469	1	7827	tags=71%, list=54%, signal=154%
GO_REGULATION_OF_SPROUTING_ANGIOGENESIS	61	0.119265	1.10084	0.330629	0.537823	1	2563	tags=30%, list=18%, signal=36%
GO_POSITIVE_REGULATION_OF_DNA_BIOSYNTHETIC_PROCESS	65	0.115499	1.10068	0.321577	0.537748	1	3920	tags=38%, list=27%, signal=52%
GO_RESPONSE_TO_ORGANOPHOSPHORUS	117	0.086728	1.10058	0.305118	0.537565	1	7324	tags=59%, list=50%, signal=118%
GO_POSITIVE_REGULATION_OF_BONE_MINERALIZATION	33	0.160429	1.10007	0.330612	0.538031	1	10010	tags=85%, list=69%, signal=272%
GO_COPULATION	16	0.224029	1.09938	0.320158	0.538801	1	2198	tags=38%, list=15%, signal=44%
GO_POSITIVE_REGULATION_OF_POTASSIUM_ION_TRANSMEMBRANE_TRANSPORTER_ACTIVITY	23	0.193309	1.0992	0.332661	0.53872	1	6044	tags=61%, list=42%, signal=104%
GO_REGULATION_OF_G_PROTEIN_COUPLED_RECEPTOR_SIGNALING_PATHWAY	124	0.0828646	1.09905	0.322	0.538618	1	7248	tags=58%, list=50%, signal=115%
GO_REGULATION_OF_STEM_CELL_PROLIFERATION	58	0.122956	1.0988	0.30426	0.538723	1	6492	tags=57%, list=45%, signal=102%
GO_ACTIN_NUCLEATION	45	0.140759	1.09877	0.328713	0.538411	1	5391	tags=51%, list=37%, signal=81%
GO_RESPONSE_TO_DSRNA	34	0.159182	1.09845	0.352705	0.538612	1	5816	tags=56%, list=40%, signal=93%
GO_REGULATION_OF_JUN_KINASE_ACTIVITY	78	0.104862	1.09831	0.32	0.538454	1	2211	tags=26%, list=15%, signal=30%
GO_REGULATION_OF_MEMBRANE_REPOLARIZATION	30	0.167576	1.09815	0.304444	0.538387	1	8716	tags=77%, list=60%, signal=191%
GO_REGULATION_OF_TELOMERASE_ACTIVITY	48	0.131678	1.0981	0.311508	0.538087	1	8694	tags=73%, list=60%, signal=181%
GO_EXCRETION	49	0.131985	1.09751	0.333333	0.53875	1	2241	tags=29%, list=15%, signal=34%
GO_ER_NUCLEUS_SIGNALING_PATHWAY	42	0.143442	1.09745	0.344689	0.538497	1	689	tags=19%, list=5%, signal=20%
GO_NEGATIVE_REGULATION_OF_TELOMERE_MAINTENANCE_VIA_TELOMERE_LENGTHENING	23	0.191261	1.09702	0.340816	0.538925	1	6706	tags=65%, list=46%, signal=121%
GO_PROTEIN_KINASE_A_SIGNALING	24	0.187629	1.09701	0.335456	0.538573	1	4546	tags=50%, list=31%, signal=73%
GO_RESPONSE_TO_TRANSFORMING_GROWTH_FACTOR_BETA	225	0.0622787	1.09668	0.311441	0.538778	1	4601	tags=38%, list=32%, signal=54%
GO_CEREBELLAR_CORTEX_MORPHOGENESIS	30	0.172313	1.09627	0.345041	0.539168	1	9132	tags=80%, list=63%, signal=215%
GO_CELLULAR_RESPONSE_TO_ESTRADIOL_STIMULUS	30	0.165472	1.09598	0.329167	0.539311	1	9716	tags=83%, list=67%, signal=251%
GO_EMBRYONIC_SKELETAL_SYSTEM_MORPHOGENESIS	65	0.115911	1.09533	0.335354	0.540095	1	10402	tags=83%, list=72%, signal=291%
GO_SEROTONIN_RECEPTOR_SIGNALING_PATHWAY	21	0.199655	1.09426	0.331288	0.541587	1	6102	tags=62%, list=42%, signal=107%
GO_REGULATION_OF_PEPTIDYL_LYSINE_ACETYLATION	57	0.121458	1.09358	0.321285	0.542411	1	5128	tags=47%, list=35%, signal=73%
GO_NUCLEOTIDE_EXCISION_REPAIR_DNA_INCISION	38	0.151958	1.09296	0.351515	0.543123	1	5066	tags=50%, list=35%, signal=77%
GO_NEGATIVE_REGULATION_OF_AMINE_TRANSPORT	26	0.18013	1.09145	0.32	0.545323	1	9689	tags=85%, list=67%, signal=253%
GO_SKELETAL_SYSTEM_MORPHOGENESIS	185	0.0693238	1.09011	0.318182	0.547269	1	8908	tags=68%, list=61%, signal=174%
GO_EMBRYONIC_CAMERA_TYPE_EYE_DEVELOPMENT	36	0.156146	1.08998	0.32449	0.5471	1	4601	tags=47%, list=32%, signal=69%
GO_HOMEOSTASIS_OF_NUMBER_OF_CELLS	207	0.0664358	1.08997	0.331313	0.546753	1	5299	tags=43%, list=36%, signal=67%
GO_CELLULAR_RESPONSE_TO_EXTRACELLULAR_STIMULUS	240	0.0602631	1.08924	0.334638	0.547604	1	11619	tags=86%, list=80%, signal=420%
GO_HINDBRAIN_MORPHOGENESIS	41	0.145134	1.08844	0.345029	0.54863	1	10663	tags=88%, list=73%, signal=328%
GO_PROTEIN_K63_LINKED_DEUBIQUITINATION	29	0.169608	1.08829	0.340996	0.548519	1	7065	tags=66%, list=49%, signal=127%
GO_CELLULAR_CARBOHYDRATE_CATABOLIC_PROCESS	37	0.151422	1.08821	0.322981	0.548278	1	3305	tags=38%, list=23%, signal=49%
GO_NITRIC_OXIDE_MEDIATED_SIGNAL_TRANSDUCTION	24	0.187371	1.08776	0.324701	0.548701	1	2732	tags=38%, list=19%, signal=46%
GO_CELLULAR_RESPONSE_TO_AMINO_ACID_STIMULUS	61	0.119505	1.08698	0.338776	0.54964	1	7089	tags=61%, list=49%, signal=118%
GO_LINOLEIC_ACID_METABOLIC_PROCESS	15	0.235369	1.08665	0.357285	0.549829	1	5305	tags=60%, list=36%, signal=94%
GO_MUSCLE_CELL_DIFFERENTIATION	294	0.0550907	1.08539	0.34357	0.551667	1	3270	tags=28%, list=22%, signal=35%
GO_REGULATION_OF_BONE_MINERALIZATION	61	0.117814	1.08503	0.348884	0.551933	1	10451	tags=84%, list=72%, signal=296%
GO_MECHANORECEPTOR_DIFFERENTIATION	51	0.128043	1.08497	0.333333	0.551657	1	3276	tags=35%, list=23%, signal=45%
GO_MACROAUTOPHAGY	273	0.0575735	1.08432	0.35654	0.552444	1	7647	tags=58%, list=53%, signal=121%
GO_VESICLE_MEDIATED_TRANSPORT_TO_THE_PLASMA_MEMBRANE	86	0.0976966	1.08412	0.354455	0.552433	1	954	tags=16%, list=7%, signal=17%
GO_PEPTIDYL_ARGININE_MODIFICATION	20	0.198788	1.08377	0.353635	0.552646	1	10200	tags=90%, list=70%, signal=301%
GO_NEGATIVE_REGULATION_OF_CELLULAR_RESPONSE_TO_INSULIN_STIMULUS	33	0.163094	1.08305	0.321083	0.553526	1	6446	tags=61%, list=44%, signal=109%
GO_TYROSINE_PHOSPHORYLATION_OF_STAT_PROTEIN	51	0.127407	1.08298	0.360825	0.553294	1	6992	tags=61%, list=48%, signal=117%
GO_REGULATION_OF_ALCOHOL_BIOSYNTHETIC_PROCESS	66	0.113705	1.08202	0.35	0.554535	1	5624	tags=50%, list=39%, signal=81%
GO_NEGATIVE_REGULATION_OF_LYASE_ACTIVITY	21	0.196277	1.08197	0.335354	0.554236	1	7536	tags=71%, list=52%, signal=148%
GO_NEGATIVE_REGULATION_OF_AXON_EXTENSION	41	0.142464	1.08048	0.341699	0.556466	1	2544	tags=32%, list=17%, signal=38%
GO_CRANIAL_SKELETAL_SYSTEM_DEVELOPMENT	60	0.118446	1.07893	0.357977	0.558817	1	10402	tags=83%, list=72%, signal=292%
GO_RESPONSE_TO_STEROL	25	0.17939	1.07892	0.32874	0.558467	1	6120	tags=60%, list=42%, signal=103%
GO_KINETOCHORE_ASSEMBLY	15	0.22982	1.07864	0.344262	0.558607	1	8294	tags=80%, list=57%, signal=186%
GO_POSITIVE_REGULATION_OF_INTERLEUKIN_12_PRODUCTION	24	0.177923	1.07779	0.366224	0.559735	1	4081	tags=46%, list=28%, signal=64%
GO_UNSATURATED_FATTY_ACID_METABOLIC_PROCESS	53	0.126152	1.07743	0.341304	0.559969	1	5305	tags=49%, list=36%, signal=77%
GO_ASPARTATE_FAMILY_AMINO_ACID_CATABOLIC_PROCESS	20	0.200152	1.0773	0.348361	0.559818	1	8726	tags=80%, list=60%, signal=200%
GO_POSITIVE_REGULATION_OF_TYROSINE_PHOSPHORYLATION_OF_STAT_PROTEIN	40	0.145687	1.07686	0.348178	0.560206	1	6975	tags=63%, list=48%, signal=120%
GO_CELLULAR_MONOVALENT_INORGANIC_CATION_HOMEOSTASIS	94	0.0934768	1.0759	0.356994	0.561478	1	9787	tags=77%, list=67%, signal=233%
GO_TRANSFORMING_GROWTH_FACTOR_BETA_RECEPTOR_SIGNALING_PATHWAY	174	0.0702887	1.07504	0.332681	0.562705	1	3920	tags=34%, list=27%, signal=46%
GO_HISTONE_UBIQUITINATION	44	0.138226	1.07499	0.342	0.562432	1	5266	tags=50%, list=36%, signal=78%
GO_REGULATION_OF_MORPHOGENESIS_OF_AN_EPITHELIUM	168	0.0713838	1.07492	0.36214	0.562185	1	7802	tags=61%, list=54%, signal=129%
GO_STRIATED_MUSCLE_CELL_DIFFERENTIATION	222	0.060919	1.07458	0.34585	0.562363	1	4367	tags=36%, list=30%, signal=51%
GO_NITRIC_OXIDE_BIOSYNTHETIC_PROCESS	60	0.116876	1.07383	0.345776	0.563294	1	2669	tags=30%, list=18%, signal=37%
GO_GLYCOPROTEIN_BIOSYNTHETIC_PROCESS	296	0.0544477	1.07332	0.355895	0.563817	1	5217	tags=41%, list=36%, signal=63%
GO_REGULATION_OF_AUTOPHAGY_OF_MITOCHONDRION	38	0.148021	1.0711	0.346856	0.567319	1	10098	tags=84%, list=69%, signal=275%
GO_LABYRINTHINE_LAYER_BLOOD_VESSEL_DEVELOPMENT	19	0.212056	1.07104	0.349272	0.567041	1	4573	tags=53%, list=31%, signal=77%
GO_NEGATIVE_REGULATION_OF_CHEMOTAXIS	48	0.131057	1.07086	0.341414	0.566999	1	1432	tags=23%, list=10%, signal=25%
GO_POSITIVE_REGULATION_OF_PROTEIN_DEPOLYMERIZATION	19	0.202398	1.07061	0.337398	0.567084	1	6244	tags=63%, list=43%, signal=111%
GO_REGULATION_OF_CHOLESTEROL_BIOSYNTHETIC_PROCESS	41	0.142054	1.07043	0.339019	0.567024	1	3614	tags=39%, list=25%, signal=52%
GO_NEGATIVE_REGULATION_OF_CELL_JUNCTION_ASSEMBLY	22	0.187948	1.07025	0.318548	0.566947	1	7185	tags=68%, list=49%, signal=135%
GO_MIDBRAIN_DEVELOPMENT	82	0.0986927	1.06949	0.355319	0.567893	1	7971	tags=65%, list=55%, signal=142%
GO_ENDOSOME_TO_LYSOSOME_TRANSPORT	54	0.126084	1.0693	0.356838	0.567825	1	5174	tags=48%, list=36%, signal=74%
GO_AMINO_SUGAR_METABOLIC_PROCESS	20	0.19821	1.06802	0.352113	0.569692	1	7300	tags=70%, list=50%, signal=140%
GO_POSITIVE_REGULATION_OF_CELL_CYCLE	341	0.0498102	1.06802	0.362235	0.569325	1	3215	tags=27%, list=22%, signal=34%
GO_PLACENTA_BLOOD_VESSEL_DEVELOPMENT	28	0.170436	1.06788	0.358717	0.569196	1	5835	tags=57%, list=40%, signal=95%
GO_NUCLEAR_TRANSCRIBED_MRNA_POLY_A_TAIL_SHORTENING	28	0.166165	1.06767	0.357873	0.569194	1	5897	tags=57%, list=41%, signal=96%
GO_POSITIVE_REGULATION_OF_PATHWAY_RESTRICTED_SMAD_PROTEIN_PHOSPHORYLATION	40	0.144749	1.0676	0.368	0.56896	1	9897	tags=83%, list=68%, signal=258%
GO_INTERLEUKIN_4_PRODUCTION	27	0.169761	1.06712	0.344898	0.569467	1	6691	tags=63%, list=46%, signal=116%
GO_SUBSTRATE_ADHESION_DEPENDENT_CELL_SPREADING	82	0.101007	1.06692	0.347913	0.569476	1	10775	tags=84%, list=74%, signal=323%
GO_ACTIN_MEDIATED_CELL_CONTRACTION	106	0.0890959	1.06681	0.344	0.569311	1	6121	tags=51%, list=42%, signal=87%
GO_POSITIVE_REGULATION_OF_DNA_RECOMBINATION	34	0.15531	1.06676	0.323944	0.569014	1	7583	tags=68%, list=52%, signal=141%
GO_POSITIVE_REGULATION_OF_INTERLEUKIN_1_PRODUCTION	31	0.162075	1.06638	0.375	0.569313	1	1869	tags=29%, list=13%, signal=33%
GO_RESPONSE_TO_ACIDIC_PH	19	0.204318	1.06635	0.342697	0.568992	1	3920	tags=47%, list=27%, signal=65%
GO_CATECHOLAMINE_BIOSYNTHETIC_PROCESS	18	0.208842	1.0662	0.361377	0.568846	1	9892	tags=89%, list=68%, signal=278%
GO_CELL_MATURATION	140	0.0779138	1.06573	0.362949	0.569288	1	2824	tags=27%, list=19%, signal=33%
GO_PHOSPHATIDYLINOSITOL_PHOSPHORYLATION	46	0.13356	1.06556	0.361702	0.569232	1	10392	tags=85%, list=71%, signal=296%
GO_ENDOTHELIAL_CELL_MIGRATION	183	0.0678979	1.06454	0.352577	0.570646	1	5858	tags=47%, list=40%, signal=78%
GO_REGULATION_OF_B_CELL_RECEPTOR_SIGNALING_PATHWAY	21	0.193516	1.06445	0.356589	0.570442	1	10346	tags=90%, list=71%, signal=313%
GO_NEGATIVE_REGULATION_OF_CHROMOSOME_SEGREGATION	41	0.138793	1.06368	0.362205	0.571443	1	11819	tags=95%, list=81%, signal=507%
GO_MYELOID_CELL_HOMEOSTASIS	125	0.079939	1.0628	0.355102	0.572634	1	5245	tags=44%, list=36%, signal=68%
GO_MUSCLE_HYPERTROPHY_IN_RESPONSE_TO_STRESS	21	0.193733	1.06253	0.348884	0.572736	1	6188	tags=62%, list=43%, signal=108%
GO_REGULATION_OF_RECEPTOR_INTERNALIZATION	49	0.127929	1.06177	0.376448	0.573689	1	2003	tags=27%, list=14%, signal=31%
GO_NEGATIVE_REGULATION_OF_BINDING	137	0.0768655	1.06161	0.382298	0.573628	1	12160	tags=91%, list=84%, signal=552%
GO_POSITIVE_REGULATION_OF_POTASSIUM_ION_TRANSPORT	44	0.133398	1.06155	0.326336	0.573367	1	10624	tags=86%, list=73%, signal=320%
GO_REGULATION_OF_SENSORY_PERCEPTION	32	0.160329	1.06148	0.358779	0.57312	1	9488	tags=81%, list=65%, signal=233%
GO_REGULATION_OF_TOLL_LIKE_RECEPTOR_SIGNALING_PATHWAY	59	0.12002	1.06148	0.347648	0.572772	1	10338	tags=83%, list=71%, signal=286%
GO_REGULATION_OF_STEROID_METABOLIC_PROCESS	96	0.0929698	1.0611	0.339921	0.573047	1	5624	tags=48%, list=39%, signal=78%
GO_T_CELL_SELECTION	34	0.153481	1.0611	0.379958	0.572681	1	5471	tags=53%, list=38%, signal=85%
GO_ALCOHOL_BIOSYNTHETIC_PROCESS	146	0.0772541	1.06048	0.369072	0.57341	1	11636	tags=88%, list=80%, signal=434%
GO_RESPONSE_TO_EXTRACELLULAR_STIMULUS	444	0.0444671	1.06046	0.369863	0.573075	1	8772	tags=65%, list=60%, signal=158%
GO_ALPHA_AMINO_ACID_METABOLIC_PROCESS	142	0.0766989	1.05926	0.376726	0.57479	1	11798	tags=89%, list=81%, signal=466%
GO_SPECIFICATION_OF_SYMMETRY	100	0.0908655	1.05903	0.360465	0.574816	1	10902	tags=84%, list=75%, signal=333%
GO_NEGATIVE_REGULATION_OF_MITOCHONDRION_ORGANIZATION	47	0.130485	1.05856	0.359307	0.575252	1	11412	tags=91%, list=78%, signal=424%
GO_LYMPH_VESSEL_MORPHOGENESIS	19	0.208356	1.05803	0.366412	0.575821	1	3096	tags=42%, list=21%, signal=53%
GO_REGULATION_OF_CHROMOSOME_SEGREGATION	91	0.092823	1.0573	0.362745	0.576707	1	12081	tags=92%, list=83%, signal=542%
GO_NEGATIVE_REGULATION_OF_DNA_RECOMBINATION	26	0.173538	1.05709	0.368852	0.57669	1	10344	tags=88%, list=71%, signal=306%
GO_REGULATION_OF_PROTEIN_ACETYLATION	67	0.110493	1.057	0.372781	0.57647	1	5128	tags=46%, list=35%, signal=71%
GO_POSITIVE_REGULATION_OF_NITRIC_OXIDE_SYNTHASE_ACTIVITY	20	0.197122	1.05687	0.389796	0.576367	1	8770	tags=80%, list=60%, signal=201%
GO_CARDIAC_EPITHELIAL_TO_MESENCHYMAL_TRANSITION	30	0.163116	1.05664	0.390099	0.576376	1	8296	tags=73%, list=57%, signal=170%
GO_POST_TRANSLATIONAL_PROTEIN_MODIFICATION	321	0.0508341	1.05599	0.379032	0.577157	1	12006	tags=88%, list=83%, signal=491%
GO_POSITIVE_REGULATION_OF_MRNA_SPLICING_VIA_SPLICEOSOME	18	0.208253	1.05569	0.363273	0.577325	1	6669	tags=67%, list=46%, signal=123%
GO_POSITIVE_REGULATION_OF_BLOOD_PRESSURE	32	0.157525	1.0556	0.358121	0.577084	1	10892	tags=91%, list=75%, signal=360%
GO_POSITIVE_REGULATION_OF_ALCOHOL_BIOSYNTHETIC_PROCESS	19	0.203075	1.05541	0.382409	0.577078	1	10061	tags=89%, list=69%, signal=290%
GO_NEGATIVE_REGULATION_OF_OSTEOCLAST_DIFFERENTIATION	21	0.190348	1.05512	0.390496	0.577185	1	10392	tags=90%, list=71%, signal=317%
GO_MATERNAL_PLACENTA_DEVELOPMENT	33	0.157626	1.05476	0.391566	0.577461	1	9610	tags=82%, list=66%, signal=241%
GO_RESPONSE_TO_ACTIVITY	57	0.11935	1.05461	0.368098	0.577343	1	8220	tags=68%, list=57%, signal=157%
GO_NEGATIVE_REGULATION_OF_DNA_METABOLIC_PROCESS	73	0.105006	1.05419	0.370079	0.577748	1	10432	tags=82%, list=72%, signal=289%
GO_ACTIN_FILAMENT_BASED_MOVEMENT	128	0.0805282	1.05363	0.36965	0.578357	1	5314	tags=45%, list=37%, signal=70%
GO_POSITIVE_REGULATION_OF_VASOCONSTRICTION	25	0.176987	1.05303	0.382178	0.578997	1	11390	tags=96%, list=78%, signal=442%
GO_CYTOPLASMIC_MRNA_PROCESSING_BODY_ASSEMBLY	18	0.206233	1.05225	0.372745	0.579963	1	1851	tags=33%, list=13%, signal=38%
GO_NEGATIVE_REGULATION_OF_INTERLEUKIN_6_PRODUCTION	33	0.157167	1.05183	0.385214	0.58034	1	10498	tags=88%, list=72%, signal=315%
GO_CELL_DIFFERENTIATION_IN_HINDBRAIN	18	0.205545	1.05157	0.389313	0.580455	1	9132	tags=83%, list=63%, signal=224%
GO_ENDOPLASMIC_RETICULUM_TUBULAR_NETWORK_ORGANIZATION	16	0.221009	1.05108	0.37395	0.580967	1	8604	tags=81%, list=59%, signal=199%
GO_PROTEIN_DEMANNOSYLATION	19	0.201079	1.05058	0.374502	0.581455	1	10090	tags=89%, list=69%, signal=292%
GO_REGULATION_OF_HISTONE_MODIFICATION	128	0.0798854	1.05053	0.372881	0.581195	1	4528	tags=39%, list=31%, signal=56%
GO_REGULATION_OF_EPITHELIAL_CELL_APOPTOTIC_PROCESS	63	0.112025	1.0505	0.359684	0.58087	1	7610	tags=63%, list=52%, signal=133%
GO_NEGATIVE_REGULATION_OF_MUSCLE_CELL_APOPTOTIC_PROCESS	29	0.165243	1.05023	0.391218	0.580971	1	5624	tags=55%, list=39%, signal=90%
GO_NEGATIVE_REGULATION_OF_G_PROTEIN_COUPLED_RECEPTOR_SIGNALING_PATHWAY	43	0.135172	1.04812	0.397959	0.584418	1	1421	tags=23%, list=10%, signal=26%
GO_CORONARY_VASCULATURE_DEVELOPMENT	41	0.135431	1.0479	0.389328	0.584416	1	2646	tags=32%, list=18%, signal=39%
GO_BRANCH_ELONGATION_OF_AN_EPITHELIUM	18	0.206325	1.04746	0.383858	0.584817	1	6697	tags=67%, list=46%, signal=123%
GO_REGULATION_OF_BONE_REMODELING	36	0.152454	1.04706	0.388998	0.585159	1	8694	tags=75%, list=60%, signal=186%
GO_REGULATION_OF_NITRIC_OXIDE_SYNTHASE_ACTIVITY	40	0.142701	1.04689	0.397917	0.585093	1	4837	tags=48%, list=33%, signal=71%
GO_RESPONSE_TO_NUTRIENT	183	0.0668734	1.04672	0.397516	0.585016	1	7462	tags=58%, list=51%, signal=117%
GO_NEURAL_NUCLEUS_DEVELOPMENT	53	0.122495	1.04624	0.377778	0.585508	1	7553	tags=64%, list=52%, signal=133%
GO_NUCLEOTIDE_EXCISION_REPAIR_DNA_GAP_FILLING	23	0.180669	1.04577	0.346535	0.585965	1	4963	tags=52%, list=34%, signal=79%
GO_NEGATIVE_REGULATION_OF_CAMP_MEDIATED_SIGNALING	23	0.183544	1.04569	0.382096	0.585743	1	4289	tags=48%, list=29%, signal=68%
GO_PEPTIDYL_TYROSINE_AUTOPHOSPHORYLATION	32	0.158486	1.04565	0.404661	0.585447	1	7697	tags=69%, list=53%, signal=146%
GO_MEGAKARYOCYTE_DIFFERENTIATION	63	0.113746	1.04553	0.378661	0.585284	1	10355	tags=83%, list=71%, signal=285%
GO_POLYSACCHARIDE_CATABOLIC_PROCESS	23	0.182268	1.04376	0.382231	0.588002	1	3043	tags=39%, list=21%, signal=49%
GO_XENOBIOTIC_METABOLIC_PROCESS	65	0.113498	1.04355	0.383197	0.587993	1	12003	tags=94%, list=83%, signal=535%
GO_POSITIVE_REGULATION_OF_CARDIOCYTE_DIFFERENTIATION	22	0.184435	1.04353	0.393822	0.58765	1	3270	tags=41%, list=22%, signal=53%
GO_NEGATIVE_REGULATION_OF_MYELOID_CELL_DIFFERENTIATION	62	0.11275	1.04343	0.410256	0.587479	1	3761	tags=37%, list=26%, signal=50%
GO_FATTY_ACID_TRANSMEMBRANE_TRANSPORT	18	0.206578	1.0427	0.395393	0.588361	1	9117	tags=83%, list=63%, signal=223%
GO_DETECTION_OF_STIMULUS	197	0.0635899	1.0425	0.412451	0.588339	1	5066	tags=41%, list=35%, signal=62%
GO_PEPTIDYL_LYSINE_METHYLATION	108	0.0847818	1.04199	0.380769	0.588897	1	10355	tags=80%, list=71%, signal=275%
GO_CARTILAGE_DEVELOPMENT_INVOLVED_IN_ENDOCHONDRAL_BONE_MORPHOGENESIS	39	0.141819	1.04183	0.385714	0.588814	1	7264	tags=64%, list=50%, signal=128%
GO_NEGATIVE_REGULATION_OF_EPITHELIAL_CELL_APOPTOTIC_PROCESS	32	0.159295	1.04132	0.389452	0.589302	1	9503	tags=81%, list=65%, signal=234%
GO_COLUMNAR_CUBOIDAL_EPITHELIAL_CELL_DEVELOPMENT	50	0.12411	1.0387	0.4	0.593526	1	2563	tags=30%, list=18%, signal=36%
GO_NEGATIVE_REGULATION_OF_PEPTIDYL_TYROSINE_PHOSPHORYLATION	46	0.131176	1.03803	0.374494	0.594266	1	6633	tags=59%, list=46%, signal=108%
GO_ENDOCHONDRAL_BONE_MORPHOGENESIS	63	0.112181	1.03796	0.405462	0.59402	1	9916	tags=79%, list=68%, signal=248%
GO_REGULATION_OF_TYPE_2_IMMUNE_RESPONSE	23	0.183636	1.03719	0.374245	0.594932	1	9978	tags=87%, list=69%, signal=277%
GO_CELLULAR_RESPONSE_TO_RETINOIC_ACID	60	0.113861	1.03591	0.379032	0.596904	1	7560	tags=63%, list=52%, signal=131%
GO_POSTSYNAPTIC_NEUROTRANSMITTER_RECEPTOR_INTERNALIZATION	18	0.202661	1.03543	0.382716	0.597401	1	8366	tags=78%, list=58%, signal=183%
GO_COAGULATION	261	0.0541042	1.03515	0.391304	0.597504	1	5188	tags=41%, list=36%, signal=63%
GO_NEGATIVE_REGULATION_OF_CALCIUM_ION_TRANSPORT_INTO_CYTOSOL	15	0.219426	1.03498	0.423228	0.597448	1	8445	tags=80%, list=58%, signal=191%
GO_POSITIVE_REGULATION_OF_MULTI_ORGANISM_PROCESS	156	0.071216	1.03432	0.393145	0.598264	1	12025	tags=90%, list=83%, signal=513%
GO_CHROMATIN_ASSEMBLY	81	0.098745	1.03314	0.415879	0.600026	1	7009	tags=58%, list=48%, signal=111%
GO_POSITIVE_REGULATION_OF_BLOOD_CIRCULATION	58	0.117457	1.03255	0.391481	0.600658	1	8076	tags=67%, list=56%, signal=151%
GO_PEPTIDYL_GLUTAMIC_ACID_MODIFICATION	25	0.17751	1.03236	0.39243	0.600638	1	8474	tags=76%, list=58%, signal=182%
GO_REGULATION_OF_SISTER_CHROMATID_SEGREGATION	73	0.10118	1.03205	0.382857	0.600814	1	12081	tags=93%, list=83%, signal=548%
GO_SULFUR_COMPOUND_TRANSPORT	39	0.140379	1.03167	0.392927	0.601091	1	6912	tags=62%, list=48%, signal=117%
GO_CRANIOFACIAL_SUTURE_MORPHOGENESIS	15	0.215571	1.03148	0.390805	0.601046	1	8501	tags=80%, list=58%, signal=192%
GO_INTRACILIARY_TRANSPORT_INVOLVED_IN_CILIUM_ASSEMBLY	38	0.142291	1.03072	0.383234	0.602065	1	7885	tags=68%, list=54%, signal=149%
GO_RECEPTOR_CLUSTERING	51	0.121292	1.03063	0.412602	0.601852	1	1663	tags=24%, list=11%, signal=26%
GO_REGULATION_OF_FAT_CELL_DIFFERENTIATION	110	0.0837306	1.0303	0.397661	0.60206	1	8309	tags=65%, list=57%, signal=152%
GO_NEGATIVE_REGULATION_OF_ERBB_SIGNALING_PATHWAY	45	0.130349	1.02987	0.398406	0.60245	1	7804	tags=67%, list=54%, signal=143%
GO_CEREBRAL_CORTEX_NEURON_DIFFERENTIATION	23	0.182457	1.02984	0.412371	0.602125	1	2408	tags=35%, list=17%, signal=42%
GO_LYMPH_VESSEL_DEVELOPMENT	25	0.175367	1.02957	0.391129	0.602223	1	3270	tags=40%, list=22%, signal=52%
GO_POSITIVE_REGULATION_OF_AMINO_ACID_TRANSPORT	18	0.198996	1.02915	0.397661	0.602606	1	10035	tags=89%, list=69%, signal=286%
GO_MODULATION_BY_SYMBIONT_OF_HOST_CELLULAR_PROCESS	23	0.178671	1.02877	0.421965	0.602881	1	4992	tags=52%, list=34%, signal=79%
GO_REGULATION_OF_CELL_PROJECTION_ASSEMBLY	155	0.0708198	1.02811	0.402751	0.603729	1	4234	tags=36%, list=29%, signal=50%
GO_CELLULAR_RESPONSE_TO_CHOLESTEROL	15	0.215062	1.02789	0.403131	0.603772	1	5600	tags=60%, list=39%, signal=97%
GO_CELL_FATE_DETERMINATION	35	0.146643	1.02757	0.385797	0.603974	1	2442	tags=31%, list=17%, signal=38%
GO_LEUKOCYTE_DIFFERENTIATION	398	0.0454553	1.02748	0.401544	0.603782	1	10427	tags=76%, list=72%, signal=262%
GO_REGULATION_OF_TELOMERE_MAINTENANCE	75	0.100753	1.02736	0.401606	0.603629	1	4746	tags=43%, list=33%, signal=63%
GO_RESPONSE_TO_INTERFERON_ALPHA	18	0.197558	1.02716	0.40198	0.603614	1	9248	tags=83%, list=64%, signal=229%
GO_NEGATIVE_REGULATION_OF_TRANSMEMBRANE_RECEPTOR_PROTEIN_SERINE_THREONINE_KINASE_SIGNALING_PATHWAY	103	0.0864312	1.02667	0.39375	0.604092	1	2563	tags=26%, list=18%, signal=32%
GO_VIRAL_LIFE_CYCLE	264	0.0542093	1.02658	0.416016	0.60389	1	5174	tags=41%, list=36%, signal=62%
GO_GLOBAL_GENOME_NUCLEOTIDE_EXCISION_REPAIR	25	0.171856	1.02547	0.404215	0.605542	1	5066	tags=52%, list=35%, signal=80%
GO_NEGATIVE_REGULATION_OF_SMOOTH_MUSCLE_CELL_DIFFERENTIATION	15	0.218201	1.02524	0.408998	0.605601	1	2646	tags=40%, list=18%, signal=49%
GO_REGULATION_OF_ENDOCRINE_PROCESS	38	0.138216	1.02482	0.42236	0.605996	1	5648	tags=53%, list=39%, signal=86%
GO_CELLULAR_AMINO_ACID_CATABOLIC_PROCESS	67	0.105878	1.02472	0.40873	0.60581	1	1288	tags=19%, list=9%, signal=21%
GO_CELLULAR_RESPONSE_TO_LOW_DENSITY_LIPOPROTEIN_PARTICLE_STIMULUS	17	0.204135	1.02441	0.422594	0.606007	1	1311	tags=29%, list=9%, signal=32%
GO_POST_ANAL_TAIL_MORPHOGENESIS	16	0.220183	1.02427	0.428571	0.605877	1	1345	tags=31%, list=9%, signal=34%
GO_POSITIVE_REGULATION_OF_LIPID_METABOLIC_PROCESS	110	0.0826081	1.02411	0.410305	0.605796	1	6210	tags=51%, list=43%, signal=88%
GO_TRICARBOXYLIC_ACID_CYCLE	33	0.14846	1.0222	0.393881	0.608829	1	7099	tags=64%, list=49%, signal=124%
GO_POSITIVE_REGULATION_OF_PHAGOCYTOSIS	51	0.12177	1.02211	0.4238	0.608608	1	5648	tags=51%, list=39%, signal=83%
GO_PROTEIN_LOCALIZATION_TO_KINETOCHORE	16	0.213238	1.02197	0.408451	0.608495	1	7808	tags=75%, list=54%, signal=162%
GO_POSITIVE_REGULATION_OF_RNA_SPLICING	32	0.153941	1.02168	0.402516	0.608635	1	3673	tags=41%, list=25%, signal=54%
GO_SIGNAL_TRANSDUCTION_IN_ABSENCE_OF_LIGAND	62	0.108726	1.02044	0.396761	0.610502	1	4992	tags=45%, list=34%, signal=68%
GO_PROTEIN_HETEROOLIGOMERIZATION	95	0.0905706	1.02004	0.417178	0.610846	1	1752	tags=21%, list=12%, signal=24%
GO_ACTIN_FILAMENT_DEPOLYMERIZATION	48	0.123393	1.01797	0.422764	0.614217	1	9420	tags=77%, list=65%, signal=218%
GO_MORPHOGENESIS_OF_AN_EPITHELIAL_BUD	16	0.208927	1.01725	0.415984	0.615146	1	5144	tags=56%, list=35%, signal=87%
GO_POSITIVE_REGULATION_OF_TELOMERE_CAPPING	17	0.205666	1.01684	0.42029	0.615469	1	3855	tags=47%, list=27%, signal=64%
GO_MYD88_DEPENDENT_TOLL_LIKE_RECEPTOR_SIGNALING_PATHWAY	33	0.149379	1.01393	0.418	0.62039	1	4001	tags=42%, list=28%, signal=58%
GO_SPLEEN_DEVELOPMENT	24	0.173704	1.01303	0.420732	0.621693	1	5960	tags=58%, list=41%, signal=99%
GO_RESPONSE_TO_IMMOBILIZATION_STRESS	21	0.182468	1.01258	0.43129	0.622093	1	8429	tags=76%, list=58%, signal=181%
GO_REGULATION_OF_GLUTAMATE_SECRETION	16	0.208884	1.0124	0.439914	0.622075	1	9689	tags=88%, list=67%, signal=262%
GO_PHOTORECEPTOR_CELL_DIFFERENTIATION	53	0.116695	1.01115	0.427699	0.62395	1	3247	tags=34%, list=22%, signal=44%
GO_TYPE_2_IMMUNE_RESPONSE	27	0.1616	1.01042	0.418288	0.624883	1	10041	tags=85%, list=69%, signal=275%
GO_REGULATION_OF_GLYCOPROTEIN_BIOSYNTHETIC_PROCESS	34	0.146503	1.01037	0.41129	0.624591	1	3006	tags=35%, list=21%, signal=44%
GO_POSITIVE_REGULATION_OF_SIGNALING_RECEPTOR_ACTIVITY	35	0.14252	1.01027	0.419417	0.624379	1	11227	tags=91%, list=77%, signal=400%
GO_MUSCLE_ORGAN_MORPHOGENESIS	71	0.102497	1.01021	0.409274	0.624117	1	3841	tags=37%, list=26%, signal=50%
GO_POSITIVE_REGULATION_OF_OSTEOBLAST_DIFFERENTIATION	54	0.113726	1.00958	0.416499	0.624882	1	8046	tags=67%, list=55%, signal=149%
GO_POSITIVE_REGULATION_OF_DNA_REPLICATION	34	0.14613	1.0091	0.399168	0.625415	1	9427	tags=79%, list=65%, signal=225%
GO_PROTEIN_K63_LINKED_UBIQUITINATION	44	0.128466	1.00878	0.441459	0.625627	1	5077	tags=48%, list=35%, signal=73%
GO_REGULATION_OF_PLATELET_ACTIVATION	26	0.171132	1.00869	0.424063	0.625436	1	8701	tags=77%, list=60%, signal=191%
GO_REGULATION_OF_PROTEIN_STABILITY	249	0.0564747	1.00594	0.42549	0.629978	1	6200	tags=48%, list=43%, signal=83%
GO_GLYCOLYTIC_PROCESS	95	0.0882551	1.00579	0.425243	0.629887	1	5000	tags=43%, list=34%, signal=65%
GO_ACTIN_FILAMENT_BUNDLE_ORGANIZATION	145	0.070325	1.00554	0.413223	0.629921	1	10921	tags=82%, list=75%, signal=326%
GO_GLYCEROPHOSPHOLIPID_METABOLIC_PROCESS	150	0.0698388	1.00503	0.436853	0.63047	1	4229	tags=36%, list=29%, signal=50%
GO_NEGATIVE_REGULATION_OF_PEPTIDE_SECRETION	103	0.0861092	1.00464	0.42885	0.630775	1	6662	tags=54%, list=46%, signal=100%
GO_PATTERN_RECOGNITION_RECEPTOR_SIGNALING_PATHWAY	155	0.0690161	1.00412	0.432485	0.631364	1	8388	tags=65%, list=58%, signal=151%
GO_ACTIVATION_OF_ADENYLATE_CYCLASE_ACTIVITY	36	0.14201	1.00392	0.432806	0.631337	1	5210	tags=50%, list=36%, signal=78%
GO_PROTEIN_LOCALIZATION_TO_LYSOSOME	38	0.135226	1.00322	0.427125	0.6322	1	4926	tags=47%, list=34%, signal=71%
GO_POSITIVE_REGULATION_OF_VIRAL_LIFE_CYCLE	51	0.120227	1.00181	0.431412	0.634388	1	9092	tags=75%, list=63%, signal=198%
GO_POSITIVE_REGULATION_OF_AMINE_TRANSPORT	34	0.145846	1.00173	0.428866	0.634155	1	8148	tags=71%, list=56%, signal=160%
GO_PROTEIN_TARGETING_TO_LYSOSOME	20	0.181903	1.00155	0.426587	0.634092	1	8991	tags=80%, list=62%, signal=209%
GO_MULTICELLULAR_ORGANISM_AGING	29	0.158875	1.00146	0.458661	0.633883	1	9728	tags=83%, list=67%, signal=249%
GO_INTERACTION_WITH_HOST	176	0.0653801	1.00139	0.418182	0.633628	1	5174	tags=42%, list=36%, signal=64%
GO_EMBRYONIC_CRANIAL_SKELETON_MORPHOGENESIS	44	0.125914	1.00067	0.40812	0.634609	1	10402	tags=84%, list=72%, signal=294%
GO_GLUTAMINE_METABOLIC_PROCESS	19	0.189837	0.999018	0.460765	0.637253	1	11784	tags=100%, list=81%, signal=527%
GO_INTERLEUKIN_17_PRODUCTION	17	0.200409	0.998149	0.439926	0.638492	1	7353	tags=71%, list=51%, signal=143%
GO_CHONDROITIN_SULFATE_PROTEOGLYCAN_METABOLIC_PROCESS	35	0.139578	0.997756	0.440252	0.638864	1	2129	tags=29%, list=15%, signal=33%
GO_POSITIVE_REGULATION_OF_NEURON_DEATH	84	0.090907	0.997308	0.449505	0.639312	1	10803	tags=83%, list=74%, signal=322%
GO_REGULATION_OF_CARDIAC_MUSCLE_CELL_DIFFERENTIATION	31	0.151758	0.996932	0.455823	0.639619	1	3426	tags=39%, list=24%, signal=51%
GO_POSITIVE_REGULATION_OF_ACTIN_FILAMENT_BUNDLE_ASSEMBLY	59	0.10923	0.996737	0.435388	0.639594	1	8276	tags=68%, list=57%, signal=157%
GO_MESODERMAL_CELL_DIFFERENTIATION	24	0.169083	0.996542	0.443548	0.639562	1	6633	tags=63%, list=46%, signal=115%
GO_PYRUVATE_METABOLIC_PROCESS	21	0.184714	0.994978	0.423828	0.64205	1	4934	tags=52%, list=34%, signal=79%
GO_STORE_OPERATED_CALCIUM_ENTRY	17	0.199393	0.994007	0.454902	0.643411	1	9934	tags=88%, list=68%, signal=278%
GO_RETINA_VASCULATURE_DEVELOPMENT_IN_CAMERA_TYPE_EYE	17	0.199964	0.993616	0.457198	0.643739	1	2227	tags=35%, list=15%, signal=42%
GO_POSITIVE_REGULATION_OF_NEURON_APOPTOTIC_PROCESS	50	0.117452	0.99271	0.414048	0.645007	1	10803	tags=86%, list=74%, signal=333%
GO_POSITIVE_REGULATION_OF_LYMPHOCYTE_MIGRATION	23	0.17129	0.991855	0.447106	0.646162	1	9525	tags=83%, list=65%, signal=239%
GO_POSITIVE_REGULATION_OF_INTERFERON_BETA_PRODUCTION	29	0.155597	0.991594	0.432	0.646301	1	5764	tags=55%, list=40%, signal=91%
GO_LONG_CHAIN_FATTY_ACID_TRANSPORT	57	0.110263	0.991407	0.476562	0.646262	1	9117	tags=74%, list=63%, signal=197%
GO_RECEPTOR_MEDIATED_ENDOCYTOSIS	247	0.0552437	0.990985	0.451796	0.646627	1	4037	tags=33%, list=28%, signal=45%
GO_NEGATIVE_REGULATION_OF_CELL_CELL_ADHESION	133	0.073417	0.990856	0.465021	0.646516	1	10531	tags=80%, list=72%, signal=286%
GO_PIGMENT_METABOLIC_PROCESS	60	0.110487	0.990151	0.42161	0.647432	1	11002	tags=87%, list=76%, signal=355%
GO_CELL_VOLUME_HOMEOSTASIS	27	0.159026	0.990042	0.450207	0.647229	1	7924	tags=70%, list=54%, signal=154%
GO_REGULATION_OF_GASTRULATION	31	0.147574	0.98989	0.477359	0.647134	1	4894	tags=48%, list=34%, signal=73%
GO_RESPONSE_TO_AXON_INJURY	68	0.101305	0.989827	0.462168	0.646877	1	5376	tags=47%, list=37%, signal=74%
GO_POSITIVE_REGULATION_OF_INTERLEUKIN_1_SECRETION	19	0.187441	0.989799	0.451677	0.64654	1	1869	tags=32%, list=13%, signal=36%
GO_REGULATION_OF_B_CELL_DIFFERENTIATION	24	0.168171	0.988474	0.442718	0.648509	1	8464	tags=75%, list=58%, signal=179%
GO_ERYTHROCYTE_HOMEOSTASIS	102	0.0817976	0.985397	0.446	0.653666	1	5376	tags=45%, list=37%, signal=71%
GO_REGULATION_OF_MONOOXYGENASE_ACTIVITY	48	0.118569	0.985373	0.458	0.65333	1	8884	tags=73%, list=61%, signal=187%
GO_EXTRINSIC_APOPTOTIC_SIGNALING_PATHWAY	198	0.0599012	0.983874	0.455645	0.655737	1	2812	tags=25%, list=19%, signal=31%
GO_RENAL_SYSTEM_PROCESS_INVOLVED_IN_REGULATION_OF_SYSTEMIC_ARTERIAL_BLOOD_PRESSURE	15	0.211757	0.98381	0.464567	0.655452	1	5648	tags=60%, list=39%, signal=98%
GO_ASTROCYTE_ACTIVATION	17	0.198975	0.982857	0.469636	0.656803	1	5663	tags=59%, list=39%, signal=96%
GO_REGULATION_OF_RECEPTOR_BIOSYNTHETIC_PROCESS	17	0.199599	0.982621	0.45491	0.65686	1	9931	tags=88%, list=68%, signal=278%
GO_NEGATIVE_REGULATION_OF_HEART_CONTRACTION	23	0.169903	0.98239	0.460501	0.656909	1	1958	tags=30%, list=13%, signal=35%
GO_NEGATIVE_REGULATION_OF_STRESS_ACTIVATED_PROTEIN_KINASE_SIGNALING_CASCADE	39	0.134137	0.981916	0.441584	0.657377	1	11477	tags=92%, list=79%, signal=437%
GO_POSITIVE_REGULATION_OF_MESENCHYMAL_CELL_PROLIFERATION	26	0.160279	0.981701	0.453008	0.657398	1	6062	tags=58%, list=42%, signal=99%
GO_NEGATIVE_REGULATION_OF_GLIAL_CELL_PROLIFERATION	15	0.210298	0.9815	0.455301	0.657367	1	11486	tags=100%, list=79%, signal=475%
GO_PEPTIDYL_SERINE_DEPHOSPHORYLATION	18	0.19726	0.980885	0.461224	0.658098	1	11676	tags=100%, list=80%, signal=507%
GO_POSITIVE_REGULATION_OF_INTERLEUKIN_8_PRODUCTION	34	0.141281	0.980681	0.448617	0.658097	1	5648	tags=53%, list=39%, signal=86%
GO_ACTIVATION_OF_MAPK_ACTIVITY	136	0.0723973	0.979875	0.459406	0.65923	1	4837	tags=40%, list=33%, signal=60%
GO_TONGUE_DEVELOPMENT	16	0.206561	0.979673	0.438632	0.659239	1	7905	tags=75%, list=54%, signal=164%
GO_REGULATION_OF_INSULIN_LIKE_GROWTH_FACTOR_RECEPTOR_SIGNALING_PATHWAY	19	0.191145	0.979393	0.489362	0.659379	1	11765	tags=100%, list=81%, signal=523%
GO_POSITIVE_REGULATION_OF_EXTRINSIC_APOPTOTIC_SIGNALING_PATHWAY_VIA_DEATH_DOMAIN_RECEPTORS	16	0.201157	0.979255	0.479554	0.659251	1	11619	tags=100%, list=80%, signal=497%
GO_HISTONE_H3_K9_MODIFICATION	44	0.125052	0.97885	0.475789	0.659613	1	7440	tags=64%, list=51%, signal=130%
GO_POSITIVE_REGULATION_OF_VASCULAR_ENDOTHELIAL_GROWTH_FACTOR_RECEPTOR_SIGNALING_PATHWAY	15	0.208563	0.978717	0.462598	0.659467	1	2786	tags=40%, list=19%, signal=49%
GO_REGULATION_OF_VOLTAGE_GATED_CALCIUM_CHANNEL_ACTIVITY	35	0.143326	0.978244	0.473684	0.659925	1	5814	tags=54%, list=40%, signal=90%
GO_RESPONSE_TO_RETINOIC_ACID	92	0.0889619	0.977225	0.453416	0.661436	1	2349	tags=25%, list=16%, signal=30%
GO_EMBRYONIC_DIGESTIVE_TRACT_MORPHOGENESIS	17	0.200632	0.977121	0.462151	0.661245	1	9916	tags=88%, list=68%, signal=277%
GO_CARBOHYDRATE_TRANSMEMBRANE_TRANSPORT	85	0.0894059	0.976876	0.451677	0.6613	1	6063	tags=51%, list=42%, signal=86%
GO_CELL_MATRIX_ADHESION	193	0.0595062	0.97651	0.473896	0.661548	1	5625	tags=45%, list=39%, signal=72%
GO_EMBRYONIC_PLACENTA_MORPHOGENESIS	21	0.17934	0.976303	0.475708	0.66152	1	6397	tags=62%, list=44%, signal=110%
GO_ANTERIOR_POSTERIOR_AXIS_SPECIFICATION	38	0.134115	0.975314	0.493124	0.662973	1	2646	tags=32%, list=18%, signal=39%
GO_REGULATION_OF_INTERLEUKIN_4_PRODUCTION	22	0.176446	0.975275	0.440501	0.662659	1	6691	tags=64%, list=46%, signal=118%
GO_POSITIVE_REGULATION_OF_HEART_CONTRACTION	32	0.144538	0.975256	0.450292	0.662322	1	3355	tags=38%, list=23%, signal=49%
GO_NEGATIVE_REGULATION_OF_CELL_MOTILITY	232	0.05507	0.974971	0.470588	0.662453	1	9616	tags=72%, list=66%, signal=208%
GO_REGULATION_OF_PROTEIN_POLYUBIQUITINATION	19	0.189127	0.973775	0.473054	0.664251	1	4906	tags=53%, list=34%, signal=79%
GO_REGULATION_OF_T_CELL_MIGRATION	29	0.1507	0.973556	0.472458	0.66428	1	11351	tags=93%, list=78%, signal=423%
GO_PROTEIN_LIPID_COMPLEX_ASSEMBLY	24	0.169164	0.972787	0.448276	0.665353	1	5420	tags=54%, list=37%, signal=86%
GO_PROTEIN_HOMOTETRAMERIZATION	77	0.0948398	0.971923	0.464358	0.666542	1	8070	tags=65%, list=55%, signal=145%
GO_REGULATION_OF_MACROAUTOPHAGY	156	0.0664348	0.970932	0.475708	0.667969	1	12187	tags=90%, list=84%, signal=552%
GO_CD8_POSITIVE_ALPHA_BETA_T_CELL_ACTIVATION	17	0.197631	0.97008	0.474012	0.66916	1	10815	tags=94%, list=74%, signal=367%
GO_ESTABLISHMENT_OF_CELL_POLARITY	125	0.0750248	0.969753	0.493042	0.669431	1	11947	tags=90%, list=82%, signal=498%
GO_INTRA_GOLGI_VESICLE_MEDIATED_TRANSPORT	29	0.14853	0.969634	0.478764	0.669278	1	6368	tags=59%, list=44%, signal=104%
GO_ORGANELLE_MEMBRANE_FUSION	89	0.0904723	0.96937	0.478011	0.669353	1	8495	tags=67%, list=58%, signal=161%
GO_NEGATIVE_REGULATION_OF_I_KAPPAB_KINASE_NF_KAPPAB_SIGNALING	36	0.135538	0.968262	0.448617	0.671003	1	4496	tags=44%, list=31%, signal=64%
GO_POSITIVE_REGULATION_OF_SMALL_MOLECULE_METABOLIC_PROCESS	82	0.0892436	0.967919	0.465726	0.671273	1	8817	tags=70%, list=61%, signal=176%
GO_RETINOIC_ACID_RECEPTOR_SIGNALING_PATHWAY	27	0.154566	0.967725	0.460446	0.671254	1	3680	tags=41%, list=25%, signal=54%
GO_FATTY_ACID_DERIVATIVE_BIOSYNTHETIC_PROCESS	47	0.119259	0.967609	0.465753	0.671078	1	2602	tags=30%, list=18%, signal=36%
GO_POSITIVE_REGULATION_OF_INSULIN_SECRETION_INVOLVED_IN_CELLULAR_RESPONSE_TO_GLUCOSE_STIMULUS	27	0.158643	0.967121	0.484787	0.671631	1	4698	tags=48%, list=32%, signal=71%
GO_RESPONSE_TO_HEPATOCYTE_GROWTH_FACTOR	18	0.192035	0.966587	0.502924	0.672221	1	10944	tags=94%, list=75%, signal=381%
GO_N_GLYCAN_PROCESSING	15	0.207802	0.966553	0.485493	0.671905	1	4736	tags=53%, list=33%, signal=79%
GO_FIBROBLAST_PROLIFERATION	77	0.0924893	0.965148	0.478702	0.674177	1	9426	tags=74%, list=65%, signal=209%
GO_REGULATION_OF_AUTOPHAGY	289	0.0494524	0.964816	0.472332	0.674403	1	7647	tags=57%, list=53%, signal=119%
GO_TRNA_TRANSPORT	33	0.141085	0.964689	0.492986	0.674246	1	3240	tags=36%, list=22%, signal=47%
GO_NEGATIVE_REGULATION_OF_CHONDROCYTE_DIFFERENTIATION	18	0.193067	0.963801	0.47479	0.675454	1	10929	tags=94%, list=75%, signal=380%
GO_DNA_TEMPLATED_TRANSCRIPTION_ELONGATION	105	0.080613	0.963329	0.478088	0.675975	1	4375	tags=38%, list=30%, signal=54%
GO_PROTEIN_LOCALIZATION_TO_CHROMOSOME_CENTROMERIC_REGION	21	0.175857	0.96311	0.482897	0.675976	1	8525	tags=76%, list=59%, signal=184%
GO_ATP_HYDROLYSIS_COUPLED_TRANSMEMBRANE_TRANSPORT	28	0.154373	0.96185	0.500986	0.677897	1	2952	tags=36%, list=20%, signal=45%
GO_RECEPTOR_CATABOLIC_PROCESS	32	0.145085	0.961659	0.479042	0.677871	1	7437	tags=66%, list=51%, signal=134%
GO_PROTEIN_POLYUBIQUITINATION	282	0.0489163	0.960935	0.498008	0.678823	1	5077	tags=40%, list=35%, signal=60%
GO_MUSCLE_CONTRACTION	306	0.0484269	0.960528	0.482474	0.679129	1	5345	tags=42%, list=37%, signal=64%
GO_TELOMERE_MAINTENANCE_VIA_TELOMERE_LENGTHENING	76	0.0955999	0.960372	0.503093	0.67902	1	4739	tags=42%, list=33%, signal=62%
GO_POSITIVE_REGULATION_OF_PROTEIN_LOCALIZATION_TO_MEMBRANE	111	0.0777125	0.96032	0.487965	0.678727	1	5690	tags=47%, list=39%, signal=76%
GO_INTRACILIARY_TRANSPORT	48	0.114547	0.959708	0.507605	0.679453	1	3792	tags=38%, list=26%, signal=51%
GO_REGULATION_OF_PLATELET_DERIVED_GROWTH_FACTOR_RECEPTOR_SIGNALING_PATHWAY	20	0.180616	0.959411	0.492662	0.679649	1	3920	tags=45%, list=27%, signal=62%
GO_RESPONSE_TO_PLATELET_DERIVED_GROWTH_FACTOR	19	0.183049	0.959312	0.482692	0.679438	1	6525	tags=63%, list=45%, signal=114%
GO_INTERLEUKIN_1_BETA_SECRETION	30	0.143987	0.958541	0.507042	0.680477	1	4211	tags=43%, list=29%, signal=61%
GO_GLUCOSE_IMPORT	49	0.113997	0.957503	0.497967	0.681972	1	6063	tags=53%, list=42%, signal=91%
GO_PROXIMAL_DISTAL_PATTERN_FORMATION	25	0.162356	0.956636	0.50096	0.683152	1	8694	tags=76%, list=60%, signal=189%
GO_RESPONSE_TO_GROWTH_HORMONE	29	0.147675	0.956153	0.488462	0.683661	1	10392	tags=86%, list=71%, signal=301%
GO_REGULATION_OF_DOUBLE_STRAND_BREAK_REPAIR_VIA_HOMOLOGOUS_RECOMBINATION	37	0.131999	0.955983	0.491736	0.683582	1	7517	tags=65%, list=52%, signal=134%
GO_CELL_MIGRATION_INVOLVED_IN_SPROUTING_ANGIOGENESIS	51	0.111833	0.95534	0.511494	0.684411	1	5792	tags=51%, list=40%, signal=84%
GO_REGULATION_OF_CHEMOTAXIS	166	0.0641279	0.954761	0.490683	0.685064	1	2844	tags=26%, list=20%, signal=32%
GO_AUTOPHAGOSOME_MATURATION	34	0.138788	0.954503	0.49901	0.685129	1	7395	tags=65%, list=51%, signal=131%
GO_THYMIC_T_CELL_SELECTION	15	0.202038	0.953805	0.502	0.686005	1	11606	tags=100%, list=80%, signal=495%
GO_DNA_REPLICATION_INITIATION	36	0.132501	0.953536	0.511387	0.686136	1	12215	tags=97%, list=84%, signal=606%
GO_MEMBRANE_PROTEIN_ECTODOMAIN_PROTEOLYSIS	39	0.127793	0.952924	0.486056	0.686898	1	11569	tags=92%, list=80%, signal=450%
GO_RESPONSE_TO_TOPOLOGICALLY_INCORRECT_PROTEIN	181	0.0613629	0.952648	0.500982	0.686992	1	12776	tags=94%, list=88%, signal=764%
GO_REGULATION_OF_TRANSLATION_IN_RESPONSE_TO_STRESS	18	0.184859	0.951153	0.478431	0.68944	1	5393	tags=56%, list=37%, signal=88%
GO_POST_EMBRYONIC_ANIMAL_ORGAN_DEVELOPMENT	15	0.199578	0.950697	0.490196	0.689933	1	3886	tags=47%, list=27%, signal=64%
GO_PEPTIDE_CATABOLIC_PROCESS	21	0.172761	0.950274	0.505747	0.690391	1	7185	tags=67%, list=49%, signal=132%
GO_POSITIVE_REGULATION_OF_STRIATED_MUSCLE_CELL_DIFFERENTIATION	43	0.12427	0.949421	0.513402	0.691517	1	3270	tags=35%, list=22%, signal=45%
GO_FORELIMB_MORPHOGENESIS	35	0.135564	0.94892	0.530693	0.692067	1	8835	tags=74%, list=61%, signal=189%
GO_IMPORT_INTO_NUCLEUS	135	0.0682647	0.94848	0.506903	0.692486	1	4186	tags=36%, list=29%, signal=49%
GO_NEUROTRANSMITTER_BIOSYNTHETIC_PROCESS	80	0.0895606	0.948039	0.482213	0.692866	1	5793	tags=49%, list=40%, signal=81%
GO_RECEPTOR_BIOSYNTHETIC_PROCESS	19	0.175283	0.94649	0.517103	0.695323	1	11230	tags=95%, list=77%, signal=415%
GO_REGULATION_OF_SYSTEMIC_ARTERIAL_BLOOD_PRESSURE_BY_HORMONE	27	0.153897	0.945911	0.525926	0.69597	1	11230	tags=93%, list=77%, signal=406%
GO_VACUOLAR_TRANSPORT	129	0.0711217	0.945515	0.510721	0.696315	1	5174	tags=43%, list=36%, signal=66%
GO_NEGATIVE_REGULATION_OF_CELL_SUBSTRATE_ADHESION	54	0.109306	0.945375	0.50677	0.696184	1	10803	tags=85%, list=74%, signal=330%
GO_TISSUE_REGENERATION	50	0.110469	0.945255	0.495069	0.696005	1	9450	tags=76%, list=65%, signal=216%
GO_REGULATION_OF_ORGAN_GROWTH	76	0.0944229	0.94492	0.50969	0.696172	1	4182	tags=38%, list=29%, signal=53%
GO_AMINOGLYCAN_BIOSYNTHETIC_PROCESS	108	0.0765695	0.943027	0.504115	0.699234	1	2260	tags=23%, list=16%, signal=27%
GO_T_CELL_DIFFERENTIATION_IN_THYMUS	59	0.106767	0.942719	0.52233	0.699385	1	10037	tags=80%, list=69%, signal=256%
GO_MESONEPHRIC_TUBULE_MORPHOGENESIS	59	0.106004	0.942393	0.508841	0.699624	1	10541	tags=83%, list=72%, signal=301%
GO_NEGATIVE_REGULATION_OF_CELLULAR_AMIDE_METABOLIC_PROCESS	135	0.0704298	0.942374	0.515444	0.699274	1	1785	tags=19%, list=12%, signal=22%
GO_RETROGRADE_VESICLE_MEDIATED_TRANSPORT_GOLGI_TO_ENDOPLASMIC_RETICULUM	80	0.0887256	0.942261	0.502058	0.699091	1	3442	tags=33%, list=24%, signal=42%
GO_DETECTION_OF_VISIBLE_LIGHT	41	0.123024	0.942013	0.517526	0.699192	1	4954	tags=46%, list=34%, signal=70%
GO_TRANSCYTOSIS	15	0.205902	0.941906	0.54262	0.699002	1	7672	tags=73%, list=53%, signal=155%
GO_CELLULAR_AMINO_ACID_BIOSYNTHETIC_PROCESS	59	0.105735	0.941056	0.519068	0.700113	1	9559	tags=76%, list=66%, signal=222%
GO_EPITHELIAL_CELL_MORPHOGENESIS	33	0.139798	0.940656	0.520154	0.700472	1	1496	tags=24%, list=10%, signal=27%
GO_REGULATION_OF_LYMPHOCYTE_MIGRATION	38	0.127823	0.939824	0.513513	0.701531	1	11539	tags=92%, list=79%, signal=445%
GO_DIGESTIVE_SYSTEM_DEVELOPMENT	116	0.0772814	0.938656	0.526	0.703307	1	9916	tags=76%, list=68%, signal=237%
GO_REGULATION_OF_VACUOLE_ORGANIZATION	37	0.12915	0.938487	0.502994	0.703227	1	2842	tags=32%, list=20%, signal=40%
GO_NEGATIVE_REGULATION_OF_HISTONE_ACETYLATION	15	0.200844	0.938147	0.512658	0.703465	1	6776	tags=67%, list=47%, signal=125%
GO_MONOSACCHARIDE_METABOLIC_PROCESS	135	0.070566	0.937939	0.522822	0.703433	1	4476	tags=38%, list=31%, signal=54%
GO_DETECTION_OF_LIGHT_STIMULUS	51	0.110631	0.937741	0.518293	0.703394	1	4954	tags=45%, list=34%, signal=68%
GO_POSITIVE_REGULATION_OF_AUTOPHAGY	103	0.0799527	0.937376	0.549898	0.703671	1	7598	tags=60%, list=52%, signal=125%
GO_NUCLEOSIDE_TRIPHOSPHATE_METABOLIC_PROCESS	55	0.109243	0.936928	0.528	0.704109	1	7406	tags=62%, list=51%, signal=125%
GO_POSITIVE_REGULATION_OF_EXOCYTOSIS	76	0.0927147	0.936854	0.540984	0.703843	1	3250	tags=32%, list=22%, signal=40%
GO_POSITIVE_REGULATION_OF_CARDIAC_MUSCLE_CELL_DIFFERENTIATION	17	0.187049	0.93625	0.512974	0.704527	1	3270	tags=41%, list=22%, signal=53%
GO_VACUOLE_ORGANIZATION	152	0.0650525	0.936065	0.51483	0.704492	1	8630	tags=66%, list=59%, signal=160%
GO_POSITIVE_REGULATION_OF_CHEMOTAXIS	102	0.0794267	0.936006	0.55	0.704201	1	2844	tags=27%, list=20%, signal=34%
GO_CYTOKINE_PRODUCTION_INVOLVED_IN_INFLAMMATORY_RESPONSE	31	0.140285	0.934905	0.527344	0.705848	1	1247	tags=23%, list=9%, signal=25%
GO_RESPONSE_TO_INTERLEUKIN_6	33	0.137432	0.934799	0.530815	0.70564	1	7259	tags=64%, list=50%, signal=127%
GO_NEGATIVE_REGULATION_OF_NOTCH_SIGNALING_PATHWAY	35	0.136192	0.934482	0.528155	0.705838	1	5502	tags=51%, list=38%, signal=83%
GO_POSITIVE_REGULATION_OF_INTRACELLULAR_TRANSPORT	193	0.0568579	0.933472	0.524	0.707318	1	5663	tags=45%, list=39%, signal=72%
GO_CHEMOKINE_PRODUCTION	66	0.0992217	0.93307	0.510204	0.707683	1	5393	tags=47%, list=37%, signal=74%
GO_REGULATION_OF_FATTY_ACID_TRANSPORT	22	0.169835	0.932338	0.530572	0.70862	1	8770	tags=77%, list=60%, signal=194%
GO_CELLULAR_RESPONSE_TO_ALKALOID	33	0.136375	0.93214	0.524715	0.708582	1	10359	tags=85%, list=71%, signal=294%
GO_REGULATION_OF_CELLULAR_RESPONSE_TO_TRANSFORMING_GROWTH_FACTOR_BETA_STIMULUS	107	0.0766245	0.932007	0.544304	0.708458	1	4601	tags=39%, list=32%, signal=57%
GO_POSITIVE_REGULATION_OF_NUCLEOCYTOPLASMIC_TRANSPORT	59	0.102449	0.931935	0.514228	0.708186	1	5663	tags=49%, list=39%, signal=80%
GO_RESPONSE_TO_CAFFEINE	17	0.184121	0.930772	0.5375	0.709945	1	8445	tags=76%, list=58%, signal=182%
GO_NEGATIVE_REGULATION_OF_CARTILAGE_DEVELOPMENT	23	0.161683	0.929261	0.544379	0.712348	1	10929	tags=91%, list=75%, signal=367%
GO_REGULATION_OF_LIPID_BIOSYNTHETIC_PROCESS	157	0.0634822	0.929186	0.546351	0.712091	1	5940	tags=47%, list=41%, signal=79%
GO_REGULATION_OF_BINDING	324	0.0443491	0.928792	0.525253	0.712428	1	2600	tags=22%, list=18%, signal=26%
GO_ARACHIDONIC_ACID_SECRETION	24	0.159836	0.92826	0.549356	0.712986	1	8585	tags=75%, list=59%, signal=183%
GO_NEGATIVE_REGULATION_OF_ERK1_AND_ERK2_CASCADE	61	0.0996025	0.928113	0.556025	0.71288	1	7854	tags=64%, list=54%, signal=138%
GO_MAMMARY_GLAND_EPITHELIAL_CELL_PROLIFERATION	23	0.165331	0.926093	0.528112	0.7162	1	8347	tags=74%, list=57%, signal=173%
GO_OLIGODENDROCYTE_DIFFERENTIATION	91	0.0846719	0.925967	0.528066	0.71603	1	12838	tags=97%, list=88%, signal=820%
GO_SECRETION_BY_TISSUE	29	0.142101	0.924902	0.530452	0.717583	1	9470	tags=79%, list=65%, signal=227%
GO_REGULATION_OF_DIGESTIVE_SYSTEM_PROCESS	29	0.145133	0.92481	0.532819	0.71734	1	9426	tags=79%, list=65%, signal=225%
GO_CELLULAR_RESPONSE_TO_KETONE	85	0.0867123	0.924592	0.528487	0.717352	1	10379	tags=80%, list=71%, signal=278%
GO_REGULATION_OF_SMOOTH_MUSCLE_CELL_DIFFERENTIATION	31	0.14396	0.924498	0.541152	0.717119	1	12452	tags=100%, list=86%, signal=694%
GO_NEGATIVE_REGULATION_OF_PROTEIN_CATABOLIC_PROCESS	114	0.0745359	0.924193	0.535934	0.717297	1	2878	tags=27%, list=20%, signal=34%
GO_PIGMENT_BIOSYNTHETIC_PROCESS	52	0.109253	0.92336	0.541494	0.718389	1	11280	tags=88%, list=78%, signal=393%
GO_VASCULAR_SMOOTH_MUSCLE_CELL_DIFFERENTIATION	23	0.161812	0.923124	0.539235	0.718443	1	3340	tags=39%, list=23%, signal=51%
GO_POSITIVE_REGULATION_OF_RECEPTOR_INTERNALIZATION	21	0.167367	0.922077	0.553061	0.719964	1	2416	tags=33%, list=17%, signal=40%
GO_SPINDLE_LOCALIZATION	39	0.12404	0.921854	0.538934	0.719962	1	4166	tags=41%, list=29%, signal=57%
GO_NOREPINEPHRINE_TRANSPORT	18	0.179381	0.921535	0.537525	0.72018	1	2241	tags=33%, list=15%, signal=39%
GO_GOLGI_ORGANIZATION	120	0.0727026	0.920962	0.535573	0.72082	1	11190	tags=84%, list=77%, signal=362%
GO_POSITIVE_REGULATION_OF_CELL_JUNCTION_ASSEMBLY	32	0.138034	0.920885	0.590234	0.720559	1	6176	tags=56%, list=42%, signal=98%
GO_CHROMATIN_ORGANIZATION_INVOLVED_IN_REGULATION_OF_TRANSCRIPTION	74	0.0938324	0.920563	0.53125	0.720763	1	6895	tags=57%, list=47%, signal=107%
GO_ANION_HOMEOSTASIS	41	0.123648	0.920086	0.558635	0.721219	1	6009	tags=54%, list=41%, signal=91%
GO_MUSCLE_CELL_DEVELOPMENT	145	0.065802	0.919274	0.556213	0.722274	1	4367	tags=37%, list=30%, signal=52%
GO_RESPONSE_TO_ESTROGEN	64	0.0976913	0.917507	0.545098	0.725208	1	10400	tags=81%, list=72%, signal=284%
GO_REGULATION_OF_ANTIGEN_PROCESSING_AND_PRESENTATION	15	0.19782	0.916668	0.537525	0.726352	1	4881	tags=53%, list=34%, signal=80%
GO_NEGATIVE_REGULATION_OF_REPRODUCTIVE_PROCESS	41	0.120446	0.916576	0.553471	0.72615	1	11021	tags=88%, list=76%, signal=362%
GO_NEGATIVE_REGULATION_OF_METAPHASE_ANAPHASE_TRANSITION_OF_CELL_CYCLE	35	0.130353	0.916461	0.559846	0.725969	1	11819	tags=94%, list=81%, signal=502%
GO_CELLULAR_RESPONSE_TO_PROSTAGLANDIN_STIMULUS	18	0.180406	0.916355	0.555777	0.725761	1	10305	tags=89%, list=71%, signal=305%
GO_ACROSOME_REACTION	19	0.175069	0.916291	0.53831	0.725475	1	8937	tags=79%, list=61%, signal=205%
GO_REGULATION_OF_KERATINOCYTE_PROLIFERATION	24	0.15812	0.915871	0.536145	0.725797	1	8004	tags=71%, list=55%, signal=157%
GO_INTERLEUKIN_2_BIOSYNTHETIC_PROCESS	18	0.182854	0.915436	0.533742	0.726205	1	6230	tags=61%, list=43%, signal=107%
GO_CARDIAC_MYOFIBRIL_ASSEMBLY	22	0.164532	0.915251	0.572632	0.726117	1	6864	tags=64%, list=47%, signal=120%
GO_SERTOLI_CELL_DIFFERENTIATION	17	0.184364	0.915124	0.552632	0.725978	1	3309	tags=41%, list=23%, signal=53%
GO_POSITIVE_REGULATION_OF_DNA_BINDING	51	0.109022	0.914364	0.532544	0.72694	1	6403	tags=55%, list=44%, signal=98%
GO_RESPONSE_TO_AMINO_ACID	99	0.0802157	0.914137	0.541752	0.726957	1	4716	tags=40%, list=32%, signal=59%
GO_POSITIVE_REGULATION_OF_PEPTIDYL_THREONINE_PHOSPHORYLATION	27	0.145788	0.913884	0.538784	0.727046	1	4346	tags=44%, list=30%, signal=63%
GO_POSITIVE_REGULATION_OF_TOLL_LIKE_RECEPTOR_SIGNALING_PATHWAY	21	0.165488	0.913544	0.557087	0.72729	1	10753	tags=90%, list=74%, signal=347%
GO_REGULATION_OF_PEPTIDYL_SERINE_PHOSPHORYLATION	108	0.0744051	0.913129	0.551102	0.727617	1	8889	tags=69%, list=61%, signal=175%
GO_SALIVARY_GLAND_DEVELOPMENT	35	0.128328	0.912428	0.553785	0.728492	1	8109	tags=69%, list=56%, signal=155%
GO_REGULATION_OF_STRIATED_MUSCLE_CELL_DIFFERENTIATION	77	0.0894869	0.91004	0.569472	0.732483	1	3426	tags=32%, list=24%, signal=42%
GO_REGULATION_OF_GLIAL_CELL_PROLIFERATION	28	0.143674	0.908788	0.546169	0.734421	1	4146	tags=43%, list=29%, signal=60%
GO_CELLULAR_CARBOHYDRATE_BIOSYNTHETIC_PROCESS	72	0.0908316	0.908675	0.570588	0.734225	1	3532	tags=33%, list=24%, signal=44%
GO_CHAPERONE_MEDIATED_PROTEIN_FOLDING	54	0.104061	0.908461	0.553398	0.734235	1	10879	tags=85%, list=75%, signal=337%
GO_RESPONSE_TO_CHEMOKINE	48	0.111402	0.908271	0.561224	0.734216	1	8079	tags=67%, list=56%, signal=150%
GO_NEGATIVE_REGULATION_OF_RESPONSE_TO_DRUG	25	0.15388	0.908186	0.56639	0.733989	1	7072	tags=64%, list=49%, signal=124%
GO_MELANOCYTE_DIFFERENTIATION	23	0.157197	0.907679	0.569697	0.734511	1	3407	tags=39%, list=23%, signal=51%
GO_REGULATION_OF_MORPHOGENESIS_OF_A_BRANCHING_STRUCTURE	49	0.109448	0.907659	0.543434	0.734153	1	12658	tags=98%, list=87%, signal=754%
GO_STEROL_HOMEOSTASIS	54	0.104303	0.907258	0.59203	0.734497	1	9529	tags=76%, list=66%, signal=219%
GO_NEGATIVE_REGULATION_OF_PROTEIN_KINASE_B_SIGNALING	41	0.117972	0.905736	0.576923	0.73693	1	6446	tags=56%, list=44%, signal=100%
GO_PYRIDINE_CONTAINING_COMPOUND_BIOSYNTHETIC_PROCESS	31	0.136173	0.905659	0.560768	0.736701	1	12565	tags=100%, list=86%, signal=734%
GO_STEM_CELL_PROLIFERATION	108	0.0751338	0.905508	0.582677	0.736596	1	7532	tags=59%, list=52%, signal=122%
GO_ENDODERM_FORMATION	41	0.115711	0.904394	0.582205	0.73829	1	3996	tags=39%, list=27%, signal=54%
GO_HISTONE_H4_K5_ACETYLATION	16	0.185865	0.904358	0.544898	0.737966	1	5479	tags=56%, list=38%, signal=90%
GO_ESTABLISHMENT_OF_PROTEIN_LOCALIZATION_TO_PLASMA_MEMBRANE	52	0.105903	0.903983	0.583505	0.738271	1	1261	tags=19%, list=9%, signal=21%
GO_IRON_ION_TRANSPORT	62	0.0961081	0.90291	0.5625	0.739787	1	6582	tags=55%, list=45%, signal=100%
GO_SPERM_CAPACITATION	15	0.189234	0.902493	0.572632	0.740148	1	11792	tags=100%, list=81%, signal=528%
GO_POSITIVE_REGULATION_OF_RECEPTOR_SIGNALING_PATHWAY_VIA_STAT	56	0.101228	0.901555	0.57451	0.741466	1	7102	tags=59%, list=49%, signal=115%
GO_NEGATIVE_REGULATION_OF_VIRAL_RELEASE_FROM_HOST_CELL	15	0.196875	0.901285	0.567568	0.741595	1	11681	tags=100%, list=80%, signal=508%
GO_REGULATION_OF_ANOIKIS	19	0.173195	0.899871	0.580713	0.743783	1	4372	tags=47%, list=30%, signal=68%
GO_INTERFERON_BETA_PRODUCTION	46	0.112553	0.899711	0.575697	0.743704	1	9432	tags=76%, list=65%, signal=216%
GO_POSITIVE_REGULATION_OF_TELOMERASE_ACTIVITY	36	0.12355	0.899595	0.563809	0.743519	1	3862	tags=39%, list=27%, signal=53%
GO_NEGATIVE_REGULATION_OF_GROWTH	213	0.0534433	0.899323	0.576699	0.743608	1	3944	tags=32%, list=27%, signal=44%
GO_POSITIVE_REGULATION_OF_MYELOID_CELL_DIFFERENTIATION	71	0.0912315	0.898758	0.567404	0.744217	1	8510	tags=68%, list=59%, signal=162%
GO_NEGATIVE_REGULATION_OF_LIPID_TRANSPORT	21	0.162054	0.898398	0.55	0.744483	1	6648	tags=62%, list=46%, signal=114%
GO_POSITIVE_REGULATION_OF_RESPONSE_TO_DRUG	25	0.151453	0.898297	0.596273	0.744276	1	11179	tags=92%, list=77%, signal=397%
GO_POSITIVE_REGULATION_OF_NUCLEAR_DIVISION	56	0.102749	0.89823	0.581262	0.744005	1	7859	tags=64%, list=54%, signal=139%
GO_GLYCEROLIPID_BIOSYNTHETIC_PROCESS	208	0.0542035	0.897997	0.594378	0.744029	1	5724	tags=45%, list=39%, signal=73%
GO_NEGATIVE_REGULATION_OF_SYSTEMIC_ARTERIAL_BLOOD_PRESSURE	18	0.172932	0.897254	0.563265	0.744984	1	7182	tags=67%, list=49%, signal=132%
GO_INTRACELLULAR_STEROL_TRANSPORT	20	0.170741	0.896901	0.570297	0.745205	1	8426	tags=75%, list=58%, signal=178%
GO_RIBONUCLEOTIDE_CATABOLIC_PROCESS	28	0.1408	0.896209	0.592	0.746092	1	3149	tags=36%, list=22%, signal=45%
GO_NEGATIVE_REGULATION_OF_BMP_SIGNALING_PATHWAY	42	0.115494	0.895847	0.584559	0.746375	1	8019	tags=67%, list=55%, signal=148%
GO_REGULATION_OF_MICROTUBULE_BASED_PROCESS	196	0.053916	0.895782	0.580247	0.746096	1	12803	tags=93%, list=88%, signal=770%
GO_REGULATION_OF_PHAGOCYTOSIS	70	0.091797	0.895714	0.575697	0.745837	1	6357	tags=53%, list=44%, signal=93%
GO_REGULATION_OF_INCLUSION_BODY_ASSEMBLY	15	0.191519	0.894915	0.598802	0.746936	1	5942	tags=60%, list=41%, signal=101%
GO_LYTIC_VACUOLE_ORGANIZATION	60	0.100838	0.893747	0.582846	0.748664	1	10657	tags=83%, list=73%, signal=311%
GO_REGULATION_OF_GLUCOSE_TRANSMEMBRANE_TRANSPORT	58	0.100713	0.892027	0.575581	0.75139	1	6062	tags=52%, list=42%, signal=88%
GO_FATTY_ACID_TRANSPORT	79	0.0837432	0.891731	0.553459	0.751494	1	8912	tags=70%, list=61%, signal=179%
GO_NAD_BIOSYNTHETIC_PROCESS	25	0.14819	0.891428	0.556025	0.751641	1	10063	tags=84%, list=69%, signal=272%
GO_BLASTOCYST_GROWTH	18	0.176558	0.891191	0.573222	0.751701	1	9553	tags=83%, list=66%, signal=243%
GO_NEGATIVE_REGULATION_OF_TELOMERE_MAINTENANCE	32	0.132826	0.891028	0.581345	0.751588	1	6706	tags=59%, list=46%, signal=110%
GO_STRIATED_MUSCLE_ADAPTATION	42	0.115593	0.890521	0.572025	0.752098	1	2824	tags=31%, list=19%, signal=38%
GO_MORPHOGENESIS_OF_AN_EPITHELIAL_FOLD	24	0.148965	0.889989	0.580122	0.752707	1	7531	tags=67%, list=52%, signal=138%
GO_POSITIVE_REGULATION_OF_ERAD_PATHWAY	15	0.189115	0.889752	0.608871	0.752745	1	4038	tags=47%, list=28%, signal=65%
GO_RESPONSE_TO_IRON_ION	29	0.13628	0.889598	0.59332	0.752647	1	4540	tags=45%, list=31%, signal=65%
GO_ORGANIC_HYDROXY_COMPOUND_METABOLIC_PROCESS	389	0.0390528	0.888229	0.592593	0.754775	1	8007	tags=59%, list=55%, signal=127%
GO_REGULATION_OF_SMOOTHENED_SIGNALING_PATHWAY	75	0.0861584	0.888015	0.545272	0.754774	1	8835	tags=69%, list=61%, signal=176%
GO_KIDNEY_MORPHOGENESIS	86	0.0818136	0.887666	0.598814	0.755037	1	10991	tags=84%, list=76%, signal=341%
GO_REGULATION_OF_VIRAL_GENOME_REPLICATION	63	0.0958488	0.885859	0.586693	0.757818	1	9460	tags=75%, list=65%, signal=213%
GO_PROTEIN_CONTAINING_COMPLEX_REMODELING	17	0.177025	0.885804	0.60521	0.757539	1	4271	tags=47%, list=29%, signal=67%
GO_CHAPERONE_COFACTOR_DEPENDENT_PROTEIN_REFOLDING	28	0.144959	0.885774	0.580448	0.757196	1	10879	tags=89%, list=75%, signal=354%
GO_REGULATION_OF_CELLULAR_RESPONSE_TO_INSULIN_STIMULUS	58	0.0975893	0.884749	0.59919	0.758698	1	10871	tags=84%, list=75%, signal=333%
GO_REGULATION_OF_PROTEIN_IMPORT	55	0.101802	0.884689	0.565789	0.758387	1	5663	tags=49%, list=39%, signal=80%
GO_POSITIVE_REGULATION_OF_GRANULOCYTE_CHEMOTAXIS	16	0.183223	0.88432	0.599594	0.758661	1	8244	tags=75%, list=57%, signal=173%
GO_PIGMENT_GRANULE_LOCALIZATION	23	0.157814	0.88365	0.574468	0.759493	1	869	tags=22%, list=6%, signal=23%
GO_REGULATION_OF_TRANSLATIONAL_ELONGATION	17	0.179326	0.883398	0.583333	0.759532	1	5093	tags=53%, list=35%, signal=81%
GO_POSITIVE_REGULATION_OF_CREB_TRANSCRIPTION_FACTOR_ACTIVITY	16	0.182096	0.883257	0.598344	0.759408	1	3716	tags=44%, list=26%, signal=59%
GO_NEUROEPITHELIAL_CELL_DIFFERENTIATION	46	0.109131	0.883039	0.578411	0.759389	1	10430	tags=83%, list=72%, signal=291%
GO_CLATHRIN_COAT_ASSEMBLY	18	0.171777	0.882908	0.633065	0.759236	1	5583	tags=56%, list=38%, signal=90%
GO_STEROID_METABOLIC_PROCESS	224	0.0500332	0.882778	0.608163	0.759086	1	11098	tags=81%, list=76%, signal=338%
GO_REGULATION_OF_VASOCONSTRICTION	47	0.110657	0.882662	0.618367	0.758868	1	11390	tags=89%, list=78%, signal=411%
GO_POSITIVE_REGULATION_OF_NEUTROPHIL_MIGRATION	19	0.170086	0.882641	0.608519	0.75852	1	8244	tags=74%, list=57%, signal=170%
GO_CELLULAR_PIGMENTATION	47	0.111547	0.882545	0.615071	0.758292	1	3642	tags=36%, list=25%, signal=48%
GO_PHASIC_SMOOTH_MUSCLE_CONTRACTION	16	0.183266	0.882105	0.618221	0.758684	1	10970	tags=94%, list=75%, signal=381%
GO_POSITIVE_REGULATION_OF_EPITHELIAL_CELL_APOPTOTIC_PROCESS	28	0.1377	0.881953	0.612371	0.758555	1	3194	tags=36%, list=22%, signal=46%
GO_POSITIVE_REGULATION_OF_RESPONSE_TO_DNA_DAMAGE_STIMULUS	85	0.0794006	0.881336	0.629981	0.759288	1	2786	tags=27%, list=19%, signal=33%
GO_LOW_DENSITY_LIPOPROTEIN_RECEPTOR_PARTICLE_METABOLIC_PROCESS	20	0.163924	0.879684	0.614754	0.761821	1	1254	tags=25%, list=9%, signal=27%
GO_CARBOHYDRATE_CATABOLIC_PROCESS	160	0.0601325	0.879674	0.625	0.761446	1	3315	tags=29%, list=23%, signal=37%
GO_GLUCOCORTICOID_METABOLIC_PROCESS	17	0.179905	0.87944	0.611765	0.761464	1	5940	tags=59%, list=41%, signal=99%
GO_VESICLE_BUDDING_FROM_MEMBRANE	96	0.0763288	0.879288	0.61829	0.761363	1	12378	tags=93%, list=85%, signal=619%
GO_RUFFLE_ASSEMBLY	39	0.116773	0.878788	0.582822	0.761845	1	5390	tags=49%, list=37%, signal=77%
GO_ATP_METABOLIC_PROCESS	42	0.115057	0.878041	0.631263	0.76278	1	3178	tags=33%, list=22%, signal=43%
GO_GRANULOCYTE_MIGRATION	75	0.0847566	0.877464	0.60501	0.763445	1	11182	tags=85%, list=77%, signal=367%
GO_DETECTION_OF_MECHANICAL_STIMULUS	38	0.12193	0.877172	0.615694	0.763598	1	8563	tags=71%, list=59%, signal=172%
GO_REGULATION_OF_PRODUCTION_OF_SMALL_RNA_INVOLVED_IN_GENE_SILENCING_BY_RNA	19	0.169176	0.876905	0.60381	0.763699	1	3665	tags=42%, list=25%, signal=56%
GO_ENDOSOME_ORGANIZATION	72	0.0876065	0.876425	0.643426	0.764157	1	8426	tags=67%, list=58%, signal=158%
GO_POSITIVE_REGULATION_OF_SKELETAL_MUSCLE_TISSUE_DEVELOPMENT	20	0.163414	0.876344	0.605372	0.763909	1	5624	tags=55%, list=39%, signal=90%
GO_TRANSFORMING_GROWTH_FACTOR_BETA_PRODUCTION	30	0.135042	0.874152	0.577821	0.767524	1	5795	tags=53%, list=40%, signal=88%
GO_NEGATIVE_REGULATION_OF_CELL_MATRIX_ADHESION	34	0.126101	0.873957	0.597137	0.767471	1	10573	tags=85%, list=73%, signal=312%
GO_NEGATIVE_REGULATION_OF_RESPONSE_TO_EXTERNAL_STIMULUS	264	0.0465343	0.872928	0.615385	0.768919	1	7542	tags=56%, list=52%, signal=115%
GO_TORC1_SIGNALING	33	0.130517	0.872378	0.605691	0.769539	1	9122	tags=76%, list=63%, signal=203%
GO_LONG_CHAIN_FATTY_ACID_IMPORT_INTO_CELL	15	0.183259	0.872134	0.591753	0.769547	1	6062	tags=60%, list=42%, signal=103%
GO_REGULATION_OF_CELL_SHAPE	133	0.0640708	0.871015	0.608187	0.771193	1	3340	tags=29%, list=23%, signal=38%
GO_PROTEIN_LOCALIZATION_TO_VACUOLE	58	0.097594	0.870984	0.605882	0.77086	1	5355	tags=47%, list=37%, signal=73%
GO_REGULATION_OF_RECEPTOR_BINDING	19	0.167085	0.870981	0.626283	0.770467	1	2930	tags=37%, list=20%, signal=46%
GO_REGULATION_OF_URINE_VOLUME	19	0.161827	0.87077	0.616896	0.770466	1	2241	tags=32%, list=15%, signal=37%
GO_CELLULAR_RESPONSE_TO_MECHANICAL_STIMULUS	68	0.0896923	0.870313	0.64833	0.770916	1	10035	tags=78%, list=69%, signal=250%
GO_INTERLEUKIN_7_MEDIATED_SIGNALING_PATHWAY	15	0.186604	0.87028	0.591356	0.77059	1	3105	tags=40%, list=21%, signal=51%
GO_REGULATION_OF_LIPID_TRANSPORT	87	0.0803135	0.869888	0.633124	0.770899	1	4354	tags=38%, list=30%, signal=54%
GO_INTERLEUKIN_2_PRODUCTION	55	0.0991648	0.86832	0.638478	0.773307	1	6230	tags=53%, list=43%, signal=92%
GO_REGULATION_OF_MUSCLE_CELL_DIFFERENTIATION	127	0.0641103	0.867544	0.595573	0.774355	1	3426	tags=30%, list=24%, signal=39%
GO_MIDBRAIN_DOPAMINERGIC_NEURON_DIFFERENTIATION	15	0.185319	0.867314	0.629559	0.774369	1	7971	tags=73%, list=55%, signal=162%
GO_AMELOGENESIS	18	0.169382	0.867053	0.622309	0.77441	1	4002	tags=44%, list=28%, signal=61%
GO_INTRACELLULAR_LIPID_TRANSPORT	36	0.123294	0.86674	0.617188	0.774549	1	9117	tags=75%, list=63%, signal=201%
GO_POSITIVE_REGULATION_OF_EPIDERMAL_CELL_DIFFERENTIATION	19	0.164882	0.864523	0.645621	0.778036	1	2962	tags=37%, list=20%, signal=46%
GO_ESTABLISHMENT_OF_PROTEIN_LOCALIZATION_TO_VACUOLE	44	0.109291	0.864147	0.649123	0.778312	1	5355	tags=48%, list=37%, signal=75%
GO_PEPTIDE_METABOLIC_PROCESS	97	0.0753073	0.863568	0.637895	0.77893	1	10155	tags=77%, list=70%, signal=255%
GO_POSITIVE_REGULATION_OF_LEUKOCYTE_APOPTOTIC_PROCESS	19	0.16141	0.863304	0.645621	0.77898	1	8370	tags=74%, list=58%, signal=173%
GO_VASCULAR_ENDOTHELIAL_GROWTH_FACTOR_RECEPTOR_SIGNALING_PATHWAY	89	0.0784915	0.862874	0.604374	0.779368	1	2786	tags=27%, list=19%, signal=33%
GO_REGULATION_OF_RESPONSE_TO_OXIDATIVE_STRESS	72	0.0849401	0.862814	0.651575	0.77908	1	12706	tags=96%, list=87%, signal=755%
GO_RENAL_SODIUM_EXCRETION	20	0.159716	0.862369	0.60757	0.779513	1	7859	tags=70%, list=54%, signal=152%
GO_PLASMA_MEMBRANE_TUBULATION	20	0.160584	0.862097	0.59879	0.779575	1	4938	tags=50%, list=34%, signal=76%
GO_ORGANISM_EMERGENCE_FROM_PROTECTIVE_STRUCTURE	27	0.141986	0.86199	0.60396	0.779363	1	3324	tags=37%, list=23%, signal=48%
GO_REGULATION_OF_SMALL_MOLECULE_METABOLIC_PROCESS	296	0.0431212	0.861809	0.616935	0.779304	1	5624	tags=43%, list=39%, signal=69%
GO_POSITIVE_REGULATION_OF_NUCLEOTIDE_BIOSYNTHETIC_PROCESS	17	0.178455	0.861453	0.629412	0.779533	1	1684	tags=29%, list=12%, signal=33%
GO_MYELOID_LEUKOCYTE_MEDIATED_IMMUNITY	456	0.0350881	0.861417	0.629482	0.779203	1	12229	tags=88%, list=84%, signal=533%
GO_ENDOCRINE_HORMONE_SECRETION	40	0.114398	0.861376	0.632094	0.778887	1	5611	tags=50%, list=39%, signal=81%
GO_REGULATION_OF_SUBSTRATE_ADHESION_DEPENDENT_CELL_SPREADING	45	0.108553	0.861211	0.620202	0.778778	1	12321	tags=96%, list=85%, signal=624%
GO_REGULATION_OF_TRANSCRIPTION_BY_RNA_POLYMERASE_III	22	0.151171	0.86102	0.611452	0.778745	1	1109	tags=23%, list=8%, signal=25%
GO_POSITIVE_REGULATION_OF_REGULATED_SECRETORY_PATHWAY	46	0.106179	0.860865	0.608519	0.778626	1	1305	tags=20%, list=9%, signal=21%
GO_PROTEIN_LOCALIZATION_TO_CILIUM	41	0.112495	0.860406	0.625743	0.779039	1	4752	tags=44%, list=33%, signal=65%
GO_DETECTION_OF_BIOTIC_STIMULUS	18	0.16949	0.859311	0.618182	0.780573	1	7232	tags=67%, list=50%, signal=132%
GO_POST_GOLGI_VESICLE_MEDIATED_TRANSPORT	98	0.0733586	0.859256	0.630137	0.780283	1	1462	tags=17%, list=10%, signal=19%
GO_PROTEIN_LOCALIZATION_TO_GOLGI_APPARATUS	25	0.145272	0.858431	0.600832	0.78134	1	8942	tags=76%, list=61%, signal=197%
GO_DRUG_TRANSMEMBRANE_TRANSPORT	73	0.0838799	0.858053	0.661826	0.78163	1	8148	tags=64%, list=56%, signal=146%
GO_POSITIVE_REGULATION_OF_CELL_CYCLE_G2_M_PHASE_TRANSITION	29	0.133196	0.858012	0.652008	0.781306	1	7092	tags=62%, list=49%, signal=121%
GO_TOOTH_MINERALIZATION	18	0.166781	0.857099	0.619329	0.782513	1	9695	tags=83%, list=67%, signal=250%
GO_REGULATION_OF_COFACTOR_METABOLIC_PROCESS	31	0.12889	0.857048	0.634051	0.782211	1	9387	tags=77%, list=65%, signal=218%
GO_REGULATION_OF_TORC1_SIGNALING	26	0.14213	0.856948	0.647173	0.781989	1	9122	tags=77%, list=63%, signal=206%
GO_POSITIVE_REGULATION_OF_CYCLIN_DEPENDENT_PROTEIN_KINASE_ACTIVITY	33	0.124406	0.856275	0.666019	0.782777	1	8770	tags=73%, list=60%, signal=183%
GO_REGULATION_OF_KERATINOCYTE_DIFFERENTIATION	28	0.133802	0.856	0.656051	0.782878	1	5328	tags=50%, list=37%, signal=79%
GO_ERROR_PRONE_TRANSLESION_SYNTHESIS	20	0.158862	0.855991	0.651357	0.7825	1	4963	tags=50%, list=34%, signal=76%
GO_NEGATIVE_REGULATION_OF_CARDIOCYTE_DIFFERENTIATION	17	0.176309	0.855699	0.590535	0.782588	1	3426	tags=41%, list=24%, signal=54%
GO_TUBE_CLOSURE	87	0.0793903	0.855365	0.629412	0.782759	1	2863	tags=28%, list=20%, signal=34%
GO_VESICLE_FUSION_TO_PLASMA_MEMBRANE	23	0.146588	0.855307	0.625259	0.782478	1	1032	tags=22%, list=7%, signal=23%
GO_ZINC_ION_TRANSMEMBRANE_TRANSPORT	21	0.158332	0.851409	0.639604	0.788961	1	8087	tags=71%, list=56%, signal=161%
GO_SYNAPTIC_VESICLE_CYTOSKELETAL_TRANSPORT	18	0.163729	0.851062	0.661258	0.789169	1	4892	tags=50%, list=34%, signal=75%
GO_POSITIVE_REGULATION_OF_FATTY_ACID_METABOLIC_PROCESS	15	0.183259	0.850289	0.645914	0.790138	1	6062	tags=60%, list=42%, signal=103%
GO_REGULATION_OF_ANTIGEN_RECEPTOR_MEDIATED_SIGNALING_PATHWAY	51	0.0996319	0.850263	0.635458	0.789784	1	10531	tags=82%, list=72%, signal=298%
GO_NEGATIVE_REGULATION_OF_DEVELOPMENTAL_GROWTH	95	0.0724806	0.849734	0.659449	0.790285	1	7524	tags=59%, list=52%, signal=121%
GO_POSITIVE_REGULATION_OF_ANION_TRANSPORT	45	0.10662	0.848741	0.647749	0.79167	1	8148	tags=67%, list=56%, signal=151%
GO_FACE_DEVELOPMENT	47	0.106668	0.848213	0.633397	0.792193	1	9282	tags=74%, list=64%, signal=205%
GO_RESPONSE_TO_FLUID_SHEAR_STRESS	31	0.12889	0.847977	0.636183	0.792218	1	9387	tags=77%, list=65%, signal=218%
GO_REGULATION_OF_AUTOPHAGOSOME_ASSEMBLY	31	0.127349	0.847475	0.662791	0.792744	1	2842	tags=32%, list=20%, signal=40%
GO_POSITIVE_REGULATION_OF_MACROPHAGE_MIGRATION	16	0.173689	0.84738	0.650284	0.792511	1	4747	tags=50%, list=33%, signal=74%
GO_CELL_SUBSTRATE_ADHESION	301	0.0426813	0.847186	0.654224	0.792435	1	11276	tags=82%, list=78%, signal=356%
GO_REGULATION_OF_TUBE_SIZE	118	0.0667778	0.846072	0.659319	0.793987	1	11606	tags=86%, list=80%, signal=425%
GO_NEGATIVE_REGULATION_OF_HYDROLASE_ACTIVITY	330	0.0408903	0.845361	0.650284	0.794834	1	6777	tags=51%, list=47%, signal=93%
GO_NEGATIVE_REGULATION_OF_CELL_GROWTH	164	0.056465	0.845236	0.650406	0.794645	1	3266	tags=28%, list=22%, signal=36%
GO_RESPONSE_TO_ACID_CHEMICAL	287	0.0432765	0.84488	0.6639	0.79488	1	4601	tags=36%, list=32%, signal=51%
GO_REGULATION_OF_CHROMATIN_BINDING	20	0.157017	0.844388	0.641851	0.79538	1	6444	tags=60%, list=44%, signal=108%
GO_LYMPHOCYTE_MIGRATION	63	0.0913595	0.844322	0.644914	0.795106	1	9525	tags=75%, list=65%, signal=215%
GO_POTASSIUM_ION_HOMEOSTASIS	23	0.145521	0.843793	0.64833	0.795568	1	2312	tags=30%, list=16%, signal=36%
GO_RESPONSE_TO_LITHIUM_ION	19	0.157648	0.843497	0.655832	0.795709	1	9190	tags=79%, list=63%, signal=214%
[truncated: 441 more rows]

## Sheet: BP_Down_HT
Supplementary Table 4. GSEA results (C5-CC, C5-BP, and C5-MF domains) for Slc6a20a HT transcripts
NAME	SIZE	ES	NES	NOM p-val	FDR q-val	FWER p-val	RANK AT MAX	LEADING EDGE
GO_COTRANSLATIONAL_PROTEIN_TARGETING_TO_MEMBRANE	96	-0.450086	-5.06397	0	0	0	4860	tags=78%, list=33%, signal=117%
GO_ESTABLISHMENT_OF_PROTEIN_LOCALIZATION_TO_ENDOPLASMIC_RETICULUM	107	-0.405128	-4.97367	0	0	0	2851	tags=60%, list=20%, signal=74%
GO_PROTEIN_LOCALIZATION_TO_ENDOPLASMIC_RETICULUM	131	-0.338876	-4.60274	0	0	0	2999	tags=54%, list=21%, signal=68%
GO_VIRAL_GENE_EXPRESSION	181	-0.293288	-4.53213	0	0	0	3743	tags=55%, list=26%, signal=73%
GO_NUCLEAR_TRANSCRIBED_MRNA_CATABOLIC_PROCESS_NONSENSE_MEDIATED_DECAY	117	-0.350242	-4.45605	0	0	0	4892	tags=68%, list=34%, signal=102%
GO_TRANSLATIONAL_INITIATION	178	-0.267533	-4.18307	0	0	0	4818	tags=60%, list=33%, signal=88%
GO_OXIDATIVE_PHOSPHORYLATION	129	-0.314934	-4.13296	0	0	0	6622	tags=77%, list=46%, signal=140%
GO_NUCLEAR_TRANSCRIBED_MRNA_CATABOLIC_PROCESS	192	-0.243666	-3.92971	0	0	0	3018	tags=45%, list=21%, signal=56%
GO_ATP_SYNTHESIS_COUPLED_ELECTRON_TRANSPORT	91	-0.34908	-3.92033	0	0	0	6622	tags=80%, list=46%, signal=146%
GO_TRANSLATIONAL_ELONGATION	131	-0.294954	-3.91182	0	0	0	4298	tags=59%, list=30%, signal=83%
GO_MITOCHONDRIAL_TRANSLATIONAL_TERMINATION	89	-0.341661	-3.86138	0	0	0	4213	tags=63%, list=29%, signal=88%
GO_MITOCHONDRIAL_TRANSLATION	135	-0.283357	-3.83608	0	0	0	4213	tags=57%, list=29%, signal=80%
GO_MITOCHONDRIAL_RESPIRATORY_CHAIN_COMPLEX_ASSEMBLY	92	-0.340029	-3.77904	0	0	0	8207	tags=90%, list=56%, signal=206%
GO_PROTEIN_TARGETING_TO_MEMBRANE	178	-0.247546	-3.74795	0	0	0	4860	tags=58%, list=33%, signal=86%
GO_RIBOSOME_BIOGENESIS	260	-0.199339	-3.6916	0	0	0	6886	tags=67%, list=47%, signal=125%
GO_RESPIRATORY_ELECTRON_TRANSPORT_CHAIN	109	-0.299235	-3.65054	0	0	0	6622	tags=75%, list=46%, signal=137%
GO_MITOCHONDRIAL_GENE_EXPRESSION	157	-0.248066	-3.64313	0	0	0	4213	tags=54%, list=29%, signal=75%
GO_TRANSLATIONAL_TERMINATION	103	-0.29497	-3.59229	0	0	0	4213	tags=58%, list=29%, signal=81%
GO_RRNA_METABOLIC_PROCESS	192	-0.214774	-3.50316	0	0	0	5932	tags=62%, list=41%, signal=103%
GO_RNA_CATABOLIC_PROCESS	364	-0.16166	-3.49532	0	0	0	5779	tags=55%, list=40%, signal=90%
GO_ELECTRON_TRANSPORT_CHAIN	168	-0.231901	-3.41102	0	0	0	6622	tags=68%, list=46%, signal=124%
GO_NCRNA_PROCESSING	341	-0.156141	-3.37993	0	0	0	5673	tags=54%, list=39%, signal=87%
GO_ESTABLISHMENT_OF_PROTEIN_LOCALIZATION_TO_MEMBRANE	302	-0.167205	-3.34037	0	0	0	4891	tags=50%, list=34%, signal=74%
GO_PROTEIN_TARGETING	394	-0.137616	-3.29475	0	0	0	6137	tags=56%, list=42%, signal=94%
GO_NCRNA_METABOLIC_PROCESS	410	-0.140755	-3.24908	0	0	0	5673	tags=53%, list=39%, signal=84%
GO_CYTOPLASMIC_TRANSLATION	87	-0.29401	-3.16652	0	0	0	4610	tags=61%, list=32%, signal=89%
GO_MITOCHONDRION_ORGANIZATION	481	-0.126115	-3.09584	0	0	0	8265	tags=69%, list=57%, signal=155%
GO_AEROBIC_ELECTRON_TRANSPORT_CHAIN	19	-0.60258	-3.08082	0	0	0	4261	tags=89%, list=29%, signal=126%
GO_MITOCHONDRIAL_ELECTRON_TRANSPORT_NADH_TO_UBIQUINONE	52	-0.360344	-3.06548	0	0	0	8203	tags=92%, list=56%, signal=211%
GO_RIBONUCLEOPROTEIN_COMPLEX_BIOGENESIS	411	-0.12818	-2.93615	0	0.000182838	0.008	8592	tags=72%, list=59%, signal=170%
GO_NADH_DEHYDROGENASE_COMPLEX_ASSEMBLY	61	-0.305839	-2.86197	0	0.000374634	0.017	8207	tags=87%, list=56%, signal=199%
GO_CELLULAR_RESPIRATION	182	-0.179765	-2.78126	0	0.000702555	0.033	6768	tags=64%, list=47%, signal=119%
GO_NUCLEOBASE_CONTAINING_SMALL_MOLECULE_BIOSYNTHETIC_PROCESS	93	-0.247537	-2.76036	0	0.000888711	0.042	6119	tags=67%, list=42%, signal=114%
GO_CYTOCHROME_COMPLEX_ASSEMBLY	33	-0.389184	-2.69094	0	0.0015276	0.074	8015	tags=94%, list=55%, signal=209%
GO_RESPIRATORY_CHAIN_COMPLEX_IV_ASSEMBLY	23	-0.449618	-2.57874	0	0.00365462	0.167	8015	tags=100%, list=55%, signal=222%
GO_RIBOSOMAL_SMALL_SUBUNIT_BIOGENESIS	60	-0.286701	-2.57833	0	0.00357216	0.167	3120	tags=50%, list=21%, signal=63%
GO_INNER_MITOCHONDRIAL_MEMBRANE_ORGANIZATION	43	-0.312131	-2.45602	0	0.00851469	0.365	5621	tags=70%, list=39%, signal=113%
GO_GENERATION_OF_PRECURSOR_METABOLITES_AND_ENERGY	447	-0.100356	-2.45165	0	0.00870292	0.379	6622	tags=55%, list=46%, signal=98%
GO_RIBOSOMAL_LARGE_SUBUNIT_BIOGENESIS	64	-0.262072	-2.44116	0	0.00918459	0.404	6886	tags=73%, list=47%, signal=139%
GO_NUCLEOSIDE_TRIPHOSPHATE_BIOSYNTHETIC_PROCESS	68	-0.250258	-2.38837	0.00392927	0.0126923	0.513	6216	tags=68%, list=43%, signal=118%
GO_RIBONUCLEOSIDE_TRIPHOSPHATE_BIOSYNTHETIC_PROCESS	56	-0.270086	-2.36639	0.00195695	0.0148724	0.589	6216	tags=70%, list=43%, signal=121%
GO_PURINE_NUCLEOSIDE_BIOSYNTHETIC_PROCESS	20	-0.429879	-2.3444	0.00200803	0.0167335	0.646	6119	tags=85%, list=42%, signal=147%
GO_MITOCHONDRIAL_RESPIRATORY_CHAIN_COMPLEX_IV_ASSEMBLY	18	-0.449463	-2.31541	0	0.0199286	0.715	8015	tags=100%, list=55%, signal=223%
GO_PYRIMIDINE_NUCLEOSIDE_TRIPHOSPHATE_BIOSYNTHETIC_PROCESS	18	-0.468757	-2.31534	0.002	0.0195065	0.715	6119	tags=89%, list=42%, signal=153%
GO_NUCLEOSIDE_PHOSPHATE_CATABOLIC_PROCESS	65	-0.243151	-2.30913	0	0.0199539	0.727	6101	tags=66%, list=42%, signal=113%
GO_NEGATIVE_REGULATION_OF_CELL_CYCLE_G2_M_PHASE_TRANSITION	94	-0.202779	-2.30389	0.00209205	0.0202632	0.739	7591	tags=72%, list=52%, signal=150%
GO_NCRNA_CATABOLIC_PROCESS	24	-0.397461	-2.28905	0	0.0219449	0.773	6349	tags=83%, list=44%, signal=148%
GO_NEGATIVE_REGULATION_OF_LYMPHOCYTE_MEDIATED_IMMUNITY	24	-0.385407	-2.27118	0.0038835	0.0243126	0.806	6524	tags=83%, list=45%, signal=151%
GO_PROTON_TRANSMEMBRANE_TRANSPORT	132	-0.168309	-2.2609	0	0.0257353	0.83	5728	tags=56%, list=39%, signal=92%
GO_NUCLEAR_TRANSCRIBED_MRNA_CATABOLIC_PROCESS_EXONUCLEOLYTIC	34	-0.329291	-2.24768	0	0.0276955	0.862	6344	tags=76%, list=44%, signal=135%
GO_RIBOSOME_ASSEMBLY	56	-0.253548	-2.20106	0.00198807	0.0373426	0.93	8533	tags=84%, list=59%, signal=202%
GO_MATURATION_OF_LSU_RRNA	19	-0.425619	-2.19923	0	0.0370586	0.932	6831	tags=89%, list=47%, signal=169%
GO_DEOXYRIBOSE_PHOSPHATE_CATABOLIC_PROCESS	20	-0.406184	-2.18784	0	0.0392391	0.949	5736	tags=80%, list=39%, signal=132%
GO_REGULATION_OF_RNA_METABOLIC_PROCESS	201	-0.131159	-2.18516	0.00208768	0.0391865	0.949	4342	tags=43%, list=30%, signal=60%
GO_RNA_PHOSPHODIESTER_BOND_HYDROLYSIS	128	-0.165878	-2.17589	0.0019802	0.0403666	0.957	6926	tags=64%, list=48%, signal=121%
GO_NUCLEIC_ACID_PHOSPHODIESTER_BOND_HYDROLYSIS	253	-0.117059	-2.16509	0	0.0424324	0.964	7180	tags=61%, list=49%, signal=118%
GO_PROTEIN_TRANSMEMBRANE_IMPORT_INTO_INTRACELLULAR_ORGANELLE	32	-0.31732	-2.16443	0.00209205	0.0418807	0.964	4031	tags=59%, list=28%, signal=82%
GO_ANTIGEN_PROCESSING_AND_PRESENTATION_OF_PEPTIDE_ANTIGEN_VIA_MHC_CLASS_I	89	-0.194806	-2.13484	0	0.0498713	0.978	8623	tags=79%, list=59%, signal=192%
GO_PROTEIN_IMPORT_INTO_MITOCHONDRIAL_MATRIX	17	-0.429256	-2.12469	0.00203252	0.0520299	0.981	4031	tags=71%, list=28%, signal=98%
GO_RIBOSOMAL_SMALL_SUBUNIT_ASSEMBLY	16	-0.443128	-2.12398	0.00206612	0.0513442	0.982	1744	tags=56%, list=12%, signal=64%
GO_ANTIGEN_PROCESSING_AND_PRESENTATION_OF_EXOGENOUS_PEPTIDE_ANTIGEN_VIA_MHC_CLASS_I	74	-0.205439	-2.11601	0.00200803	0.0532325	0.984	8623	tags=80%, list=59%, signal=195%
GO_MITOCHONDRIAL_TRANSPORT	233	-0.117358	-2.11141	0	0.0539439	0.985	9119	tags=74%, list=63%, signal=196%
GO_PROTEIN_TARGETING_TO_MITOCHONDRION	94	-0.185633	-2.09738	0.00389105	0.0579923	0.989	6137	tags=61%, list=42%, signal=104%
GO_NUCLEOTIDE_PHOSPHORYLATION	20	-0.390545	-2.07248	0.00393701	0.0665441	0.996	5236	tags=75%, list=36%, signal=117%
GO_CLEAVAGE_INVOLVED_IN_RRNA_PROCESSING	21	-0.378109	-2.06775	0	0.0673841	0.996	8360	tags=95%, list=57%, signal=224%
GO_ENERGY_DERIVATION_BY_OXIDATION_OF_ORGANIC_COMPOUNDS	258	-0.110563	-2.04653	0.00199203	0.0754159	0.997	6820	tags=58%, list=47%, signal=107%
GO_CRISTAE_FORMATION	30	-0.314181	-2.02884	0.00817996	0.0827542	0.999	5621	tags=70%, list=39%, signal=114%
GO_MRNA_CIS_SPLICING_VIA_SPLICEOSOME	29	-0.3168	-2.0207	0.0020284	0.0854762	0.999	2925	tags=52%, list=20%, signal=65%
GO_MITOCHONDRIAL_TRANSMEMBRANE_TRANSPORT	86	-0.184813	-1.99225	0.00202429	0.100002	1	5784	tags=58%, list=40%, signal=96%
GO_NUCLEOBASE_CONTAINING_SMALL_MOLECULE_INTERCONVERSION	29	-0.310754	-1.99125	0.00386847	0.0992588	1	5520	tags=69%, list=38%, signal=111%
GO_T_CELL_MEDIATED_CYTOTOXICITY	26	-0.331253	-1.98705	0.00965251	0.100459	1	6938	tags=81%, list=48%, signal=154%
GO_REGULATION_OF_MITOCHONDRIAL_TRANSLATION	25	-0.328828	-1.95935	0.00579151	0.116139	1	6861	tags=80%, list=47%, signal=151%
GO_G2_DNA_DAMAGE_CHECKPOINT	27	-0.315513	-1.958	0.00996016	0.11545	1	5116	tags=67%, list=35%, signal=103%
GO_RNA_PHOSPHODIESTER_BOND_HYDROLYSIS_EXONUCLEOLYTIC	37	-0.266853	-1.95367	0.00573614	0.116887	1	6349	tags=70%, list=44%, signal=124%
GO_RIBOSOMAL_LARGE_SUBUNIT_ASSEMBLY	27	-0.317554	-1.94997	0.00583658	0.117994	1	2932	tags=52%, list=20%, signal=65%
GO_NEGATIVE_REGULATION_OF_ADAPTIVE_IMMUNE_RESPONSE	33	-0.279344	-1.92636	0.004	0.134121	1	6524	tags=73%, list=45%, signal=132%
GO_NEGATIVE_REGULATION_OF_CELL_CYCLE_PHASE_TRANSITION	220	-0.111926	-1.92552	0.00589391	0.133065	1	7652	tags=64%, list=53%, signal=132%
GO_AEROBIC_RESPIRATION	83	-0.180969	-1.92228	0.00787402	0.133644	1	5619	tags=57%, list=39%, signal=92%
GO_CELL_CYCLE_CHECKPOINT	202	-0.115488	-1.9185	0.0104603	0.134824	1	4896	tags=45%, list=34%, signal=67%
GO_SNRNA_3_END_PROCESSING	15	-0.405837	-1.90393	0.00998004	0.144335	1	5739	tags=80%, list=39%, signal=132%
GO_RNA_3_END_PROCESSING	128	-0.146664	-1.88587	0.014	0.15758	1	7771	tags=68%, list=53%, signal=145%
GO_ENERGY_COUPLED_PROTON_TRANSPORT_DOWN_ELECTROCHEMICAL_GRADIENT	21	-0.339692	-1.88551	0.00411523	0.155966	1	4763	tags=67%, list=33%, signal=99%
GO_MATURATION_OF_SSU_RRNA	42	-0.248407	-1.88251	0.00402414	0.15664	1	6440	tags=69%, list=44%, signal=124%
GO_PYRIMIDINE_RIBONUCLEOTIDE_BIOSYNTHETIC_PROCESS	21	-0.341686	-1.88077	0.011583	0.156243	1	6119	tags=76%, list=42%, signal=131%
GO_HISTONE_DEUBIQUITINATION	22	-0.332782	-1.87309	0.010142	0.160805	1	3762	tags=59%, list=26%, signal=80%
GO_NEGATIVE_REGULATION_OF_MITOTIC_CELL_CYCLE	287	-0.095972	-1.85758	0.0256917	0.172827	1	7652	tags=62%, list=53%, signal=128%
GO_RNA_5_END_PROCESSING	20	-0.333487	-1.85461	0.0199203	0.17362	1	8973	tags=95%, list=62%, signal=248%
GO_REGULATION_OF_NECROTIC_CELL_DEATH	24	-0.317215	-1.8487	0.0139165	0.177266	1	7514	tags=83%, list=52%, signal=172%
GO_MATURATION_OF_5_8S_RRNA_FROM_TRICISTRONIC_RRNA_TRANSCRIPT_SSU_RRNA_5_8S_RRNA_LSU_RRNA_	21	-0.330421	-1.84305	0.0170576	0.181043	1	8360	tags=90%, list=57%, signal=213%
GO_INTRACELLULAR_PROTEIN_TRANSMEMBRANE_TRANSPORT	50	-0.223641	-1.83595	0.015534	0.186314	1	4031	tags=50%, list=28%, signal=69%
GO_NEGATIVE_REGULATION_OF_LYMPHOCYTE_ACTIVATION	112	-0.149489	-1.83358	0.0140845	0.186747	1	11477	tags=94%, list=79%, signal=441%
GO_GLYCOSYL_COMPOUND_BIOSYNTHETIC_PROCESS	37	-0.255614	-1.82466	0.0121951	0.193827	1	6119	tags=68%, list=42%, signal=116%
GO_ADAPTIVE_IMMUNE_RESPONSE_BASED_ON_SOMATIC_RECOMBINATION_OF_IMMUNE_RECEPTORS_BUILT_FROM_IMMUNOGLOBULIN_SUPERFAMILY_DOMAINS	182	-0.114526	-1.81888	0.019802	0.197887	1	5148	tags=47%, list=35%, signal=71%
GO_CARBOHYDRATE_DERIVATIVE_CATABOLIC_PROCESS	157	-0.121728	-1.81649	0.0136452	0.198339	1	6864	tags=59%, list=47%, signal=111%
GO_RRNA_CATABOLIC_PROCESS	16	-0.376385	-1.81319	0.015873	0.199625	1	6349	tags=81%, list=44%, signal=144%
GO_POSITIVE_REGULATION_OF_HISTONE_DEACETYLATION	16	-0.373305	-1.78939	0.00972763	0.225303	1	4576	tags=69%, list=31%, signal=100%
GO_LIPID_DROPLET_ORGANIZATION	16	-0.370465	-1.78469	0.0121212	0.228766	1	6435	tags=81%, list=44%, signal=146%
GO_REGULATION_OF_RNA_SPLICING	123	-0.134395	-1.78058	0.00770713	0.231403	1	4211	tags=42%, list=29%, signal=59%
GO_RESPONSE_TO_FUNGUS	24	-0.305839	-1.77782	0.00596422	0.232579	1	8891	tags=92%, list=61%, signal=236%
GO_TRNA_PROCESSING	122	-0.138287	-1.77484	0.0130841	0.233845	1	8973	tags=75%, list=62%, signal=195%
GO_PEPTIDYL_PROLINE_MODIFICATION	45	-0.224506	-1.76572	0.0206612	0.243247	1	6441	tags=67%, list=44%, signal=119%
GO_POSITIVE_REGULATION_OF_MITOCHONDRIAL_TRANSLATION	17	-0.352204	-1.74995	0.0184049	0.261148	1	6861	tags=82%, list=47%, signal=156%
GO_ANAPHASE_PROMOTING_COMPLEX_DEPENDENT_CATABOLIC_PROCESS	80	-0.167586	-1.7472	0.0229645	0.262069	1	7575	tags=69%, list=52%, signal=143%
GO_NECROTIC_CELL_DEATH	44	-0.223134	-1.7416	0.0167364	0.267088	1	3376	tags=45%, list=23%, signal=59%
GO_RETINOL_METABOLIC_PROCESS	21	-0.307942	-1.73339	0.02407	0.275941	1	6609	tags=76%, list=45%, signal=139%
GO_ACTIVATION_OF_CYSTEINE_TYPE_ENDOPEPTIDASE_ACTIVITY_INVOLVED_IN_APOPTOTIC_PROCESS	71	-0.17199	-1.72331	0.0204082	0.287847	1	3247	tags=39%, list=22%, signal=51%
GO_RNA_SPLICING	393	-0.0756737	-1.72147	0.0136986	0.287913	1	9217	tags=71%, list=63%, signal=188%
GO_POSITIVE_REGULATION_OF_PROTEIN_DEACETYLATION	19	-0.324574	-1.71916	0.0391389	0.288427	1	5237	tags=68%, list=36%, signal=107%
GO_MATURATION_OF_5_8S_RRNA	27	-0.277549	-1.71742	0.0418327	0.288376	1	8360	tags=85%, list=57%, signal=200%
GO_MRNA_EXPORT_FROM_NUCLEUS	104	-0.145271	-1.70429	0.030303	0.306037	1	3217	tags=37%, list=22%, signal=47%
GO_DENDRITIC_CELL_MIGRATION	18	-0.331536	-1.70404	0.0270833	0.303631	1	8112	tags=89%, list=56%, signal=201%
GO_GPI_ANCHOR_BIOSYNTHETIC_PROCESS	31	-0.254643	-1.70183	0.025641	0.304111	1	6626	tags=71%, list=46%, signal=130%
GO_PROTEIN_HYDROXYLATION	26	-0.278632	-1.69783	0.0346232	0.307707	1	4346	tags=58%, list=30%, signal=82%
GO_AXONEME_ASSEMBLY	51	-0.201084	-1.69746	0.0274841	0.305597	1	9348	tags=84%, list=64%, signal=235%
GO_DNA_INTEGRITY_CHECKPOINT	147	-0.118849	-1.69741	0.0269151	0.303017	1	5116	tags=47%, list=35%, signal=72%
GO_RNA_PHOSPHODIESTER_BOND_HYDROLYSIS_ENDONUCLEOLYTIC	67	-0.174628	-1.68982	0.0159681	0.312252	1	5938	tags=58%, list=41%, signal=98%
GO_MITOCHONDRIAL_MEMBRANE_ORGANIZATION	120	-0.132415	-1.68374	0.0200401	0.318778	1	9119	tags=76%, list=63%, signal=202%
GO_PROTEIN_N_LINKED_GLYCOSYLATION	72	-0.164636	-1.67115	0.0270833	0.337327	1	2870	tags=36%, list=20%, signal=45%
GO_NATURAL_KILLER_CELL_ACTIVATION	43	-0.215547	-1.67112	0.0383065	0.334515	1	6345	tags=65%, list=44%, signal=115%
GO_NEGATIVE_REGULATION_OF_NECROTIC_CELL_DEATH	15	-0.350387	-1.66463	0.0434783	0.342238	1	7514	tags=87%, list=52%, signal=179%
GO_RNA_EXPORT_FROM_NUCLEUS	130	-0.127189	-1.66316	0.0355649	0.341837	1	2978	tags=33%, list=20%, signal=41%
GO_PROTEIN_TRANSMEMBRANE_TRANSPORT	58	-0.189143	-1.66117	0.0314961	0.34229	1	4031	tags=47%, list=28%, signal=64%
GO_MITOTIC_CELL_CYCLE_CHECKPOINT	156	-0.113322	-1.65768	0.0329457	0.34534	1	4896	tags=45%, list=34%, signal=67%
GO_CELLULAR_RESPONSE_TO_RADIATION	162	-0.112958	-1.64615	0.0359281	0.362643	1	10495	tags=83%, list=72%, signal=296%
GO_TRNA_METABOLIC_PROCESS	169	-0.110316	-1.64279	0.0414201	0.365543	1	12183	tags=95%, list=84%, signal=577%
GO_REGULATION_OF_TRANSCRIPTION_FROM_RNA_POLYMERASE_II_PROMOTER_IN_RESPONSE_TO_HYPOXIA	75	-0.159989	-1.63946	0.0359281	0.368022	1	7575	tags=68%, list=52%, signal=141%
GO_PROTEIN_LOCALIZATION_TO_MITOCHONDRION	132	-0.121825	-1.63634	0.0314342	0.370238	1	5847	tags=52%, list=40%, signal=87%
GO_MATURATION_OF_SSU_RRNA_FROM_TRICISTRONIC_RRNA_TRANSCRIPT_SSU_RRNA_5_8S_RRNA_LSU_RRNA_	32	-0.245253	-1.63585	0.0363289	0.368286	1	6440	tags=69%, list=44%, signal=123%
GO_CELLULAR_RESPONSE_TO_LIGHT_STIMULUS	104	-0.135102	-1.62819	0.027668	0.379166	1	10495	tags=86%, list=72%, signal=305%
GO_ZYMOGEN_ACTIVATION	39	-0.218174	-1.62362	0.0443548	0.384501	1	5040	tags=56%, list=35%, signal=86%
GO_NUCLEOSIDE_PHOSPHATE_BIOSYNTHETIC_PROCESS	248	-0.0888677	-1.6208	0.0356436	0.38692	1	6119	tags=51%, list=42%, signal=86%
GO_ADAPTIVE_IMMUNE_RESPONSE	267	-0.084533	-1.61624	0.035503	0.392807	1	10722	tags=82%, list=74%, signal=307%
GO_POSITIVE_REGULATION_OF_RNA_METABOLIC_PROCESS	64	-0.170988	-1.61349	0.0391061	0.395027	1	4342	tags=47%, list=30%, signal=67%
GO_ENDOPLASMIC_RETICULUM_UNFOLDED_PROTEIN_RESPONSE	109	-0.129789	-1.60719	0.0423892	0.40412	1	6933	tags=61%, list=48%, signal=115%
GO_SNRNA_PROCESSING	22	-0.287672	-1.60523	0.0291667	0.405013	1	5739	tags=68%, list=39%, signal=112%
GO_CELLULAR_PROTEIN_COMPLEX_DISASSEMBLY	207	-0.0957883	-1.60126	0.0512295	0.409358	1	5934	tags=50%, list=41%, signal=84%
GO_B_CELL_MEDIATED_IMMUNITY	82	-0.153868	-1.59717	0.0438247	0.414144	1	10722	tags=89%, list=74%, signal=337%
GO_PROTEIN_MATURATION	229	-0.0915853	-1.58794	0.0476191	0.429734	1	9168	tags=72%, list=63%, signal=192%
GO_TUMOR_NECROSIS_FACTOR_MEDIATED_SIGNALING_PATHWAY	138	-0.118277	-1.58379	0.0403226	0.434804	1	7992	tags=67%, list=55%, signal=147%
GO_MACROPHAGE_DIFFERENTIATION	36	-0.230089	-1.579	0.0469667	0.441362	1	6358	tags=67%, list=44%, signal=118%
GO_RNA_LOCALIZATION	212	-0.0950296	-1.57604	0.0348162	0.444294	1	8654	tags=69%, list=60%, signal=168%
GO_INTRINSIC_APOPTOTIC_SIGNALING_PATHWAY	259	-0.0846791	-1.57596	0.0569106	0.441368	1	3564	tags=33%, list=25%, signal=43%
GO_REGULATION_OF_LYMPHOCYTE_APOPTOTIC_PROCESS	42	-0.209731	-1.57579	0.0623742	0.438653	1	8732	tags=81%, list=60%, signal=202%
GO_GLYCOPROTEIN_CATABOLIC_PROCESS	17	-0.314642	-1.57492	0.0528455	0.437526	1	8262	tags=88%, list=57%, signal=204%
GO_POSITIVE_REGULATION_OF_CELL_CYCLE_ARREST	75	-0.151691	-1.57334	0.0423387	0.437827	1	5950	tags=56%, list=41%, signal=94%
GO_REGULATION_OF_LIPID_STORAGE	36	-0.218549	-1.57176	0.0526316	0.43802	1	2082	tags=36%, list=14%, signal=42%
GO_REGULATION_OF_T_CELL_MEDIATED_CYTOTOXICITY	18	-0.307246	-1.56422	0.0564516	0.450649	1	6849	tags=78%, list=47%, signal=147%
GO_NEGATIVE_REGULATION_OF_CELL_CYCLE_PROCESS	301	-0.0767871	-1.56392	0.0379747	0.448262	1	7652	tags=60%, list=53%, signal=124%
GO_COLLAGEN_METABOLIC_PROCESS	16	-0.327912	-1.56326	0.0556622	0.446695	1	7962	tags=88%, list=55%, signal=193%
GO_REGULATION_OF_CYSTEINE_TYPE_ENDOPEPTIDASE_ACTIVITY_INVOLVED_IN_APOPTOTIC_SIGNALING_PATHWAY	16	-0.319806	-1.55669	0.0450098	0.457865	1	6262	tags=75%, list=43%, signal=132%
GO_DNA_RECOMBINATION	226	-0.0895378	-1.55657	0.0515021	0.455095	1	12296	tags=93%, list=85%, signal=595%
GO_MICROTUBULE_ORGANIZING_CENTER_LOCALIZATION	26	-0.253921	-1.55379	0.063745	0.45787	1	5264	tags=62%, list=36%, signal=96%
GO_IMMUNOGLOBULIN_PRODUCTION	72	-0.157437	-1.55346	0.0469667	0.455563	1	11457	tags=94%, list=79%, signal=443%
GO_T_CELL_MEDIATED_IMMUNITY	67	-0.161282	-1.55249	0.0393873	0.454571	1	10038	tags=85%, list=69%, signal=273%
GO_NCRNA_3_END_PROCESSING	31	-0.238862	-1.54869	0.0517928	0.459685	1	6855	tags=71%, list=47%, signal=134%
GO_REACTIVE_OXYGEN_SPECIES_METABOLIC_PROCESS	132	-0.11204	-1.54714	0.0521042	0.460248	1	7971	tags=66%, list=55%, signal=145%
GO_NEGATIVE_REGULATION_OF_ORGANELLE_ASSEMBLY	32	-0.232637	-1.54683	0.0581395	0.457832	1	3442	tags=47%, list=24%, signal=61%
GO_VIRAL_BUDDING_VIA_HOST_ESCRT_COMPLEX	20	-0.288245	-1.5439	0.0588235	0.461166	1	9630	tags=95%, list=66%, signal=281%
GO_TRNA_5_END_PROCESSING	15	-0.324128	-1.54129	0.0566406	0.463846	1	6926	tags=80%, list=48%, signal=153%
GO_MOTILE_CILIUM_ASSEMBLY	21	-0.281773	-1.53641	0.0695825	0.471255	1	6989	tags=76%, list=48%, signal=146%
GO_RESPONSE_TO_INTERFERON_BETA	24	-0.259838	-1.53638	0.0665323	0.468388	1	8347	tags=83%, list=57%, signal=195%
GO_PROTEASOMAL_UBIQUITIN_INDEPENDENT_PROTEIN_CATABOLIC_PROCESS	23	-0.269144	-1.53582	0.0679612	0.466907	1	7474	tags=78%, list=51%, signal=161%
GO_SIGNAL_TRANSDUCTION_INVOLVED_IN_CELL_CYCLE_CHECKPOINT	69	-0.156887	-1.53212	0.0613027	0.471873	1	4896	tags=49%, list=34%, signal=74%
GO_RESPONSE_TO_HYDROPEROXIDE	19	-0.292469	-1.53106	0.0499002	0.471248	1	7234	tags=79%, list=50%, signal=157%
GO_REGULATION_OF_MACROPHAGE_DIFFERENTIATION	19	-0.297369	-1.52692	0.0684932	0.477412	1	3336	tags=53%, list=23%, signal=68%
GO_HUMORAL_IMMUNE_RESPONSE	101	-0.129915	-1.52235	0.0433925	0.484258	1	4604	tags=45%, list=32%, signal=65%
GO_MEIOSIS_I_CELL_CYCLE_PROCESS	87	-0.140284	-1.51574	0.0613861	0.496006	1	11178	tags=91%, list=77%, signal=390%
GO_POSITIVE_REGULATION_OF_MYELOID_LEUKOCYTE_MEDIATED_IMMUNITY	25	-0.256111	-1.51435	0.0494071	0.496219	1	9080	tags=88%, list=62%, signal=234%
GO_CELL_CYCLE_ARREST	222	-0.0880681	-1.51392	0.0645161	0.49427	1	7976	tags=64%, list=55%, signal=139%
GO_NUCLEOSIDE_DIPHOSPHATE_METABOLIC_PROCESS	27	-0.242321	-1.51156	0.067623	0.496581	1	4024	tags=52%, list=28%, signal=72%
GO_PYRIMIDINE_CONTAINING_COMPOUND_CATABOLIC_PROCESS	31	-0.231062	-1.51143	0.0787402	0.493905	1	6030	tags=65%, list=41%, signal=110%
GO_NEGATIVE_REGULATION_OF_LYMPHOCYTE_DIFFERENTIATION	38	-0.202518	-1.5113	0.0603113	0.491308	1	11223	tags=97%, list=77%, signal=425%
GO_CYTOPLASMIC_SEQUESTERING_OF_TRANSCRIPTION_FACTOR	16	-0.310314	-1.51075	0.0626263	0.489572	1	5491	tags=69%, list=38%, signal=110%
GO_REGULATION_OF_HEMATOPOIETIC_PROGENITOR_CELL_DIFFERENTIATION	80	-0.142447	-1.5103	0.0567951	0.487684	1	7575	tags=66%, list=52%, signal=138%
GO_COFACTOR_TRANSPORT	41	-0.200444	-1.50983	0.0669371	0.485982	1	10927	tags=95%, list=75%, signal=382%
GO_REGULATION_OF_HUMORAL_IMMUNE_RESPONSE	38	-0.200798	-1.5073	0.0589431	0.488967	1	5125	tags=55%, list=35%, signal=85%
GO_HEMATOPOIETIC_STEM_CELL_DIFFERENTIATION	75	-0.146587	-1.5066	0.0732673	0.487842	1	7575	tags=67%, list=52%, signal=138%
GO_DIOL_BIOSYNTHETIC_PROCESS	17	-0.304522	-1.50291	0.0708661	0.49291	1	8409	tags=88%, list=58%, signal=209%
GO_POSITIVE_REGULATION_OF_LEUKOCYTE_DEGRANULATION	19	-0.283499	-1.50011	0.0778443	0.496289	1	8895	tags=89%, list=61%, signal=230%
GO_PROGRAMMED_NECROTIC_CELL_DEATH	36	-0.212885	-1.49888	0.0817491	0.496162	1	3376	tags=44%, list=23%, signal=58%
GO_LYMPHOCYTE_MEDIATED_IMMUNITY	158	-0.102874	-1.49787	0.0513834	0.495732	1	5148	tags=46%, list=35%, signal=70%
GO_NEGATIVE_REGULATION_OF_EXTRINSIC_APOPTOTIC_SIGNALING_PATHWAY_VIA_DEATH_DOMAIN_RECEPTORS	30	-0.230582	-1.49714	0.0715706	0.494653	1	5380	tags=60%, list=37%, signal=95%
GO_FATTY_ACID_BETA_OXIDATION	69	-0.151521	-1.49296	0.06917	0.501146	1	9821	tags=83%, list=68%, signal=253%
GO_POSITIVE_REGULATION_OF_MACROPHAGE_ACTIVATION	22	-0.261639	-1.49285	0.0750507	0.498661	1	4795	tags=59%, list=33%, signal=88%
GO_RESPONSE_TO_TUMOR_NECROSIS_FACTOR	234	-0.0828955	-1.48815	0.0736842	0.506372	1	7826	tags=62%, list=54%, signal=132%
GO_ISOPRENOID_METABOLIC_PROCESS	73	-0.147927	-1.48761	0.0680412	0.504885	1	10809	tags=89%, list=74%, signal=345%
GO_POSITIVE_REGULATION_OF_RELEASE_OF_CYTOCHROME_C_FROM_MITOCHONDRIA	28	-0.232647	-1.48708	0.0773585	0.503413	1	3376	tags=46%, list=23%, signal=60%
GO_REGULATION_OF_T_CELL_MEDIATED_IMMUNITY	44	-0.192923	-1.48689	0.0721063	0.501186	1	3814	tags=45%, list=26%, signal=61%
GO_ANTIMICROBIAL_HUMORAL_RESPONSE	30	-0.228087	-1.48507	0.0682731	0.502523	1	11233	tags=100%, list=77%, signal=439%
GO_GLYCOSYL_COMPOUND_CATABOLIC_PROCESS	33	-0.215567	-1.48234	0.0696721	0.506029	1	6568	tags=67%, list=45%, signal=121%
GO_PROTEIN_INSERTION_INTO_MITOCHONDRIAL_MEMBRANE	45	-0.188309	-1.48125	0.0728347	0.505632	1	9551	tags=84%, list=66%, signal=245%
GO_PURINE_CONTAINING_COMPOUND_BIOSYNTHETIC_PROCESS	177	-0.0949144	-1.47921	0.0612648	0.507463	1	5621	tags=48%, list=39%, signal=77%
GO_CELLULAR_LIPID_CATABOLIC_PROCESS	173	-0.0983319	-1.47921	0.0718563	0.504834	1	4304	tags=39%, list=30%, signal=55%
GO_CELL_KILLING	72	-0.150539	-1.47409	0.0722892	0.513674	1	10143	tags=85%, list=70%, signal=279%
GO_STEROID_CATABOLIC_PROCESS	19	-0.286942	-1.47334	0.0917782	0.51274	1	8845	tags=89%, list=61%, signal=228%
GO_REGULATION_OF_CELLULAR_AMINO_ACID_METABOLIC_PROCESS	57	-0.162118	-1.46931	0.0707635	0.519462	1	8623	tags=75%, list=59%, signal=185%
GO_REGULATION_OF_SKELETAL_MUSCLE_CELL_DIFFERENTIATION	19	-0.281521	-1.4673	0.0778689	0.521296	1	7393	tags=79%, list=51%, signal=160%
GO_FIBRINOLYSIS	17	-0.300897	-1.4668	0.0859375	0.519757	1	5040	tags=65%, list=35%, signal=99%
GO_DNA_REPAIR	475	-0.0583782	-1.46481	0.0753296	0.521595	1	11242	tags=83%, list=77%, signal=354%
GO_SCF_DEPENDENT_PROTEASOMAL_UBIQUITIN_DEPENDENT_PROTEIN_CATABOLIC_PROCESS	87	-0.134038	-1.46303	0.0798319	0.522885	1	7591	tags=66%, list=52%, signal=136%
GO_REGULATION_OF_NATURAL_KILLER_CELL_ACTIVATION	24	-0.247325	-1.46213	0.0691057	0.522218	1	6105	tags=67%, list=42%, signal=115%
GO_PHOSPHATIDYLCHOLINE_METABOLIC_PROCESS	27	-0.235902	-1.4604	0.0732673	0.523334	1	3040	tags=44%, list=21%, signal=56%
GO_RIBOSE_PHOSPHATE_BIOSYNTHETIC_PROCESS	170	-0.0980812	-1.4598	0.0793319	0.522099	1	6119	tags=52%, list=42%, signal=88%
GO_POSITIVE_REGULATION_OF_UBIQUITIN_PROTEIN_TRANSFERASE_ACTIVITY	28	-0.228991	-1.45843	0.0871369	0.522567	1	9142	tags=86%, list=63%, signal=230%
GO_RIBONUCLEOPROTEIN_COMPLEX_SUBUNIT_ORGANIZATION	229	-0.0824663	-1.45497	0.0838323	0.527753	1	8727	tags=68%, list=60%, signal=168%
GO_LEUKOCYTE_MEDIATED_CYTOTOXICITY	60	-0.157713	-1.45472	0.0898662	0.525683	1	4988	tags=50%, list=34%, signal=76%
GO_REGULATION_OF_CYTOPLASMIC_TRANSLATION	26	-0.2376	-1.45286	0.0757895	0.527352	1	3823	tags=50%, list=26%, signal=68%
GO_EXIT_FROM_MITOSIS	28	-0.230856	-1.44842	0.0817844	0.534572	1	3402	tags=46%, list=23%, signal=60%
GO_KILLING_OF_CELLS_OF_OTHER_ORGANISM	16	-0.302905	-1.4484	0.10058	0.532053	1	10143	tags=100%, list=70%, signal=330%
GO_ENDOPLASMIC_RETICULUM_CALCIUM_ION_HOMEOSTASIS	22	-0.258196	-1.4478	0.0927835	0.53098	1	2862	tags=45%, list=20%, signal=57%
GO_REGULATION_OF_LYMPHOCYTE_MEDIATED_IMMUNITY	93	-0.130767	-1.44687	0.0993789	0.530448	1	5148	tags=48%, list=35%, signal=74%
GO_REGULATION_OF_T_HELPER_1_TYPE_IMMUNE_RESPONSE	20	-0.270707	-1.44648	0.0903226	0.528852	1	4795	tags=60%, list=33%, signal=89%
GO_PROTEIN_NEDDYLATION	15	-0.307015	-1.446	0.0918164	0.527533	1	10083	tags=100%, list=69%, signal=326%
GO_POSITIVE_REGULATION_OF_IMMUNOGLOBULIN_PRODUCTION	31	-0.221512	-1.44529	0.094	0.526527	1	3354	tags=45%, list=23%, signal=59%
GO_RNA_SPLICING_VIA_ENDONUCLEOLYTIC_CLEAVAGE_AND_LIGATION	15	-0.306982	-1.44363	0.078629	0.527839	1	9114	tags=93%, list=63%, signal=250%
GO_RRNA_CONTAINING_RIBONUCLEOPROTEIN_COMPLEX_EXPORT_FROM_NUCLEUS	16	-0.292252	-1.44172	0.0848861	0.529747	1	8480	tags=88%, list=58%, signal=210%
GO_NEGATIVE_REGULATION_OF_CARDIAC_MUSCLE_TISSUE_GROWTH	20	-0.269529	-1.44166	0.0931174	0.527454	1	4085	tags=55%, list=28%, signal=76%
GO_CELLULAR_RESPONSE_TO_INTERFERON_BETA	16	-0.301408	-1.44132	0.0954199	0.525856	1	8347	tags=88%, list=57%, signal=205%
GO_LIPID_CATABOLIC_PROCESS	254	-0.0795029	-1.44094	0.082495	0.524236	1	4304	tags=37%, list=30%, signal=52%
GO_NEGATIVE_REGULATION_OF_MUSCLE_CONTRACTION	23	-0.244172	-1.43805	0.0909091	0.528123	1	4043	tags=52%, list=28%, signal=72%
GO_PROTEIN_ACTIVATION_CASCADE	19	-0.271392	-1.4372	0.0932836	0.527667	1	5244	tags=63%, list=36%, signal=99%
GO_MUSCLE_FILAMENT_SLIDING	34	-0.207196	-1.43709	0.0817121	0.525478	1	4266	tags=50%, list=29%, signal=71%
GO_CYTOKINETIC_PROCESS	37	-0.196741	-1.43521	0.0869565	0.527403	1	7759	tags=73%, list=53%, signal=156%
GO_POSITIVE_REGULATION_OF_SIGNAL_TRANSDUCTION_BY_P53_CLASS_MEDIATOR	19	-0.272261	-1.43457	0.0952381	0.526625	1	4466	tags=58%, list=31%, signal=83%
GO_REGULATION_OF_PROGRAMMED_NECROTIC_CELL_DEATH	16	-0.296184	-1.43098	0.0928433	0.532257	1	7514	tags=81%, list=52%, signal=168%
GO_HISTONE_EXCHANGE	39	-0.195093	-1.42706	0.0912621	0.5387	1	4629	tags=51%, list=32%, signal=75%
GO_REGULATION_OF_EXECUTION_PHASE_OF_APOPTOSIS	23	-0.255988	-1.42686	0.104508	0.536777	1	7665	tags=78%, list=53%, signal=165%
GO_LYMPHOCYTE_ACTIVATION_INVOLVED_IN_IMMUNE_RESPONSE	118	-0.111422	-1.42095	0.0905588	0.547762	1	11457	tags=90%, list=79%, signal=420%
GO_NEGATIVE_REGULATION_OF_ANTIGEN_RECEPTOR_MEDIATED_SIGNALING_PATHWAY	22	-0.255303	-1.41893	0.0978044	0.55	1	6209	tags=68%, list=43%, signal=119%
GO_RNA_POLYMERASE_II_PREINITIATION_COMPLEX_ASSEMBLY	25	-0.2424	-1.41741	0.112676	0.551243	1	7534	tags=76%, list=52%, signal=157%
GO_ATP_BIOSYNTHETIC_PROCESS	40	-0.189053	-1.40881	0.112621	0.569054	1	5621	tags=58%, list=39%, signal=93%
GO_NEGATIVE_REGULATION_OF_PROTEOLYSIS	233	-0.0810201	-1.40835	0.0958084	0.567698	1	4646	tags=40%, list=32%, signal=58%
GO_POSITIVE_REGULATION_OF_CELL_KILLING	35	-0.200402	-1.40545	0.0933063	0.572308	1	4988	tags=54%, list=34%, signal=82%
GO_QUINONE_BIOSYNTHETIC_PROCESS	16	-0.281452	-1.40498	0.104822	0.57096	1	7728	tags=81%, list=53%, signal=173%
GO_FUCOSYLATION	16	-0.292286	-1.40207	0.117764	0.575432	1	4844	tags=63%, list=33%, signal=94%
GO_ANTIGEN_PROCESSING_AND_PRESENTATION_OF_PEPTIDE_ANTIGEN	166	-0.0947027	-1.40076	0.117284	0.575963	1	7575	tags=61%, list=52%, signal=127%
GO_POSITIVE_REGULATION_OF_LEUKOCYTE_MEDIATED_IMMUNITY	87	-0.125397	-1.39808	0.118343	0.579818	1	10056	tags=82%, list=69%, signal=263%
GO_REGULATION_OF_CELL_CYCLE_G2_M_PHASE_TRANSITION	200	-0.0866804	-1.39659	0.129167	0.580987	1	7992	tags=64%, list=55%, signal=139%
GO_OOCYTE_MATURATION	21	-0.255374	-1.39092	0.117155	0.592071	1	2525	tags=43%, list=17%, signal=52%
GO_CENTRIOLE_ASSEMBLY	37	-0.191615	-1.38938	0.0987903	0.593387	1	2724	tags=38%, list=19%, signal=46%
GO_NEGATIVE_REGULATION_OF_ATPASE_ACTIVITY	15	-0.301558	-1.3888	0.124506	0.592244	1	3376	tags=53%, list=23%, signal=69%
GO_NEGATIVE_REGULATION_OF_T_CELL_RECEPTOR_SIGNALING_PATHWAY	17	-0.279307	-1.38664	0.108974	0.594805	1	6209	tags=71%, list=43%, signal=123%
GO_PROTEIN_PROCESSING	168	-0.0909074	-1.38601	0.114563	0.593849	1	9168	tags=72%, list=63%, signal=193%
GO_ORGANELLE_FISSION	393	-0.0613899	-1.38571	0.11609	0.592126	1	7939	tags=61%, list=55%, signal=130%
GO_VITAMIN_METABOLIC_PROCESS	105	-0.114058	-1.38523	0.116142	0.59087	1	8326	tags=69%, list=57%, signal=159%
GO_SKELETAL_MUSCLE_CONTRACTION	36	-0.195367	-1.38413	0.11306	0.59106	1	4438	tags=50%, list=31%, signal=72%
GO_PLASMINOGEN_ACTIVATION	15	-0.294326	-1.38369	0.116635	0.589713	1	5420	tags=67%, list=37%, signal=106%
GO_COMPLEMENT_ACTIVATION	40	-0.183975	-1.38175	0.132438	0.592083	1	4604	tags=50%, list=32%, signal=73%
GO_NEGATIVE_REGULATION_OF_IMMUNE_RESPONSE	107	-0.116193	-1.38074	0.122951	0.592263	1	9604	tags=78%, list=66%, signal=227%
GO_MRNA_3_END_PROCESSING	95	-0.122398	-1.3798	0.115139	0.592229	1	2978	tags=33%, list=20%, signal=41%
GO_NEGATIVE_REGULATION_OF_LEUKOCYTE_MEDIATED_IMMUNITY	34	-0.198961	-1.37949	0.11412	0.590637	1	6524	tags=65%, list=45%, signal=117%
GO_RESPONSE_TO_ENDOPLASMIC_RETICULUM_STRESS	250	-0.0766291	-1.3793	0.107724	0.588734	1	6933	tags=55%, list=48%, signal=104%
GO_POSITIVE_REGULATION_OF_LIPID_STORAGE	17	-0.273589	-1.37852	0.117886	0.588286	1	2015	tags=41%, list=14%, signal=48%
GO_MITOTIC_SISTER_CHROMATID_SEGREGATION	136	-0.103188	-1.37738	0.114345	0.588756	1	7924	tags=65%, list=54%, signal=141%
GO_MITOTIC_G2_DNA_DAMAGE_CHECKPOINT	18	-0.262439	-1.37688	0.125498	0.587666	1	5884	tags=67%, list=40%, signal=112%
GO_CILIUM_OR_FLAGELLUM_DEPENDENT_CELL_MOTILITY	32	-0.203455	-1.3766	0.121514	0.585978	1	3411	tags=44%, list=23%, signal=57%
GO_PROTEIN_TRIMERIZATION	47	-0.172001	-1.37432	0.108384	0.589173	1	8337	tags=74%, list=57%, signal=174%
GO_ORGANIC_CATION_TRANSPORT	29	-0.213378	-1.37372	0.118547	0.588337	1	8939	tags=83%, list=61%, signal=214%
GO_NUCLEAR_TRANSCRIBED_MRNA_CATABOLIC_PROCESS_DEADENYLATION_DEPENDENT_DECAY	67	-0.140629	-1.37291	0.123314	0.588018	1	5779	tags=54%, list=40%, signal=89%
GO_PROTEIN_PEPTIDYL_PROLYL_ISOMERIZATION	31	-0.202738	-1.37229	0.11619	0.587207	1	6441	tags=65%, list=44%, signal=116%
GO_OVARIAN_FOLLICLE_DEVELOPMENT	49	-0.164951	-1.37198	0.118852	0.585693	1	2062	tags=31%, list=14%, signal=36%
GO_REGULATION_OF_CYSTEINE_TYPE_ENDOPEPTIDASE_ACTIVITY	193	-0.084333	-1.37091	0.10303	0.586178	1	2935	tags=28%, list=20%, signal=35%
GO_ADAPTATION_OF_SIGNALING_PATHWAY	19	-0.265488	-1.37008	0.137374	0.585878	1	3799	tags=53%, list=26%, signal=71%
GO_CHROMOSOME_CONDENSATION	27	-0.214868	-1.36964	0.122661	0.584635	1	10347	tags=93%, list=71%, signal=320%
GO_POSITIVE_REGULATION_OF_TRANSCRIPTION_BY_RNA_POLYMERASE_I	21	-0.242795	-1.36861	0.115226	0.584936	1	7555	tags=76%, list=52%, signal=158%
GO_DETOXIFICATION	89	-0.126163	-1.3681	0.109053	0.583941	1	12066	tags=96%, list=83%, signal=557%
GO_LIVER_REGENERATION	29	-0.216142	-1.3668	0.106212	0.584745	1	7896	tags=76%, list=54%, signal=166%
GO_POSITIVE_REGULATION_OF_STEROL_TRANSPORT	19	-0.269594	-1.36494	0.132438	0.586964	1	2974	tags=47%, list=20%, signal=59%
GO_LIPID_OXIDATION	94	-0.119905	-1.36254	0.113503	0.590489	1	4302	tags=41%, list=30%, signal=59%
GO_CILIUM_MOVEMENT	50	-0.164477	-1.36237	0.156576	0.58867	1	9251	tags=80%, list=64%, signal=219%
GO_NEGATIVE_REGULATION_OF_PEPTIDYL_SERINE_PHOSPHORYLATION	24	-0.231196	-1.35522	0.120482	0.603159	1	7551	tags=75%, list=52%, signal=156%
GO_MIDBODY_ABSCISSION	16	-0.279318	-1.35279	0.118474	0.606762	1	7759	tags=81%, list=53%, signal=174%
GO_ANTIBIOTIC_CATABOLIC_PROCESS	29	-0.209206	-1.35187	0.125483	0.606627	1	9501	tags=86%, list=65%, signal=248%
GO_REGULATION_OF_CELL_CYCLE_PHASE_TRANSITION	406	-0.0577818	-1.35061	0.130081	0.607324	1	7673	tags=58%, list=53%, signal=120%
GO_MONOCARBOXYLIC_ACID_CATABOLIC_PROCESS	106	-0.113426	-1.3497	0.119097	0.607237	1	10299	tags=82%, list=71%, signal=279%
GO_CILIUM_ORGANIZATION	330	-0.0647716	-1.34776	0.138833	0.609672	1	9348	tags=71%, list=64%, signal=193%
GO_REGULATION_OF_B_CELL_APOPTOTIC_PROCESS	15	-0.283821	-1.34752	0.116883	0.608097	1	8481	tags=87%, list=58%, signal=208%
GO_PRODUCTION_OF_MOLECULAR_MEDIATOR_OF_IMMUNE_RESPONSE	141	-0.0984546	-1.34669	0.129741	0.607902	1	11475	tags=89%, list=79%, signal=416%
GO_MITOTIC_METAPHASE_PLATE_CONGRESSION	42	-0.172095	-1.34451	0.131274	0.6111	1	8239	tags=74%, list=57%, signal=170%
GO_HORMONE_BIOSYNTHETIC_PROCESS	66	-0.140416	-1.34223	0.141129	0.614447	1	5019	tags=48%, list=35%, signal=74%
GO_CYTOPLASMIC_SEQUESTERING_OF_PROTEIN	23	-0.231535	-1.33992	0.12115	0.618134	1	5491	tags=61%, list=38%, signal=98%
GO_LYMPHOCYTE_APOPTOTIC_PROCESS	56	-0.150179	-1.33926	0.124481	0.617429	1	8732	tags=75%, list=60%, signal=187%
GO_FEMALE_MEIOTIC_NUCLEAR_DIVISION	25	-0.227198	-1.33923	0.131148	0.615303	1	7173	tags=72%, list=49%, signal=142%
GO_NEGATIVE_REGULATION_OF_T_CELL_DIFFERENTIATION	32	-0.197489	-1.33886	0.134653	0.614024	1	11223	tags=97%, list=77%, signal=424%
GO_DEFENSE_RESPONSE_TO_OTHER_ORGANISM	274	-0.0695042	-1.3381	0.147609	0.61373	1	12596	tags=93%, list=87%, signal=685%
GO_POSITIVE_REGULATION_OF_ENDOTHELIAL_CELL_CHEMOTAXIS	15	-0.286207	-1.33431	0.151923	0.620692	1	3599	tags=53%, list=25%, signal=71%
GO_PYRIMIDINE_NUCLEOTIDE_BIOSYNTHETIC_PROCESS	44	-0.170713	-1.32977	0.154013	0.629599	1	6119	tags=59%, list=42%, signal=102%
GO_SYNAPSIS	29	-0.203373	-1.32885	0.141393	0.629602	1	11090	tags=97%, list=76%, signal=406%
GO_POSITIVE_REGULATION_OF_RESPONSE_TO_OXIDATIVE_STRESS	15	-0.28568	-1.32868	0.158635	0.62785	1	8454	tags=87%, list=58%, signal=207%
GO_MITOTIC_DNA_INTEGRITY_CHECKPOINT	100	-0.114174	-1.32772	0.133874	0.628033	1	4896	tags=45%, list=34%, signal=67%
GO_REGULATION_OF_ODONTOGENESIS	19	-0.25866	-1.32747	0.150943	0.626454	1	7725	tags=79%, list=53%, signal=168%
GO_DEFENSE_RESPONSE_TO_VIRUS	164	-0.0860783	-1.3267	0.126506	0.626257	1	12596	tags=95%, list=87%, signal=703%
GO_GLYCEROPHOSPHOLIPID_CATABOLIC_PROCESS	21	-0.24307	-1.32637	0.152401	0.624937	1	7551	tags=76%, list=52%, signal=158%
GO_REGULATION_OF_UBIQUITIN_PROTEIN_LIGASE_ACTIVITY	19	-0.252775	-1.32576	0.146771	0.624314	1	4749	tags=58%, list=33%, signal=86%
GO_ORGANOPHOSPHATE_CATABOLIC_PROCESS	117	-0.107107	-1.32516	0.142553	0.62372	1	6162	tags=53%, list=42%, signal=91%
GO_PRIMARY_ALCOHOL_METABOLIC_PROCESS	46	-0.165023	-1.32398	0.146091	0.624349	1	7725	tags=70%, list=53%, signal=148%
GO_GLUTATHIONE_DERIVATIVE_BIOSYNTHETIC_PROCESS	19	-0.247669	-1.32371	0.141527	0.622936	1	8650	tags=84%, list=59%, signal=208%
GO_PROTEIN_CONTAINING_COMPLEX_DISASSEMBLY	306	-0.064658	-1.3229	0.144898	0.622856	1	4213	tags=35%, list=29%, signal=49%
GO_DNA_REPLICATION	256	-0.0721904	-1.3203	0.164659	0.627266	1	7604	tags=59%, list=52%, signal=122%
GO_PYRIMIDINE_CONTAINING_COMPOUND_BIOSYNTHETIC_PROCESS	52	-0.156771	-1.31888	0.146771	0.628671	1	6119	tags=58%, list=42%, signal=99%
GO_NEGATIVE_REGULATION_OF_B_CELL_ACTIVATION	28	-0.207002	-1.3185	0.151874	0.627544	1	6345	tags=64%, list=44%, signal=114%
GO_POSITIVE_REGULATION_OF_LIPID_LOCALIZATION	69	-0.136345	-1.31804	0.149805	0.626685	1	2032	tags=28%, list=14%, signal=32%
GO_MYD88_INDEPENDENT_TOLL_LIKE_RECEPTOR_SIGNALING_PATHWAY	31	-0.200349	-1.31798	0.143689	0.624782	1	3192	tags=42%, list=22%, signal=54%
GO_MITOCHONDRION_MORPHOGENESIS	19	-0.252199	-1.31713	0.142857	0.624869	1	3992	tags=53%, list=27%, signal=72%
GO_CELLULAR_DETOXIFICATION	85	-0.124	-1.31646	0.143701	0.624403	1	12066	tags=95%, list=83%, signal=556%
GO_RESPONSE_TO_VIRUS	233	-0.075004	-1.31531	0.17	0.625239	1	12596	tags=94%, list=87%, signal=691%
GO_PHOSPHATIDYLCHOLINE_ACYL_CHAIN_REMODELING	20	-0.241351	-1.31285	0.155925	0.628995	1	3040	tags=45%, list=21%, signal=57%
GO_CHROMATIN_REMODELING_AT_CENTROMERE	31	-0.198301	-1.31168	0.157791	0.629846	1	4629	tags=52%, list=32%, signal=76%
GO_VIRAL_BUDDING	24	-0.224486	-1.31052	0.145749	0.630568	1	10678	tags=96%, list=73%, signal=360%
GO_RIBONUCLEOPROTEIN_COMPLEX_DISASSEMBLY	15	-0.277864	-1.30857	0.165975	0.633309	1	9537	tags=93%, list=66%, signal=271%
GO_REGULATION_OF_TRANSCRIPTION_BY_RNA_POLYMERASE_I	28	-0.210934	-1.30852	0.133197	0.631398	1	7846	tags=75%, list=54%, signal=163%
GO_RESPONSE_TO_IONIZING_RADIATION	138	-0.0938095	-1.3085	0.155556	0.629421	1	4867	tags=43%, list=33%, signal=64%
GO_INTERFERON_GAMMA_MEDIATED_SIGNALING_PATHWAY	68	-0.133265	-1.30742	0.15	0.630057	1	4060	tags=41%, list=28%, signal=57%
GO_MRNA_TRANSPORT	136	-0.0959211	-1.30671	0.154739	0.629702	1	3217	tags=32%, list=22%, signal=40%
GO_BILE_ACID_METABOLIC_PROCESS	30	-0.196472	-1.3062	0.159923	0.628867	1	5875	tags=60%, list=40%, signal=100%
GO_AZOLE_TRANSPORT	19	-0.249347	-1.30585	0.159184	0.627724	1	9391	tags=89%, list=65%, signal=252%
GO_REGULATION_OF_DOUBLE_STRAND_BREAK_REPAIR_VIA_NONHOMOLOGOUS_END_JOINING	15	-0.271026	-1.30526	0.138783	0.62713	1	4789	tags=60%, list=33%, signal=89%
GO_DNA_CATABOLIC_PROCESS	35	-0.187712	-1.29824	0.151951	0.642116	1	7665	tags=71%, list=53%, signal=151%
GO_REGULATION_OF_CELL_CYCLE_ARREST	98	-0.112073	-1.29491	0.158537	0.648495	1	5950	tags=52%, list=41%, signal=87%
GO_PROTEIN_INSERTION_INTO_MEMBRANE	56	-0.147421	-1.29459	0.164062	0.647275	1	9551	tags=80%, list=66%, signal=233%
GO_TELOMERASE_RNA_LOCALIZATION	19	-0.25001	-1.29211	0.172277	0.651414	1	8616	tags=84%, list=59%, signal=206%
GO_REGULATION_OF_MRNA_PROCESSING	126	-0.09917	-1.28955	0.155512	0.655761	1	4342	tags=40%, list=30%, signal=56%
GO_ENDOPLASMIC_RETICULUM_TO_CYTOSOL_TRANSPORT	27	-0.212238	-1.28605	0.145455	0.662333	1	9308	tags=85%, list=64%, signal=236%
GO_LIPID_STORAGE	55	-0.148368	-1.28504	0.183594	0.662736	1	2082	tags=29%, list=14%, signal=34%
GO_REGULATION_OF_INFLAMMATORY_RESPONSE	247	-0.0723026	-1.28491	0.170782	0.661017	1	5738	tags=47%, list=39%, signal=76%
GO_INNER_EAR_RECEPTOR_CELL_STEREOCILIUM_ORGANIZATION	26	-0.21165	-1.28477	0.169772	0.659372	1	4759	tags=54%, list=33%, signal=80%
GO_HISTONE_MRNA_METABOLIC_PROCESS	22	-0.225964	-1.28461	0.165975	0.657714	1	10601	tags=95%, list=73%, signal=352%
GO_REGULATION_OF_SYNCYTIUM_FORMATION_BY_PLASMA_MEMBRANE_FUSION	17	-0.258872	-1.28452	0.174349	0.655883	1	4795	tags=59%, list=33%, signal=88%
GO_NEGATIVE_REGULATION_OF_TRANSLATIONAL_INITIATION	18	-0.251675	-1.28365	0.156627	0.655976	1	8464	tags=83%, list=58%, signal=199%
GO_T_HELPER_1_TYPE_IMMUNE_RESPONSE	33	-0.185908	-1.28352	0.171674	0.654301	1	4795	tags=52%, list=33%, signal=77%
GO_MULTICELLULAR_ORGANISMAL_MOVEMENT	48	-0.153724	-1.28209	0.176221	0.655811	1	4438	tags=46%, list=31%, signal=66%
GO_SISTER_CHROMATID_SEGREGATION	162	-0.0857492	-1.27958	0.177043	0.660119	1	7924	tags=63%, list=54%, signal=137%
GO_RESPONSE_TO_UV	124	-0.0990294	-1.27888	0.158004	0.659888	1	12177	tags=94%, list=84%, signal=570%
GO_ENDOTHELIAL_CELL_PROLIFERATION	122	-0.0998386	-1.27774	0.173752	0.660651	1	3210	tags=32%, list=22%, signal=41%
GO_MEMBRANE_PROTEIN_INTRACELLULAR_DOMAIN_PROTEOLYSIS	18	-0.253703	-1.27677	0.203125	0.661133	1	5203	tags=61%, list=36%, signal=95%
GO_NEGATIVE_REGULATION_OF_LEUKOCYTE_CELL_CELL_ADHESION	92	-0.113731	-1.27668	0.16129	0.659383	1	11477	tags=90%, list=79%, signal=425%
GO_RELEASE_OF_CYTOCHROME_C_FROM_MITOCHONDRIA	54	-0.149204	-1.27612	0.198853	0.658737	1	7534	tags=67%, list=52%, signal=138%
GO_REGULATION_OF_INFLAMMATORY_RESPONSE_TO_ANTIGENIC_STIMULUS	17	-0.257252	-1.27386	0.180328	0.662332	1	9951	tags=94%, list=68%, signal=298%
GO_REGULATION_OF_PEPTIDASE_ACTIVITY	308	-0.0617284	-1.2738	0.168	0.660522	1	4552	tags=37%, list=31%, signal=53%
GO_MULTI_ORGANISM_LOCALIZATION	67	-0.132654	-1.27105	0.178503	0.66527	1	3724	tags=39%, list=26%, signal=52%
GO_NIK_NF_KAPPAB_SIGNALING	145	-0.090391	-1.26845	0.191268	0.669934	1	7826	tags=63%, list=54%, signal=135%
GO_PRODUCTION_OF_MOLECULAR_MEDIATOR_INVOLVED_IN_INFLAMMATORY_RESPONSE	51	-0.152319	-1.26828	0.175403	0.668349	1	6633	tags=61%, list=46%, signal=111%
GO_NEGATIVE_REGULATION_OF_RNA_SPLICING	25	-0.212521	-1.26572	0.181996	0.672704	1	3896	tags=48%, list=27%, signal=65%
GO_RRNA_MODIFICATION	30	-0.194225	-1.26018	0.17284	0.684685	1	8816	tags=80%, list=61%, signal=203%
GO_REGULATORY_T_CELL_DIFFERENTIATION	23	-0.217316	-1.25691	0.166667	0.691207	1	9491	tags=87%, list=65%, signal=250%
GO_INNATE_IMMUNE_RESPONSE_ACTIVATING_CELL_SURFACE_RECEPTOR_SIGNALING_PATHWAY	90	-0.113198	-1.25574	0.212851	0.69216	1	7575	tags=63%, list=52%, signal=131%
GO_PEPTIDYL_ASPARAGINE_MODIFICATION	31	-0.18374	-1.25549	0.170635	0.690807	1	3433	tags=42%, list=24%, signal=55%
GO_REGULATION_OF_NATURAL_KILLER_CELL_MEDIATED_IMMUNITY	23	-0.219362	-1.25292	0.172676	0.695537	1	6300	tags=65%, list=43%, signal=115%
GO_RNA_MODIFICATION	140	-0.0910478	-1.25221	0.176587	0.69537	1	8973	tags=71%, list=62%, signal=183%
GO_TOXIN_METABOLIC_PROCESS	17	-0.254701	-1.25221	0.211462	0.693399	1	5711	tags=65%, list=39%, signal=106%
GO_POSITIVE_REGULATION_OF_NATURAL_KILLER_CELL_MEDIATED_IMMUNITY	17	-0.245585	-1.25191	0.189076	0.692206	1	4988	tags=59%, list=34%, signal=89%
GO_PREASSEMBLY_OF_GPI_ANCHOR_IN_ER_MEMBRANE	17	-0.250598	-1.25109	0.168605	0.692445	1	6626	tags=71%, list=46%, signal=130%
GO_NEGATIVE_REGULATION_OF_MRNA_SPLICING_VIA_SPLICEOSOME	20	-0.232475	-1.25083	0.195736	0.691226	1	3896	tags=50%, list=27%, signal=68%
GO_REGULATION_OF_ADAPTIVE_IMMUNE_RESPONSE	121	-0.0990475	-1.24966	0.196617	0.692277	1	10711	tags=83%, list=74%, signal=314%
GO_REGULATION_OF_SIGNAL_TRANSDUCTION_BY_P53_CLASS_MEDIATOR	169	-0.0804817	-1.24904	0.185547	0.692006	1	12956	tags=97%, list=89%, signal=879%
GO_CELLULAR_RESPONSE_TO_UV	72	-0.127734	-1.24855	0.209256	0.691354	1	10473	tags=85%, list=72%, signal=301%
GO_TRNA_WOBBLE_BASE_MODIFICATION	20	-0.231497	-1.24669	0.202062	0.694247	1	2456	tags=40%, list=17%, signal=48%
GO_AMINE_BIOSYNTHETIC_PROCESS	20	-0.230554	-1.24662	0.203557	0.692511	1	4651	tags=55%, list=32%, signal=81%
GO_REGULATION_OF_INTRINSIC_APOPTOTIC_SIGNALING_PATHWAY	141	-0.0891836	-1.24557	0.17495	0.693261	1	3564	tags=33%, list=25%, signal=44%
GO_CERAMIDE_CATABOLIC_PROCESS	17	-0.251785	-1.24494	0.184959	0.692897	1	9175	tags=88%, list=63%, signal=239%
GO_REGULATION_OF_MITOCHONDRIAL_MEMBRANE_POTENTIAL	63	-0.133145	-1.24422	0.199161	0.69267	1	3613	tags=38%, list=25%, signal=50%
GO_HISTONE_H2A_ACETYLATION	15	-0.259145	-1.24297	0.207865	0.69401	1	7870	tags=80%, list=54%, signal=174%
GO_FATTY_ACID_CATABOLIC_PROCESS	92	-0.110226	-1.24283	0.21063	0.692447	1	9947	tags=79%, list=68%, signal=250%
GO_POSITIVE_REGULATION_OF_PROTEIN_OLIGOMERIZATION	20	-0.232117	-1.2421	0.203522	0.69241	1	9718	tags=90%, list=67%, signal=271%
GO_NEGATIVE_REGULATION_OF_ORGAN_GROWTH	27	-0.201653	-1.24005	0.207031	0.695807	1	11616	tags=100%, list=80%, signal=496%
GO_G0_TO_G1_TRANSITION	40	-0.161464	-1.23912	0.19917	0.696239	1	5294	tags=52%, list=36%, signal=82%
GO_REGULATION_OF_LEUKOCYTE_MEDIATED_IMMUNITY	137	-0.0921836	-1.239	0.208897	0.694628	1	5148	tags=45%, list=35%, signal=68%
GO_NEGATIVE_REGULATION_OF_LEUKOCYTE_PROLIFERATION	61	-0.134772	-1.23756	0.181818	0.696391	1	11161	tags=90%, list=77%, signal=386%
GO_REGULATION_OF_STEM_CELL_DIFFERENTIATION	103	-0.104646	-1.23597	0.196755	0.698622	1	7667	tags=63%, list=53%, signal=133%
GO_INTERSTRAND_CROSS_LINK_REPAIR	50	-0.147654	-1.23594	0.195519	0.696802	1	10949	tags=90%, list=75%, signal=363%
GO_REGULATION_OF_SMAD_PROTEIN_SIGNAL_TRANSDUCTION	20	-0.229128	-1.23537	0.224806	0.696339	1	6853	tags=70%, list=47%, signal=132%
GO_INTRINSIC_APOPTOTIC_SIGNALING_PATHWAY_IN_RESPONSE_TO_DNA_DAMAGE	97	-0.10621	-1.23398	0.199584	0.69811	1	3564	tags=35%, list=25%, signal=46%
GO_POSITIVE_REGULATION_OF_TRANSCRIPTION_INITIATION_FROM_RNA_POLYMERASE_II_PROMOTER	17	-0.246978	-1.2335	0.189453	0.69746	1	7534	tags=76%, list=52%, signal=158%
GO_ALTERNATIVE_MRNA_SPLICING_VIA_SPLICEOSOME	71	-0.123474	-1.23333	0.199195	0.696006	1	2925	tags=32%, list=20%, signal=40%
GO_CELLULAR_HORMONE_METABOLIC_PROCESS	65	-0.130398	-1.23191	0.195695	0.697764	1	10418	tags=85%, list=72%, signal=297%
GO_ANIMAL_ORGAN_REGENERATION	68	-0.124999	-1.23151	0.21673	0.696933	1	8029	tags=68%, list=55%, signal=150%
GO_MACROPHAGE_CHEMOTAXIS	25	-0.207035	-1.22941	0.21576	0.700625	1	5139	tags=56%, list=35%, signal=86%
GO_PHYSIOLOGICAL_CARDIAC_MUSCLE_HYPERTROPHY	23	-0.212145	-1.22889	0.196393	0.700084	1	4508	tags=52%, list=31%, signal=75%
GO_PROTEIN_FOLDING	194	-0.075894	-1.22858	0.183838	0.698992	1	8132	tags=63%, list=56%, signal=142%
GO_REGULATION_OF_RHODOPSIN_MEDIATED_SIGNALING_PATHWAY	18	-0.242801	-1.22537	0.207739	0.705276	1	7785	tags=78%, list=54%, signal=167%
GO_POSITIVE_REGULATION_OF_CELLULAR_AMIDE_METABOLIC_PROCESS	128	-0.0924004	-1.22535	0.226121	0.703477	1	4236	tags=38%, list=29%, signal=54%
GO_BASE_EXCISION_REPAIR	39	-0.168466	-1.22533	0.208748	0.701671	1	11354	tags=95%, list=78%, signal=432%
GO_RESPONSE_TO_NITRIC_OXIDE	16	-0.254621	-1.22467	0.205179	0.701433	1	6300	tags=69%, list=43%, signal=121%
GO_NEGATIVE_REGULATION_OF_LIPID_STORAGE	15	-0.257163	-1.22466	0.20155	0.699655	1	2082	tags=40%, list=14%, signal=47%
GO_REGULATION_OF_ATPASE_ACTIVITY	72	-0.121508	-1.22381	0.209073	0.699997	1	3898	tags=39%, list=27%, signal=53%
GO_LEUKOCYTE_CHEMOTAXIS	138	-0.088678	-1.22335	0.214876	0.699299	1	9999	tags=78%, list=69%, signal=246%
GO_INTERLEUKIN_6_SECRETION	29	-0.18805	-1.22274	0.212121	0.699001	1	5295	tags=55%, list=36%, signal=87%
GO_PROTEIN_HOMOTRIMERIZATION	28	-0.191392	-1.22174	0.198039	0.699732	1	8649	tags=79%, list=59%, signal=194%
GO_NUCLEOSIDE_BISPHOSPHATE_METABOLIC_PROCESS	54	-0.140645	-1.22165	0.214008	0.698169	1	7658	tags=67%, list=53%, signal=140%
GO_PROTEIN_EXIT_FROM_ENDOPLASMIC_RETICULUM	40	-0.160433	-1.22099	0.226378	0.698071	1	9308	tags=80%, list=64%, signal=222%
GO_COLLAGEN_CATABOLIC_PROCESS	34	-0.175769	-1.22079	0.219462	0.696786	1	8999	tags=79%, list=62%, signal=208%
GO_REGULATION_OF_SUPEROXIDE_METABOLIC_PROCESS	28	-0.190954	-1.22036	0.210117	0.696095	1	8136	tags=75%, list=56%, signal=170%
GO_COLLAGEN_FIBRIL_ORGANIZATION	47	-0.149592	-1.21947	0.200389	0.696493	1	8043	tags=70%, list=55%, signal=157%
GO_REGULATION_OF_EXIT_FROM_MITOSIS	16	-0.254655	-1.21936	0.209581	0.694998	1	2664	tags=44%, list=18%, signal=54%
GO_DEFENSE_RESPONSE_TO_GRAM_POSITIVE_BACTERIUM	37	-0.167642	-1.21806	0.22334	0.696491	1	7002	tags=65%, list=48%, signal=125%
GO_NEGATIVE_REGULATION_OF_INTRINSIC_APOPTOTIC_SIGNALING_PATHWAY	88	-0.107911	-1.21751	0.206759	0.696168	1	3564	tags=35%, list=25%, signal=46%
GO_MITOTIC_G2_M_TRANSITION_CHECKPOINT	27	-0.194547	-1.21634	0.231061	0.697233	1	7949	tags=74%, list=55%, signal=163%
GO_CELLULAR_RESPONSE_TO_IONIZING_RADIATION	68	-0.124412	-1.21566	0.199203	0.697165	1	4402	tags=43%, list=30%, signal=61%
GO_EPITHELIAL_CILIUM_MOVEMENT	21	-0.221374	-1.21353	0.224335	0.700574	1	9251	tags=86%, list=64%, signal=235%
GO_NUCLEOSIDE_CATABOLIC_PROCESS	24	-0.205865	-1.21342	0.211694	0.699114	1	6101	tags=63%, list=42%, signal=107%
GO_LIPOPROTEIN_BIOSYNTHETIC_PROCESS	90	-0.109827	-1.21333	0.225941	0.697581	1	11340	tags=89%, list=78%, signal=401%
GO_GOLGI_TO_PLASMA_MEMBRANE_PROTEIN_TRANSPORT	36	-0.173223	-1.21243	0.192	0.698014	1	6375	tags=61%, list=44%, signal=109%
GO_KERATAN_SULFATE_BIOSYNTHETIC_PROCESS	26	-0.197511	-1.2107	0.230769	0.700506	1	2727	tags=38%, list=19%, signal=47%
GO_DNA_DEPENDENT_DNA_REPLICATION_MAINTENANCE_OF_FIDELITY	38	-0.164401	-1.2094	0.247104	0.701998	1	7949	tags=71%, list=55%, signal=156%
GO_T_CELL_APOPTOTIC_PROCESS	38	-0.163185	-1.20919	0.22179	0.700754	1	8732	tags=76%, list=60%, signal=191%
GO_REGULATION_OF_SPINDLE_ORGANIZATION	41	-0.16316	-1.20884	0.234818	0.69992	1	4374	tags=46%, list=30%, signal=66%
GO_REGULATION_OF_CILIUM_ASSEMBLY	45	-0.155223	-1.20745	0.229541	0.701656	1	4537	tags=47%, list=31%, signal=68%
GO_DITERPENOID_METABOLIC_PROCESS	63	-0.130354	-1.20482	0.254	0.706456	1	10809	tags=87%, list=74%, signal=339%
GO_REGULATION_OF_DNA_TEMPLATED_TRANSCRIPTION_IN_RESPONSE_TO_STRESS	117	-0.0953153	-1.2043	0.228963	0.70605	1	7575	tags=62%, list=52%, signal=127%
GO_NUCLEAR_CHROMOSOME_SEGREGATION	213	-0.0712312	-1.20331	0.211765	0.706903	1	7924	tags=62%, list=54%, signal=133%
GO_REGULATION_OF_B_CELL_MEDIATED_IMMUNITY	39	-0.161381	-1.20216	0.240404	0.70809	1	10711	tags=90%, list=74%, signal=340%
GO_REGULATION_OF_RELEASE_OF_CYTOCHROME_C_FROM_MITOCHONDRIA	44	-0.154745	-1.20116	0.215768	0.708816	1	3376	tags=39%, list=23%, signal=50%
GO_ESTABLISHMENT_OF_RNA_LOCALIZATION	180	-0.0768161	-1.20065	0.234834	0.708314	1	3018	tags=28%, list=21%, signal=35%
GO_REGULATION_OF_EXTRINSIC_APOPTOTIC_SIGNALING_PATHWAY_VIA_DEATH_DOMAIN_RECEPTORS	50	-0.14098	-1.20054	0.227926	0.70688	1	8719	tags=74%, list=60%, signal=184%
GO_CELL_REDOX_HOMEOSTASIS	69	-0.119577	-1.19902	0.232932	0.708805	1	6279	tags=55%, list=43%, signal=96%
GO_FATTY_ACID_BETA_OXIDATION_USING_ACYL_COA_OXIDASE	15	-0.255781	-1.1989	0.228457	0.707397	1	4041	tags=53%, list=28%, signal=74%
GO_NEGATIVE_REGULATION_OF_PLASMA_MEMBRANE_BOUNDED_CELL_PROJECTION_ASSEMBLY	21	-0.223073	-1.19886	0.228916	0.705791	1	4379	tags=52%, list=30%, signal=75%
GO_RESPONSE_TO_TUMOR_CELL	15	-0.255387	-1.1947	0.260304	0.714561	1	10833	tags=100%, list=74%, signal=392%
GO_POSITIVE_REGULATION_OF_ACTIVATED_T_CELL_PROLIFERATION	17	-0.243009	-1.19317	0.249493	0.716714	1	4170	tags=53%, list=29%, signal=74%
GO_MALE_MEIOTIC_NUCLEAR_DIVISION	32	-0.175336	-1.19201	0.21673	0.717995	1	11090	tags=94%, list=76%, signal=394%
GO_MODULATION_BY_HOST_OF_VIRAL_PROCESS	19	-0.226918	-1.1915	0.228963	0.717625	1	8186	tags=79%, list=56%, signal=180%
GO_LYMPHOCYTE_DIFFERENTIATION	270	-0.0632272	-1.19034	0.246575	0.71874	1	12348	tags=91%, list=85%, signal=593%
GO_HOMOLOGOUS_RECOMBINATION	41	-0.158675	-1.18999	0.244399	0.717948	1	11178	tags=93%, list=77%, signal=400%
GO_REGULATION_OF_IMMUNOGLOBULIN_PRODUCTION	47	-0.148864	-1.18834	0.249516	0.720258	1	11457	tags=94%, list=79%, signal=440%
GO_POSITIVE_REGULATION_OF_ALPHA_BETA_T_CELL_ACTIVATION	52	-0.13706	-1.18767	0.23694	0.720379	1	12557	tags=100%, list=86%, signal=730%
GO_MEIOTIC_CHROMOSOME_SEPARATION	17	-0.245325	-1.18756	0.246964	0.718949	1	7558	tags=76%, list=52%, signal=159%
GO_SNRNA_TRANSCRIPTION	69	-0.121014	-1.18703	0.228175	0.718698	1	8998	tags=74%, list=62%, signal=193%
GO_CELL_DEATH_IN_RESPONSE_TO_OXIDATIVE_STRESS	72	-0.119715	-1.18635	0.255144	0.71875	1	10791	tags=86%, list=74%, signal=332%
GO_HYALURONAN_CATABOLIC_PROCESS	15	-0.251233	-1.18615	0.261134	0.717557	1	6046	tags=67%, list=42%, signal=114%
GO_POSITIVE_REGULATION_OF_CYSTEINE_TYPE_ENDOPEPTIDASE_ACTIVITY	119	-0.0931192	-1.18533	0.276342	0.717946	1	2935	tags=29%, list=20%, signal=37%
GO_SOMATIC_RECOMBINATION_OF_IMMUNOGLOBULIN_GENE_SEGMENTS	39	-0.161364	-1.18532	0.238722	0.71631	1	11457	tags=95%, list=79%, signal=446%
GO_NEGATIVE_REGULATION_OF_IMMUNE_SYSTEM_PROCESS	344	-0.0567559	-1.18307	0.262295	0.720311	1	6593	tags=51%, list=45%, signal=91%
GO_RESPONSE_TO_ARSENIC_CONTAINING_SUBSTANCE	29	-0.186366	-1.18291	0.250493	0.719076	1	4818	tags=52%, list=33%, signal=77%
GO_REGULATION_OF_CELL_GROWTH_INVOLVED_IN_CARDIAC_MUSCLE_CELL_DEVELOPMENT	15	-0.252752	-1.18224	0.26	0.718999	1	4085	tags=53%, list=28%, signal=74%
GO_LIPOPROTEIN_METABOLIC_PROCESS	20	-0.216492	-1.18206	0.26494	0.717753	1	10672	tags=95%, list=73%, signal=356%
GO_CELLULAR_METABOLIC_COMPOUND_SALVAGE	31	-0.184985	-1.18153	0.260116	0.717534	1	8575	tags=77%, list=59%, signal=188%
GO_EXTRACELLULAR_STRUCTURE_ORGANIZATION	349	-0.0542105	-1.1805	0.252505	0.718434	1	2565	tags=23%, list=18%, signal=27%
GO_REGULATION_OF_UBIQUITIN_PROTEIN_TRANSFERASE_ACTIVITY	45	-0.149648	-1.17895	0.2375	0.720468	1	9142	tags=78%, list=63%, signal=209%
GO_NEGATIVE_REGULATION_OF_MUSCLE_TISSUE_DEVELOPMENT	45	-0.148723	-1.17822	0.262327	0.720592	1	6247	tags=58%, list=43%, signal=101%
GO_NUCLEOBASE_CONTAINING_SMALL_MOLECULE_CATABOLIC_PROCESS	40	-0.157764	-1.17766	0.237721	0.720267	1	11528	tags=95%, list=79%, signal=457%
GO_REGULATION_OF_LEUKOCYTE_CHEMOTAXIS	77	-0.113288	-1.17697	0.259843	0.720387	1	5350	tags=48%, list=37%, signal=76%
GO_RESPONSE_TO_TYPE_I_INTERFERON	68	-0.124186	-1.17651	0.254167	0.719813	1	3336	tags=35%, list=23%, signal=46%
GO_HUMORAL_IMMUNE_RESPONSE_MEDIATED_BY_CIRCULATING_IMMUNOGLOBULIN	31	-0.176805	-1.17641	0.258	0.718476	1	10101	tags=87%, list=69%, signal=285%
GO_RESPONSE_TO_DEXAMETHASONE	39	-0.158634	-1.17344	0.253638	0.724316	1	7395	tags=67%, list=51%, signal=135%
GO_NUCLEAR_TRANSPORT	312	-0.0577607	-1.17309	0.245436	0.723555	1	3001	tags=26%, list=21%, signal=32%
GO_PURINE_CONTAINING_COMPOUND_CATABOLIC_PROCESS	44	-0.149952	-1.17247	0.236994	0.723381	1	5098	tags=50%, list=35%, signal=77%
GO_REGULATION_OF_MEMBRANE_PERMEABILITY	74	-0.116826	-1.17232	0.236791	0.722113	1	9119	tags=74%, list=63%, signal=198%
GO_NEGATIVE_REGULATION_OF_FIBROBLAST_PROLIFERATION	28	-0.18244	-1.17204	0.244259	0.721207	1	3066	tags=39%, list=21%, signal=50%
GO_SOMATIC_DIVERSIFICATION_OF_IMMUNE_RECEPTORS	52	-0.137203	-1.1707	0.261663	0.722893	1	10877	tags=88%, list=75%, signal=350%
GO_T_CELL_ACTIVATION_INVOLVED_IN_IMMUNE_RESPONSE	63	-0.12515	-1.16952	0.248577	0.724244	1	11346	tags=90%, list=78%, signal=410%
GO_DNA_DEPENDENT_DNA_REPLICATION	137	-0.0867835	-1.16884	0.262264	0.724333	1	7561	tags=61%, list=52%, signal=125%
GO_DOUBLE_STRAND_BREAK_REPAIR	195	-0.0715371	-1.1681	0.230159	0.72451	1	11354	tags=85%, list=78%, signal=383%
GO_REGULATION_OF_PROTEIN_HOMOOLIGOMERIZATION	18	-0.224594	-1.16742	0.240704	0.724667	1	11281	tags=100%, list=78%, signal=445%
GO_NUCLEOSIDE_MONOPHOSPHATE_BIOSYNTHETIC_PROCESS	41	-0.157693	-1.16738	0.270751	0.723194	1	5872	tags=56%, list=40%, signal=94%
GO_SUPEROXIDE_ANION_GENERATION	25	-0.195996	-1.16723	0.262195	0.722029	1	9371	tags=84%, list=64%, signal=236%
GO_ENDOSOME_TRANSPORT_VIA_MULTIVESICULAR_BODY_SORTING_PATHWAY	24	-0.200762	-1.16621	0.247465	0.722937	1	6781	tags=67%, list=47%, signal=125%
GO_ESTABLISHMENT_OF_PROTEIN_LOCALIZATION_TO_MITOCHONDRIAL_MEMBRANE	18	-0.228434	-1.16157	0.266393	0.732681	1	5570	tags=61%, list=38%, signal=99%
GO_IRON_SULFUR_CLUSTER_ASSEMBLY	18	-0.220271	-1.15975	0.280242	0.735605	1	2457	tags=39%, list=17%, signal=47%
GO_INTERLEUKIN_1_MEDIATED_SIGNALING_PATHWAY	95	-0.101315	-1.15969	0.261044	0.734159	1	2058	tags=24%, list=14%, signal=28%
GO_REGULATION_OF_ER_TO_GOLGI_VESICLE_MEDIATED_TRANSPORT	16	-0.237841	-1.15827	0.285714	0.736134	1	4726	tags=56%, list=32%, signal=83%
GO_CELL_CYCLE_G2_M_PHASE_TRANSITION	253	-0.0628364	-1.15789	0.249035	0.735478	1	10024	tags=75%, list=69%, signal=238%
GO_REGULATION_OF_LIPID_LOCALIZATION	110	-0.0939717	-1.15757	0.260417	0.734641	1	2082	tags=24%, list=14%, signal=27%
GO_PROTEIN_IMPORT	163	-0.0772531	-1.15664	0.263158	0.735355	1	6295	tags=51%, list=43%, signal=89%
GO_POSITIVE_REGULATION_OF_DOUBLE_STRAND_BREAK_REPAIR	27	-0.182588	-1.15657	0.27668	0.733972	1	7584	tags=70%, list=52%, signal=147%
GO_EXTRINSIC_APOPTOTIC_SIGNALING_PATHWAY_VIA_DEATH_DOMAIN_RECEPTORS	73	-0.116207	-1.15191	0.274262	0.743878	1	5491	tags=49%, list=38%, signal=79%
GO_HYDROGEN_PEROXIDE_CATABOLIC_PROCESS	21	-0.209336	-1.15031	0.275093	0.746198	1	3886	tags=48%, list=27%, signal=65%
GO_TRNA_MODIFICATION	80	-0.108626	-1.14844	0.278752	0.749251	1	8973	tags=73%, list=62%, signal=188%
GO_CELLULAR_RESPONSE_TO_ARSENIC_CONTAINING_SUBSTANCE	18	-0.224586	-1.14812	0.294695	0.748463	1	4818	tags=56%, list=33%, signal=83%
GO_NEGATIVE_REGULATION_OF_CYTOKINE_BIOSYNTHETIC_PROCESS	24	-0.196383	-1.14663	0.270325	0.750697	1	11086	tags=96%, list=76%, signal=403%
GO_CELL_DEATH_IN_RESPONSE_TO_HYDROGEN_PEROXIDE	25	-0.193307	-1.14617	0.280669	0.750239	1	7665	tags=72%, list=53%, signal=152%
GO_TRANSCRIPTION_BY_RNA_POLYMERASE_III	52	-0.134483	-1.14588	0.295082	0.749371	1	5603	tags=52%, list=39%, signal=84%
GO_NUCLEAR_EXPORT	187	-0.0715717	-1.14569	0.27668	0.748273	1	3795	tags=33%, list=26%, signal=44%
GO_POSITIVE_REGULATION_OF_LEUKOCYTE_PROLIFERATION	101	-0.0963326	-1.14523	0.288703	0.747862	1	12144	tags=93%, list=84%, signal=560%
GO_MEIOTIC_CELL_CYCLE_PROCESS	140	-0.08219	-1.14417	0.272727	0.748933	1	11178	tags=85%, list=77%, signal=364%
GO_POSITIVE_REGULATION_OF_APOPTOTIC_SIGNALING_PATHWAY	157	-0.0799727	-1.14327	0.289683	0.749691	1	9595	tags=74%, list=66%, signal=215%
GO_CERAMIDE_METABOLIC_PROCESS	20	-0.213387	-1.14295	0.269231	0.74886	1	2719	tags=40%, list=19%, signal=49%
GO_CELLULAR_RESPONSE_TO_VITAMIN	29	-0.179846	-1.14132	0.288344	0.751494	1	10930	tags=93%, list=75%, signal=374%
GO_NUCLEOBASE_BIOSYNTHETIC_PROCESS	19	-0.223319	-1.14097	0.293173	0.750834	1	9769	tags=89%, list=67%, signal=272%
GO_COPPER_ION_TRANSPORT	17	-0.227883	-1.14021	0.286004	0.751188	1	11233	tags=100%, list=77%, signal=439%
GO_NUCLEOBASE_CONTAINING_COMPOUND_TRANSPORT	216	-0.0668779	-1.13876	0.294118	0.753232	1	3217	tags=29%, list=22%, signal=36%
GO_VESICLE_TARGETING_TO_FROM_OR_WITHIN_GOLGI	71	-0.116077	-1.1385	0.288066	0.7523	1	9791	tags=79%, list=67%, signal=240%
GO_NEGATIVE_REGULATION_OF_CELL_DIVISION	16	-0.230587	-1.13698	0.302419	0.754534	1	7558	tags=75%, list=52%, signal=156%
GO_C21_STEROID_HORMONE_BIOSYNTHETIC_PROCESS	22	-0.207163	-1.13654	0.302913	0.754064	1	4925	tags=55%, list=34%, signal=82%
GO_REGULATION_OF_CHOLESTEROL_EFFLUX	19	-0.216894	-1.13596	0.307692	0.753872	1	2974	tags=42%, list=20%, signal=53%
GO_UBIQUITIN_DEPENDENT_ERAD_PATHWAY	69	-0.11835	-1.13576	0.274162	0.752851	1	6086	tags=54%, list=42%, signal=92%
GO_PROTEIN_MODIFICATION_BY_SMALL_PROTEIN_REMOVAL	258	-0.0597899	-1.13512	0.277457	0.752893	1	9518	tags=71%, list=65%, signal=203%
GO_POSITIVE_REGULATION_OF_B_CELL_MEDIATED_IMMUNITY	28	-0.176839	-1.13484	0.291585	0.752054	1	11457	tags=96%, list=79%, signal=454%
GO_ATP_HYDROLYSIS_COUPLED_CATION_TRANSMEMBRANE_TRANSPORT	50	-0.137657	-1.13382	0.285448	0.75307	1	1787	tags=26%, list=12%, signal=30%
GO_DEFENSE_RESPONSE_TO_GRAM_NEGATIVE_BACTERIUM	33	-0.168746	-1.13318	0.303213	0.753086	1	10332	tags=88%, list=71%, signal=303%
GO_VIRION_ASSEMBLY	37	-0.158076	-1.13314	0.289421	0.751653	1	10678	tags=89%, list=73%, signal=335%
GO_OLIGODENDROCYTE_DEVELOPMENT	42	-0.146138	-1.13182	0.285106	0.753485	1	5153	tags=50%, list=35%, signal=77%
GO_RESPONSE_TO_INTERLEUKIN_12	42	-0.144631	-1.13148	0.304511	0.752807	1	8291	tags=71%, list=57%, signal=166%
GO_INTRINSIC_APOPTOTIC_SIGNALING_PATHWAY_IN_RESPONSE_TO_ENDOPLASMIC_RETICULUM_STRESS	55	-0.129868	-1.13078	0.289272	0.753004	1	3672	tags=38%, list=25%, signal=51%
GO_PROTEIN_ADP_RIBOSYLATION	26	-0.189308	-1.13044	0.317554	0.752299	1	4524	tags=50%, list=31%, signal=72%
GO_NEGATIVE_REGULATION_OF_LIPID_LOCALIZATION	32	-0.169771	-1.129	0.29845	0.754342	1	2082	tags=31%, list=14%, signal=36%
GO_HEXOSE_CATABOLIC_PROCESS	29	-0.175462	-1.12821	0.283495	0.754784	1	2469	tags=34%, list=17%, signal=41%
GO_CHROMOSOME_SEPARATION	79	-0.107363	-1.12725	0.301053	0.755659	1	7652	tags=63%, list=53%, signal=133%
GO_KETONE_BIOSYNTHETIC_PROCESS	37	-0.156626	-1.12578	0.309381	0.757745	1	10306	tags=86%, list=71%, signal=296%
GO_NEGATIVE_REGULATION_OF_BLOOD_CIRCULATION	31	-0.17403	-1.12573	0.305668	0.756354	1	4043	tags=45%, list=28%, signal=62%
GO_REGULATION_OF_IMMUNE_EFFECTOR_PROCESS	278	-0.0581522	-1.12465	0.291747	0.757468	1	4664	tags=38%, list=32%, signal=55%
GO_T_CELL_DIFFERENTIATION	188	-0.0716725	-1.12326	0.292969	0.759394	1	12586	tags=94%, list=87%, signal=687%
GO_NEGATIVE_REGULATION_OF_PROTEIN_MATURATION	20	-0.203767	-1.12295	0.309979	0.758674	1	5040	tags=55%, list=35%, signal=84%
GO_PYRIMIDINE_NUCLEOSIDE_CATABOLIC_PROCESS	16	-0.232075	-1.12196	0.327273	0.759656	1	10263	tags=94%, list=71%, signal=318%
GO_MALE_GAMETE_GENERATION	378	-0.0508787	-1.12192	0.287815	0.758255	1	6359	tags=49%, list=44%, signal=84%
GO_BLOOD_COAGULATION_INTRINSIC_PATHWAY	15	-0.239705	-1.11916	0.299799	0.763807	1	5244	tags=60%, list=36%, signal=94%
GO_CELLULAR_KETONE_METABOLIC_PROCESS	163	-0.0769361	-1.11908	0.329243	0.762488	1	8976	tags=69%, list=62%, signal=179%
GO_NEGATIVE_REGULATION_OF_COAGULATION	40	-0.148748	-1.11895	0.302326	0.761311	1	9841	tags=83%, list=68%, signal=255%
GO_PROTEIN_INSERTION_INTO_MITOCHONDRIAL_MEMBRANE_INVOLVED_IN_APOPTOTIC_SIGNALING_PATHWAY	29	-0.171209	-1.11873	0.304924	0.760344	1	9551	tags=83%, list=66%, signal=241%
GO_CELLULAR_RESPONSE_TO_CADMIUM_ION	26	-0.179219	-1.11823	0.336	0.760152	1	196	tags=19%, list=1%, signal=19%
GO_MRNA_METABOLIC_PROCESS	482	-0.0446728	-1.1176	0.310277	0.760213	1	8967	tags=66%, list=62%, signal=166%
GO_LYMPHOCYTE_CHEMOTAXIS	29	-0.173827	-1.1167	0.2939	0.761085	1	9513	tags=83%, list=65%, signal=239%
GO_PEROXISOMAL_TRANSPORT	65	-0.115894	-1.11636	0.297913	0.760412	1	4140	tags=40%, list=28%, signal=56%
GO_RRNA_METHYLATION	21	-0.203643	-1.11602	0.290984	0.759773	1	8816	tags=81%, list=61%, signal=205%
GO_MULTIVESICULAR_BODY_ORGANIZATION	30	-0.1772	-1.11512	0.306	0.760521	1	11002	tags=93%, list=76%, signal=383%
GO_SUPEROXIDE_METABOLIC_PROCESS	54	-0.133935	-1.11349	0.298597	0.763051	1	9371	tags=78%, list=64%, signal=218%
GO_C21_STEROID_HORMONE_METABOLIC_PROCESS	27	-0.180248	-1.11327	0.305051	0.762058	1	4925	tags=52%, list=34%, signal=78%
GO_POSITIVE_REGULATION_OF_PEPTIDASE_ACTIVITY	156	-0.0763393	-1.11313	0.309426	0.760932	1	6267	tags=51%, list=43%, signal=88%
GO_CENTROSOME_DUPLICATION	62	-0.119259	-1.11301	0.284387	0.75978	1	9767	tags=79%, list=67%, signal=240%
GO_REGULATION_OF_COLLATERAL_SPROUTING	19	-0.213589	-1.11156	0.32582	0.761916	1	3022	tags=42%, list=21%, signal=53%
GO_SENSORY_PERCEPTION_OF_LIGHT_STIMULUS	160	-0.0757049	-1.1106	0.314168	0.762818	1	5547	tags=46%, list=38%, signal=73%
GO_POSITIVE_REGULATION_OF_MEMBRANE_PERMEABILITY	59	-0.123443	-1.11014	0.317025	0.762521	1	9551	tags=78%, list=66%, signal=226%
GO_PHOTORECEPTOR_CELL_MAINTENANCE	31	-0.167779	-1.10995	0.316667	0.761536	1	5541	tags=55%, list=38%, signal=88%
GO_POSITIVE_REGULATION_OF_SMOOTHENED_SIGNALING_PATHWAY	32	-0.166601	-1.10963	0.298211	0.760825	1	9399	tags=81%, list=65%, signal=229%
GO_NCRNA_TRANSCRIPTION	95	-0.096589	-1.1085	0.316103	0.762245	1	7790	tags=63%, list=54%, signal=135%
GO_ANTIBIOTIC_METABOLIC_PROCESS	57	-0.127556	-1.10807	0.296078	0.761885	1	9889	tags=81%, list=68%, signal=251%
GO_REGULATION_OF_PROTEIN_OLIGOMERIZATION	34	-0.15561	-1.10762	0.306584	0.761538	1	11430	tags=94%, list=79%, signal=439%
GO_RESPONSE_TO_VITAMIN_D	32	-0.166967	-1.10703	0.324435	0.761517	1	10757	tags=91%, list=74%, signal=347%
GO_NEGATIVE_REGULATION_OF_OXIDATIVE_STRESS_INDUCED_NEURON_DEATH	16	-0.229089	-1.10582	0.308285	0.763057	1	5762	tags=63%, list=40%, signal=103%
GO_NEGATIVE_REGULATION_OF_PRODUCTION_OF_MOLECULAR_MEDIATOR_OF_IMMUNE_RESPONSE	25	-0.188254	-1.10579	0.326653	0.761684	1	6575	tags=64%, list=45%, signal=117%
GO_REGULATION_OF_LYMPHOCYTE_ACTIVATION	323	-0.0515647	-1.10414	0.295745	0.764368	1	12144	tags=89%, list=84%, signal=525%
GO_FAT_SOLUBLE_VITAMIN_METABOLIC_PROCESS	32	-0.1653	-1.10174	0.303279	0.768676	1	8509	tags=75%, list=59%, signal=180%
GO_POSITIVE_REGULATION_OF_FAT_CELL_DIFFERENTIATION	56	-0.126208	-1.10051	0.315891	0.770238	1	10897	tags=88%, list=75%, signal=348%
GO_POSITIVE_REGULATION_OF_EXTRINSIC_APOPTOTIC_SIGNALING_PATHWAY	48	-0.134921	-1.10031	0.316916	0.769296	1	8649	tags=73%, list=59%, signal=179%
GO_REGULATION_OF_CENTRIOLE_REPLICATION	21	-0.198599	-1.0992	0.308824	0.770596	1	1272	tags=29%, list=9%, signal=31%
GO_CILIARY_BASAL_BODY_PLASMA_MEMBRANE_DOCKING	93	-0.0953454	-1.09919	0.323108	0.769196	1	6598	tags=55%, list=45%, signal=100%
GO_POSITIVE_REGULATION_OF_T_CELL_MEDIATED_IMMUNITY	29	-0.175343	-1.0981	0.350775	0.770397	1	9491	tags=83%, list=65%, signal=238%
GO_MITOTIC_RECOMBINATION	23	-0.188218	-1.09804	0.336576	0.769114	1	11178	tags=96%, list=77%, signal=413%
GO_REGULATION_OF_MYOBLAST_DIFFERENTIATION	42	-0.141862	-1.09704	0.325052	0.770162	1	5215	tags=50%, list=36%, signal=78%
GO_NEGATIVE_REGULATION_OF_LEUKOCYTE_DIFFERENTIATION	76	-0.109021	-1.09573	0.339468	0.772019	1	7991	tags=66%, list=55%, signal=145%
GO_RNA_SPLICING_VIA_TRANSESTERIFICATION_REACTIONS	315	-0.0540666	-1.09553	0.335391	0.771081	1	2925	tags=25%, list=20%, signal=31%
GO_MITOTIC_CYTOKINETIC_PROCESS	22	-0.194077	-1.09464	0.331976	0.771902	1	7759	tags=73%, list=53%, signal=156%
GO_COPPER_ION_HOMEOSTASIS	16	-0.228573	-1.09419	0.333333	0.771613	1	2134	tags=38%, list=15%, signal=44%
GO_HOMOLOGOUS_CHROMOSOME_SEGREGATION	36	-0.154499	-1.09141	0.327801	0.777066	1	11090	tags=92%, list=76%, signal=385%
GO_ERAD_PATHWAY	89	-0.0990168	-1.09056	0.327553	0.777724	1	6086	tags=52%, list=42%, signal=88%
GO_PEROXISOME_ORGANIZATION	74	-0.107817	-1.08973	0.334728	0.778376	1	4140	tags=39%, list=28%, signal=55%
GO_VITAMIN_BIOSYNTHETIC_PROCESS	18	-0.212002	-1.08865	0.339286	0.779489	1	10656	tags=94%, list=73%, signal=353%
GO_NEGATIVE_REGULATION_OF_PEPTIDASE_ACTIVITY	154	-0.0739009	-1.08776	0.333333	0.78022	1	4509	tags=38%, list=31%, signal=55%
GO_REPLICATION_FORK_PROCESSING	29	-0.170121	-1.08762	0.329365	0.77915	1	7561	tags=69%, list=52%, signal=143%
GO_METAPHASE_ANAPHASE_TRANSITION_OF_CELL_CYCLE	54	-0.122472	-1.08736	0.359026	0.778363	1	7652	tags=65%, list=53%, signal=136%
GO_LATE_ENDOSOME_TO_VACUOLE_TRANSPORT	16	-0.228435	-1.08482	0.343496	0.783139	1	9407	tags=88%, list=65%, signal=248%
GO_INTRINSIC_APOPTOTIC_SIGNALING_PATHWAY_BY_P53_CLASS_MEDIATOR	74	-0.106881	-1.0839	0.331337	0.783946	1	3564	tags=35%, list=25%, signal=46%
GO_NUCLEOSIDE_MONOPHOSPHATE_METABOLIC_PROCESS	30	-0.164108	-1.08341	0.321862	0.783756	1	3921	tags=43%, list=27%, signal=59%
GO_CYTOPLASMIC_TRANSLATIONAL_INITIATION	29	-0.16966	-1.07832	0.345912	0.794888	1	4559	tags=48%, list=31%, signal=70%
GO_HORMONE_METABOLIC_PROCESS	157	-0.0741674	-1.07809	0.344969	0.794017	1	10790	tags=82%, list=74%, signal=313%
GO_CELLULAR_COMPONENT_DISASSEMBLY	483	-0.0432876	-1.07701	0.341897	0.795226	1	4029	tags=32%, list=28%, signal=43%
GO_REGULATION_OF_EXTRACELLULAR_MATRIX_ORGANIZATION	33	-0.160475	-1.07664	0.32882	0.794748	1	2520	tags=33%, list=17%, signal=40%
GO_REGULATION_OF_HISTONE_DEACETYLATION	24	-0.185701	-1.07619	0.353293	0.794464	1	4576	tags=50%, list=31%, signal=73%
GO_REGULATION_OF_FATTY_ACID_BIOSYNTHETIC_PROCESS	37	-0.150338	-1.0761	0.344423	0.793261	1	7253	tags=65%, list=50%, signal=129%
GO_POSITIVE_REGULATION_OF_NATURAL_KILLER_CELL_ACTIVATION	18	-0.212499	-1.07484	0.371257	0.794969	1	1762	tags=33%, list=12%, signal=38%
GO_NUCLEOSIDE_PHOSPHATE_METABOLIC_PROCESS	187	-0.0679124	-1.0743	0.349272	0.794931	1	7658	tags=59%, list=53%, signal=124%
GO_RETINA_HOMEOSTASIS	47	-0.130093	-1.07279	0.371316	0.79727	1	5541	tags=51%, list=38%, signal=82%
GO_ESTABLISHMENT_OF_PROTEIN_LOCALIZATION_TO_CHROMOSOME	24	-0.178692	-1.07086	0.371542	0.800652	1	2860	tags=38%, list=20%, signal=47%
GO_POSITIVE_REGULATION_OF_PROTEOLYSIS	304	-0.0537872	-1.06933	0.330709	0.802991	1	6267	tags=48%, list=43%, signal=83%
GO_REGULATION_OF_TRANSCRIPTION_INVOLVED_IN_G1_S_TRANSITION_OF_MITOTIC_CELL_CYCLE	27	-0.176071	-1.06926	0.377907	0.801737	1	7140	tags=67%, list=49%, signal=131%
GO_NUCLEOBASE_CONTAINING_SMALL_MOLECULE_METABOLIC_PROCESS	307	-0.0527131	-1.06887	0.361165	0.801249	1	6119	tags=47%, list=42%, signal=80%
GO_NEGATIVE_REGULATION_OF_INTERFERON_GAMMA_PRODUCTION	19	-0.206109	-1.06868	0.371197	0.800275	1	3896	tags=47%, list=27%, signal=65%
GO_IMMUNOGLOBULIN_PRODUCTION_INVOLVED_IN_IMMUNOGLOBULIN_MEDIATED_IMMUNE_RESPONSE	40	-0.141008	-1.06842	0.327381	0.799515	1	11771	tags=95%, list=81%, signal=497%
GO_PHOSPHATIDIC_ACID_BIOSYNTHETIC_PROCESS	33	-0.156248	-1.06672	0.38835	0.802407	1	9632	tags=82%, list=66%, signal=242%
GO_REGULATION_OF_MONOCYTE_CHEMOTAXIS	16	-0.2144	-1.06662	0.356415	0.80126	1	8702	tags=81%, list=60%, signal=202%
GO_REGULATION_OF_POLYSACCHARIDE_METABOLIC_PROCESS	38	-0.145401	-1.06618	0.336049	0.800902	1	2867	tags=34%, list=20%, signal=43%
GO_REGULATION_OF_STEROL_TRANSPORT	34	-0.152727	-1.06587	0.347737	0.800283	1	2490	tags=32%, list=17%, signal=39%
GO_B_CELL_ACTIVATION	184	-0.0680048	-1.06357	0.366795	0.80452	1	12144	tags=90%, list=84%, signal=540%
GO_PROTEIN_FOLDING_IN_ENDOPLASMIC_RETICULUM	15	-0.228177	-1.06347	0.378378	0.803326	1	4442	tags=53%, list=31%, signal=77%
GO_MULTI_ORGANISM_CELLULAR_PROCESS	36	-0.148418	-1.06183	0.370902	0.805925	1	5523	tags=53%, list=38%, signal=85%
GO_POSITIVE_REGULATION_OF_REACTIVE_OXYGEN_SPECIES_METABOLIC_PROCESS	37	-0.148191	-1.06097	0.363636	0.806636	1	5319	tags=51%, list=37%, signal=81%
GO_P38MAPK_CASCADE	38	-0.148278	-1.06007	0.374207	0.807393	1	4356	tags=45%, list=30%, signal=64%
GO_NEGATIVE_REGULATION_OF_CARDIAC_MUSCLE_TISSUE_DEVELOPMENT	27	-0.171307	-1.05956	0.375254	0.807155	1	3439	tags=41%, list=24%, signal=53%
GO_MEMBRANE_LIPID_CATABOLIC_PROCESS	29	-0.168044	-1.05898	0.365422	0.807163	1	4081	tags=45%, list=28%, signal=62%
GO_MYELOID_CELL_APOPTOTIC_PROCESS	25	-0.177271	-1.05888	0.371069	0.806	1	2081	tags=32%, list=14%, signal=37%
GO_REGULATION_OF_LEUKOCYTE_APOPTOTIC_PROCESS	66	-0.110919	-1.0579	0.373518	0.807103	1	8751	tags=71%, list=60%, signal=178%
GO_METAPHASE_PLATE_CONGRESSION	54	-0.122285	-1.05742	0.353057	0.806883	1	7924	tags=67%, list=54%, signal=146%
GO_CELLULAR_MODIFIED_AMINO_ACID_METABOLIC_PROCESS	30	-0.160226	-1.05686	0.371595	0.806934	1	6401	tags=60%, list=44%, signal=107%
GO_NEGATIVE_REGULATION_OF_RESPONSE_TO_DNA_DAMAGE_STIMULUS	68	-0.109167	-1.0565	0.364008	0.806433	1	8472	tags=69%, list=58%, signal=165%
GO_NEUTRAL_LIPID_BIOSYNTHETIC_PROCESS	34	-0.153181	-1.05554	0.379447	0.807415	1	1628	tags=26%, list=11%, signal=30%
GO_PYRIMIDINE_NUCLEOSIDE_MONOPHOSPHATE_BIOSYNTHETIC_PROCESS	16	-0.221517	-1.05292	0.373016	0.812619	1	5872	tags=63%, list=40%, signal=105%
GO_POSITIVE_REGULATION_OF_ADAPTIVE_IMMUNE_RESPONSE	78	-0.101625	-1.05284	0.37051	0.811418	1	3192	tags=32%, list=22%, signal=41%
GO_SIGNAL_TRANSDUCTION_BY_P53_CLASS_MEDIATOR	251	-0.0579176	-1.05276	0.359667	0.810247	1	13078	tags=96%, list=90%, signal=933%
GO_CELLULAR_RESPONSE_TO_VIRUS	42	-0.137314	-1.05179	0.396116	0.811297	1	3896	tags=40%, list=27%, signal=55%
GO_REGULATION_OF_T_CELL_APOPTOTIC_PROCESS	26	-0.169134	-1.05146	0.363636	0.81078	1	8732	tags=77%, list=60%, signal=192%
GO_FOAM_CELL_DIFFERENTIATION	24	-0.180345	-1.05139	0.371869	0.809592	1	2836	tags=38%, list=20%, signal=47%
GO_SMALL_MOLECULE_CATABOLIC_PROCESS	328	-0.050858	-1.05083	0.367769	0.809576	1	11559	tags=84%, list=79%, signal=402%
GO_ENERGY_COUPLED_PROTON_TRANSMEMBRANE_TRANSPORT_AGAINST_ELECTROCHEMICAL_GRADIENT	29	-0.166414	-1.05074	0.389121	0.808437	1	5609	tags=55%, list=39%, signal=90%
GO_REGULATION_OF_TRANSLATIONAL_INITIATION	70	-0.106162	-1.04879	0.363281	0.811767	1	9475	tags=76%, list=65%, signal=216%
GO_POSITIVE_REGULATION_OF_MITOCHONDRIAL_OUTER_MEMBRANE_PERMEABILIZATION_INVOLVED_IN_APOPTOTIC_SIGNALING_PATHWAY	34	-0.152293	-1.04863	0.395794	0.810799	1	2924	tags=35%, list=20%, signal=44%
GO_GAMETE_GENERATION	485	-0.0409907	-1.04857	0.380567	0.809588	1	6321	tags=47%, list=43%, signal=81%
GO_NEGATIVE_REGULATION_OF_LYMPHOCYTE_APOPTOTIC_PROCESS	26	-0.169134	-1.04801	0.383399	0.809632	1	8732	tags=77%, list=60%, signal=192%
GO_POSITIVE_REGULATION_OF_LYMPHOCYTE_MEDIATED_IMMUNITY	65	-0.109042	-1.04765	0.37551	0.809155	1	10056	tags=80%, list=69%, signal=258%
GO_T_CELL_PROLIFERATION	136	-0.0779659	-1.04753	0.378099	0.808066	1	11709	tags=88%, list=81%, signal=449%
GO_MITOTIC_CHROMOSOME_CONDENSATION	15	-0.222106	-1.04666	0.375	0.808834	1	10347	tags=93%, list=71%, signal=323%
GO_T_CELL_CYTOKINE_PRODUCTION	29	-0.163561	-1.04628	0.393509	0.808457	1	9662	tags=83%, list=66%, signal=246%
GO_GRANULOCYTE_DIFFERENTIATION	27	-0.169531	-1.04603	0.392786	0.807681	1	1849	tags=30%, list=13%, signal=34%
GO_NUCLEUS_ORGANIZATION	114	-0.0835194	-1.04549	0.400415	0.807588	1	4026	tags=36%, list=28%, signal=49%
GO_TRNA_WOBBLE_URIDINE_MODIFICATION	16	-0.218901	-1.04247	0.377682	0.813589	1	5910	tags=63%, list=41%, signal=105%
GO_DNA_DAMAGE_RESPONSE_DETECTION_OF_DNA_DAMAGE	37	-0.144081	-1.0424	0.376754	0.812414	1	10881	tags=89%, list=75%, signal=353%
GO_SARCOMERE_ORGANIZATION	37	-0.143645	-1.04117	0.383505	0.814127	1	6171	tags=57%, list=42%, signal=98%
GO_REGULATION_OF_CELL_KILLING	49	-0.126878	-1.03968	0.376726	0.816477	1	4988	tags=47%, list=34%, signal=71%
GO_VASCULAR_SMOOTH_MUSCLE_CONTRACTION	21	-0.188876	-1.03907	0.403922	0.816647	1	6953	tags=67%, list=48%, signal=128%
GO_POSITIVE_REGULATION_OF_RESPONSE_TO_ENDOPLASMIC_RETICULUM_STRESS	35	-0.147915	-1.03861	0.370518	0.816481	1	3672	tags=40%, list=25%, signal=53%
GO_POSITIVE_REGULATION_OF_PRODUCTION_OF_MOLECULAR_MEDIATOR_OF_IMMUNE_RESPONSE	72	-0.104448	-1.03757	0.393075	0.817598	1	3135	tags=32%, list=22%, signal=41%
GO_CELLULAR_RESPONSE_TO_OXIDATIVE_STRESS	258	-0.0547585	-1.03595	0.368952	0.82023	1	12859	tags=94%, list=88%, signal=796%
GO_POSITIVE_REGULATION_OF_ALPHA_BETA_T_CELL_DIFFERENTIATION	39	-0.140825	-1.03495	0.395833	0.821349	1	11382	tags=92%, list=78%, signal=424%
GO_REGULATION_OF_TYPE_I_INTERFERON_MEDIATED_SIGNALING_PATHWAY	28	-0.161735	-1.03456	0.398798	0.820966	1	7002	tags=64%, list=48%, signal=124%
GO_MONOSACCHARIDE_CATABOLIC_PROCESS	34	-0.148352	-1.03447	0.409639	0.819836	1	4692	tags=47%, list=32%, signal=69%
GO_POSITIVE_REGULATION_OF_CELL_ACTIVATION	250	-0.0559031	-1.03419	0.387405	0.819181	1	12348	tags=90%, list=85%, signal=589%
GO_INTERLEUKIN_8_SECRETION	20	-0.189836	-1.03399	0.379098	0.818337	1	10332	tags=90%, list=71%, signal=310%
GO_ATTACHMENT_OF_SPINDLE_MICROTUBULES_TO_KINETOCHORE	29	-0.158823	-1.03341	0.398734	0.818398	1	12238	tags=100%, list=84%, signal=630%
GO_MALE_MEIOSIS_I	19	-0.194403	-1.02893	0.387164	0.828283	1	4066	tags=47%, list=28%, signal=66%
GO_CELLULAR_TRANSITION_METAL_ION_HOMEOSTASIS	90	-0.0920749	-1.02658	0.411067	0.832685	1	1094	tags=17%, list=8%, signal=18%
GO_MODIFIED_AMINO_ACID_TRANSPORT	20	-0.198933	-1.02655	0.404908	0.831421	1	10927	tags=95%, list=75%, signal=382%
GO_RESPONSE_TO_OXYGEN_RADICAL	25	-0.171454	-1.02638	0.403162	0.830481	1	12054	tags=100%, list=83%, signal=583%
GO_REGULATION_OF_LEUKOCYTE_PROLIFERATION	165	-0.0687812	-1.02597	0.392157	0.830156	1	12144	tags=90%, list=84%, signal=541%
GO_VESICLE_TARGETING	89	-0.0913818	-1.02532	0.413655	0.830374	1	9791	tags=76%, list=67%, signal=232%
GO_CELLULAR_RESPONSE_TO_TOXIC_SUBSTANCE	198	-0.0636193	-1.02447	0.382591	0.831144	1	12896	tags=95%, list=89%, signal=827%
GO_CELLULAR_RESPONSE_TO_LEPTIN_STIMULUS	15	-0.216906	-1.02234	0.410506	0.835038	1	11392	tags=100%, list=78%, signal=461%
GO_MACROPHAGE_MIGRATION	34	-0.147022	-1.0222	0.40153	0.834043	1	5139	tags=50%, list=35%, signal=77%
GO_POSITIVE_REGULATION_OF_MAST_CELL_ACTIVATION	15	-0.221941	-1.02073	0.424893	0.836263	1	7441	tags=73%, list=51%, signal=150%
GO_POSITIVE_REGULATION_OF_CHROMOSOME_SEGREGATION	26	-0.170782	-1.01983	0.394004	0.83708	1	10386	tags=88%, list=71%, signal=309%
GO_NCRNA_EXPORT_FROM_NUCLEUS	37	-0.145012	-1.01914	0.410156	0.837412	1	3793	tags=41%, list=26%, signal=55%
GO_REGULATION_OF_ALPHA_BETA_T_CELL_ACTIVATION	77	-0.0981285	-1.01909	0.432377	0.836191	1	12557	tags=96%, list=86%, signal=700%
GO_NEGATIVE_REGULATION_OF_CELL_CYCLE_ARREST	20	-0.189471	-1.01903	0.410959	0.835028	1	8156	tags=75%, list=56%, signal=171%
GO_REGULATION_OF_FATTY_ACID_OXIDATION	29	-0.156799	-1.0188	0.416667	0.834262	1	6250	tags=59%, list=43%, signal=103%
GO_ALPHA_BETA_T_CELL_ACTIVATION	110	-0.0826497	-1.01805	0.422846	0.834735	1	12557	tags=95%, list=86%, signal=687%
GO_RIG_I_SIGNALING_PATHWAY	17	-0.202981	-1.01786	0.41527	0.833897	1	3896	tags=47%, list=27%, signal=64%
GO_VIRAL_RNA_GENOME_REPLICATION	22	-0.183471	-1.01762	0.426229	0.833138	1	10557	tags=91%, list=73%, signal=331%
GO_POSITIVE_REGULATION_OF_NUCLEOBASE_CONTAINING_COMPOUND_METABOLIC_PROCESS	207	-0.06054	-1.01703	0.426195	0.833323	1	4402	tags=36%, list=30%, signal=51%
GO_REGULATION_OF_WATER_LOSS_VIA_SKIN	18	-0.197275	-1.01234	0.427481	0.843424	1	10062	tags=89%, list=69%, signal=288%
GO_POSITIVE_REGULATION_OF_DNA_TEMPLATED_TRANSCRIPTION_INITIATION	23	-0.177917	-1.01101	0.425703	0.845294	1	7534	tags=70%, list=52%, signal=144%
GO_LEUKOCYTE_CELL_CELL_ADHESION	254	-0.054658	-1.0092	0.406883	0.848266	1	12388	tags=91%, list=85%, signal=601%
GO_PHOTOTRANSDUCTION_VISIBLE_LIGHT	25	-0.166255	-1.0084	0.426778	0.848908	1	5731	tags=56%, list=39%, signal=92%
GO_POSITIVE_REGULATION_OF_ATPASE_ACTIVITY	51	-0.119957	-1.008	0.441296	0.848557	1	5106	tags=47%, list=35%, signal=72%
GO_REGULATION_OF_CHROMOSOME_SEPARATION	58	-0.112248	-1.00631	0.430862	0.851259	1	7652	tags=64%, list=53%, signal=134%
GO_G1_DNA_DAMAGE_CHECKPOINT	62	-0.107496	-1.00575	0.459144	0.851325	1	5950	tags=52%, list=41%, signal=87%
GO_DNA_PACKAGING	115	-0.0808291	-1.00389	0.424951	0.854597	1	11733	tags=89%, list=81%, signal=456%
GO_NEGATIVE_REGULATION_OF_DNA_REPLICATION	35	-0.140838	-1.00232	0.437372	0.857152	1	8345	tags=71%, list=57%, signal=167%
GO_RESPONSE_TO_SALT	18	-0.198583	-1.00225	0.432712	0.856012	1	2772	tags=39%, list=19%, signal=48%
GO_NEGATIVE_REGULATION_OF_SMOOTH_MUSCLE_CELL_PROLIFERATION	40	-0.133985	-1.00218	0.457203	0.854846	1	2057	tags=28%, list=14%, signal=32%
GO_RESPONSE_TO_INTERLEUKIN_1	156	-0.0688303	-1.00183	0.44381	0.854356	1	2087	tags=21%, list=14%, signal=24%
GO_CILIUM_MOVEMENT_INVOLVED_IN_CELL_MOTILITY	18	-0.198323	-1.00166	0.41498	0.853477	1	8431	tags=78%, list=58%, signal=185%
GO_NEGATIVE_REGULATION_OF_LIPID_METABOLIC_PROCESS	58	-0.11055	-1.00143	0.416495	0.852807	1	3665	tags=36%, list=25%, signal=48%
GO_EXTRACELLULAR_MATRIX_DISASSEMBLY	54	-0.11832	-1.0008	0.42616	0.85304	1	3942	tags=39%, list=27%, signal=53%
GO_REGULATION_OF_ENDOTHELIAL_CELL_CHEMOTAXIS	18	-0.197267	-1.00062	0.418112	0.852149	1	3599	tags=44%, list=25%, signal=59%
GO_ERROR_FREE_TRANSLESION_SYNTHESIS	18	-0.196717	-1.00026	0.464358	0.851699	1	3607	tags=44%, list=25%, signal=59%
GO_REGULATION_OF_GENERATION_OF_PRECURSOR_METABOLITES_AND_ENERGY	130	-0.07284	-0.999333	0.445946	0.852724	1	3985	tags=35%, list=27%, signal=47%
GO_NEGATIVE_REGULATION_OF_LEUKOCYTE_MIGRATION	32	-0.148247	-0.999059	0.431335	0.852128	1	1031	tags=22%, list=7%, signal=23%
GO_RESPONSE_TO_THYROID_HORMONE	23	-0.175201	-0.99883	0.432749	0.851374	1	11367	tags=96%, list=78%, signal=437%
GO_NEGATIVE_REGULATION_OF_HEMOPOIESIS	107	-0.0833857	-0.995705	0.431493	0.857705	1	6544	tags=53%, list=45%, signal=96%
GO_SPINDLE_ORGANIZATION	153	-0.0700049	-0.995246	0.439539	0.857461	1	7928	tags=61%, list=55%, signal=134%
GO_REGULATION_OF_LEUKOCYTE_MIGRATION	134	-0.0731414	-0.995031	0.428283	0.856665	1	5350	tags=44%, list=37%, signal=69%
GO_NEGATIVE_REGULATION_OF_RESPONSE_TO_BIOTIC_STIMULUS	32	-0.14624	-0.994978	0.440329	0.855469	1	1969	tags=28%, list=14%, signal=32%
GO_SPINDLE_ASSEMBLY	94	-0.0879574	-0.99293	0.469428	0.859114	1	6620	tags=54%, list=46%, signal=99%
GO_REGULATION_OF_LIPOPROTEIN_LIPASE_ACTIVITY	15	-0.207981	-0.992522	0.436475	0.858846	1	1827	tags=33%, list=13%, signal=38%
GO_METHYLATION	300	-0.0486631	-0.991842	0.454012	0.859176	1	12832	tags=93%, list=88%, signal=775%
GO_REGULATION_OF_MRNA_CATABOLIC_PROCESS	184	-0.0621801	-0.990323	0.449219	0.861617	1	8276	tags=63%, list=57%, signal=144%
GO_TRNA_METHYLATION	35	-0.145276	-0.990153	0.432866	0.860712	1	12020	tags=97%, list=83%, signal=559%
GO_POSITIVE_REGULATION_OF_OLIGODENDROCYTE_DIFFERENTIATION	17	-0.203851	-0.99013	0.46888	0.85948	1	7305	tags=71%, list=50%, signal=142%
GO_MITOTIC_NUCLEAR_DIVISION	256	-0.0539432	-0.990125	0.457983	0.858201	1	6899	tags=53%, list=47%, signal=99%
GO_CELL_DIFFERENTIATION_INVOLVED_IN_EMBRYONIC_PLACENTA_DEVELOPMENT	21	-0.184118	-0.988252	0.448864	0.861512	1	9792	tags=86%, list=67%, signal=262%
GO_INTEGRIN_MEDIATED_SIGNALING_PATHWAY	88	-0.0907015	-0.988161	0.446764	0.860453	1	9927	tags=77%, list=68%, signal=242%
GO_REGULATION_OF_MONONUCLEAR_CELL_MIGRATION	34	-0.140199	-0.987794	0.468254	0.860006	1	5238	tags=50%, list=36%, signal=78%
GO_POSITIVE_REGULATION_OF_CELLULAR_PROTEIN_CATABOLIC_PROCESS	133	-0.0747209	-0.987503	0.455769	0.859428	1	5922	tags=48%, list=41%, signal=80%
GO_LEUKOCYTE_PROLIFERATION	212	-0.0580416	-0.987367	0.424901	0.858482	1	12065	tags=89%, list=83%, signal=513%
GO_SOMATIC_DIVERSIFICATION_OF_IMMUNE_RECEPTORS_VIA_GERMLINE_RECOMBINATION_WITHIN_A_SINGLE_LOCUS	46	-0.125654	-0.987107	0.443564	0.857808	1	11457	tags=91%, list=79%, signal=429%
GO_NEGATIVE_REGULATION_OF_INNATE_IMMUNE_RESPONSE	37	-0.13621	-0.986859	0.457983	0.857113	1	8637	tags=73%, list=59%, signal=179%
GO_PROTEIN_LOCALIZATION_TO_CHROMATIN	23	-0.171128	-0.986759	0.47992	0.856058	1	3839	tags=43%, list=26%, signal=59%
GO_NEGATIVE_REGULATION_OF_PROTEIN_LOCALIZATION_TO_MEMBRANE	26	-0.159098	-0.98662	0.457831	0.855126	1	9437	tags=81%, list=65%, signal=230%
GO_LIVER_MORPHOGENESIS	15	-0.211349	-0.986277	0.44511	0.854634	1	3717	tags=47%, list=26%, signal=63%
GO_ANTIGEN_PROCESSING_AND_PRESENTATION	192	-0.0614176	-0.985651	0.45738	0.854842	1	5709	tags=45%, list=39%, signal=74%
GO_POSITIVE_REGULATION_OF_INFLAMMATORY_RESPONSE	99	-0.08447	-0.985379	0.430799	0.854197	1	5391	tags=45%, list=37%, signal=72%
GO_RESPONSE_TO_INTERFERON_GAMMA	142	-0.0701555	-0.985209	0.443966	0.853344	1	4316	tags=37%, list=30%, signal=52%
GO_BONE_MINERALIZATION	93	-0.0878656	-0.985116	0.442231	0.852305	1	7957	tags=63%, list=55%, signal=139%
GO_POSITIVE_REGULATION_OF_TELOMERASE_RNA_LOCALIZATION_TO_CAJAL_BODY	15	-0.207792	-0.984895	0.451965	0.851571	1	8616	tags=80%, list=59%, signal=196%
GO_REGULATION_OF_MRNA_SPLICING_VIA_SPLICEOSOME	90	-0.0890073	-0.984019	0.448077	0.852372	1	3562	tags=33%, list=24%, signal=44%
GO_MULTIVESICULAR_BODY_SORTING_PATHWAY	32	-0.145934	-0.983099	0.478261	0.853277	1	8790	tags=75%, list=60%, signal=189%
GO_REGULATION_OF_SUPEROXIDE_ANION_GENERATION	18	-0.196059	-0.98306	0.454545	0.852112	1	7656	tags=72%, list=53%, signal=152%
GO_NATURAL_KILLER_CELL_MEDIATED_IMMUNITY	33	-0.142923	-0.98298	0.456914	0.851056	1	6300	tags=58%, list=43%, signal=101%
GO_TRANSCRIPTION_PREINITIATION_COMPLEX_ASSEMBLY	40	-0.130899	-0.982224	0.461538	0.851598	1	7555	tags=65%, list=52%, signal=135%
GO_T_CELL_ACTIVATION	348	-0.0453664	-0.981828	0.44685	0.851323	1	12144	tags=88%, list=84%, signal=520%
GO_FATTY_ACID_METABOLIC_PROCESS	214	-0.0569129	-0.981171	0.464646	0.851642	1	4350	tags=36%, list=30%, signal=50%
GO_HYPEROSMOTIC_RESPONSE	24	-0.17193	-0.980873	0.492929	0.851108	1	4170	tags=46%, list=29%, signal=64%
GO_NEGATIVE_REGULATION_OF_ALPHA_BETA_T_CELL_DIFFERENTIATION	21	-0.180946	-0.980137	0.482618	0.851528	1	11223	tags=95%, list=77%, signal=417%
GO_MITOCHONDRIAL_OUTER_MEMBRANE_PERMEABILIZATION	52	-0.112916	-0.979457	0.472727	0.851864	1	9551	tags=77%, list=66%, signal=223%
GO_T_CELL_DIFFERENTIATION_INVOLVED_IN_IMMUNE_RESPONSE	49	-0.118203	-0.976886	0.472222	0.856693	1	11346	tags=90%, list=78%, signal=407%
GO_MICROTUBULE_CYTOSKELETON_ORGANIZATION_INVOLVED_IN_MITOSIS	120	-0.075067	-0.976328	0.456914	0.856787	1	4614	tags=39%, list=32%, signal=57%
GO_ENTRAINMENT_OF_CIRCADIAN_CLOCK_BY_PHOTOPERIOD	19	-0.187101	-0.976097	0.45749	0.856115	1	10295	tags=89%, list=71%, signal=306%
GO_REGULATION_OF_TRANSLATIONAL_FIDELITY	18	-0.190267	-0.973657	0.480808	0.860601	1	8548	tags=78%, list=59%, signal=188%
GO_REGULATION_OF_CELLULAR_AMINE_METABOLIC_PROCESS	75	-0.0936237	-0.973195	0.456612	0.86049	1	8729	tags=69%, list=60%, signal=173%
GO_SULFUR_COMPOUND_METABOLIC_PROCESS	163	-0.0650979	-0.973087	0.496932	0.859517	1	7808	tags=60%, list=54%, signal=128%
GO_T_CELL_HOMEOSTASIS	29	-0.150951	-0.972533	0.453358	0.859611	1	9845	tags=83%, list=68%, signal=256%
GO_REGULATION_OF_LAMELLIPODIUM_ASSEMBLY	32	-0.14328	-0.972118	0.470588	0.859398	1	5193	tags=50%, list=36%, signal=78%
GO_REGULATION_OF_CENTROSOME_CYCLE	54	-0.11242	-0.972001	0.4846	0.858462	1	9952	tags=80%, list=68%, signal=251%
GO_INNER_EAR_RECEPTOR_CELL_DEVELOPMENT	38	-0.135171	-0.971894	0.484472	0.857467	1	2250	tags=29%, list=15%, signal=34%
GO_POSITIVE_REGULATION_OF_MYOBLAST_DIFFERENTIATION	16	-0.204177	-0.971356	0.482402	0.857507	1	5215	tags=56%, list=36%, signal=88%
GO_NEGATIVE_REGULATION_OF_CYTOKINE_PRODUCTION	200	-0.0589765	-0.970857	0.455466	0.857436	1	6717	tags=52%, list=46%, signal=95%
GO_DNA_REPLICATION_INDEPENDENT_NUCLEOSOME_ORGANIZATION	40	-0.132113	-0.970672	0.480573	0.856647	1	4629	tags=45%, list=32%, signal=66%
GO_MITOTIC_SPINDLE_ORGANIZATION	99	-0.083693	-0.969169	0.472617	0.858983	1	4374	tags=38%, list=30%, signal=55%
GO_BICARBONATE_TRANSPORT	36	-0.136108	-0.968979	0.457854	0.858207	1	9741	tags=81%, list=67%, signal=243%
GO_OVULATION	18	-0.188799	-0.968272	0.487342	0.858625	1	10993	tags=94%, list=76%, signal=387%
GO_POSITIVE_REGULATION_OF_ACTIN_CYTOSKELETON_REORGANIZATION	17	-0.1987	-0.967922	0.467456	0.858216	1	5669	tags=59%, list=39%, signal=96%
GO_POSITIVE_REGULATION_OF_CD4_POSITIVE_ALPHA_BETA_T_CELL_ACTIVATION	27	-0.154517	-0.965953	0.452756	0.861573	1	11223	tags=93%, list=77%, signal=405%
GO_NEGATIVE_REGULATION_OF_NUCLEOBASE_CONTAINING_COMPOUND_METABOLIC_PROCESS	126	-0.0730879	-0.96551	0.481625	0.861408	1	11989	tags=90%, list=82%, signal=506%
GO_CELLULAR_RESPONSE_TO_DEXAMETHASONE_STIMULUS	30	-0.148498	-0.96523	0.486	0.86085	1	5117	tags=50%, list=35%, signal=77%
GO_POSITIVE_REGULATION_OF_PROTEIN_LOCALIZATION_TO_CELL_SURFACE	16	-0.196708	-0.963908	0.498925	0.862803	1	1688	tags=31%, list=12%, signal=35%
GO_FERTILIZATION	101	-0.0827745	-0.963609	0.478088	0.862271	1	3557	tags=33%, list=24%, signal=43%
GO_POSITIVE_REGULATION_OF_LYMPHOCYTE_ACTIVATION	211	-0.0569822	-0.962832	0.482143	0.862849	1	12348	tags=91%, list=85%, signal=591%
GO_NEGATIVE_REGULATION_OF_CELL_CYCLE_G1_S_PHASE_TRANSITION	98	-0.0823109	-0.961135	0.488281	0.865564	1	4896	tags=42%, list=34%, signal=63%
GO_POSITIVE_REGULATION_OF_LYMPHOCYTE_DIFFERENTIATION	82	-0.0892521	-0.96082	0.477495	0.865061	1	11479	tags=88%, list=79%, signal=415%
GO_MRNA_TRANSCRIPTION_BY_RNA_POLYMERASE_II	16	-0.196647	-0.960564	0.496078	0.864461	1	8051	tags=75%, list=55%, signal=168%
GO_REGULATION_OF_OXIDATIVE_PHOSPHORYLATION	23	-0.163743	-0.958218	0.522	0.868861	1	5843	tags=57%, list=40%, signal=94%
GO_PEPTIDYL_THREONINE_DEPHOSPHORYLATION	16	-0.197043	-0.958002	0.472763	0.868132	1	9863	tags=88%, list=68%, signal=272%
GO_REGULATION_OF_NUCLEOBASE_CONTAINING_COMPOUND_METABOLIC_PROCESS	445	-0.0394189	-0.95786	0.49703	0.867283	1	3138	tags=25%, list=22%, signal=31%
GO_NEGATIVE_REGULATION_OF_RNA_CATABOLIC_PROCESS	48	-0.117057	-0.957683	0.499002	0.866515	1	8302	tags=69%, list=57%, signal=160%
GO_N_TERMINAL_PROTEIN_AMINO_ACID_MODIFICATION	27	-0.154448	-0.957072	0.478178	0.86675	1	11224	tags=93%, list=77%, signal=405%
GO_B_CELL_DIFFERENTIATION	96	-0.0847409	-0.956275	0.526423	0.867427	1	12107	tags=92%, list=83%, signal=544%
GO_CELLULAR_RESPONSE_TO_TOPOLOGICALLY_INCORRECT_PROTEIN	143	-0.0686159	-0.955476	0.490385	0.868045	1	6945	tags=55%, list=48%, signal=103%
GO_REGULATION_OF_TRANSCRIPTION_INITIATION_FROM_RNA_POLYMERASE_II_PROMOTER	25	-0.162262	-0.95502	0.511111	0.867921	1	7534	tags=68%, list=52%, signal=141%
GO_INTERLEUKIN_13_PRODUCTION	16	-0.194444	-0.953893	0.519916	0.869432	1	812	tags=25%, list=6%, signal=26%
GO_MEIOTIC_CELL_CYCLE	186	-0.0601247	-0.953497	0.490119	0.869094	1	11178	tags=83%, list=77%, signal=353%
GO_ENDOPLASMIC_RETICULUM_ORGANIZATION	49	-0.117392	-0.953489	0.49499	0.867916	1	8390	tags=69%, list=58%, signal=163%
GO_REGULATION_OF_T_CELL_DIFFERENTIATION	112	-0.0755482	-0.952327	0.517176	0.86938	1	13323	tags=99%, list=92%, signal=1173%
GO_TELOMERE_ORGANIZATION	140	-0.070879	-0.952291	0.516	0.868288	1	12068	tags=90%, list=83%, signal=524%
GO_REGULATION_OF_GLUCOSE_METABOLIC_PROCESS	63	-0.101021	-0.951841	0.49503	0.868167	1	2924	tags=30%, list=20%, signal=38%
GO_PORE_COMPLEX_ASSEMBLY	15	-0.1976	-0.951787	0.492473	0.867099	1	10703	tags=93%, list=74%, signal=353%
GO_POSITIVE_REGULATION_OF_VIRAL_TRANSCRIPTION	41	-0.124436	-0.951683	0.503018	0.866162	1	7773	tags=66%, list=53%, signal=141%
GO_NEGATIVE_REGULATION_OF_LEUKOCYTE_APOPTOTIC_PROCESS	40	-0.124945	-0.95088	0.512346	0.866867	1	8732	tags=73%, list=60%, signal=181%
GO_RIBONUCLEOSIDE_MONOPHOSPHATE_BIOSYNTHETIC_PROCESS	31	-0.144969	-0.950809	0.479208	0.865871	1	5872	tags=55%, list=40%, signal=92%
GO_REGULATION_OF_CELL_ADHESION_MEDIATED_BY_INTEGRIN	40	-0.125855	-0.950306	0.490909	0.865876	1	10173	tags=83%, list=70%, signal=274%
GO_REGULATION_OF_NUCLEASE_ACTIVITY	18	-0.186465	-0.949221	0.496016	0.867196	1	10219	tags=89%, list=70%, signal=299%
GO_NEGATIVE_REGULATION_OF_UBIQUITIN_PROTEIN_TRANSFERASE_ACTIVITY	15	-0.197806	-0.948842	0.5	0.86691	1	10700	tags=93%, list=74%, signal=353%
GO_CELLULAR_ALDEHYDE_METABOLIC_PROCESS	32	-0.143711	-0.948406	0.505133	0.866762	1	10640	tags=88%, list=73%, signal=325%
GO_REGULATION_OF_PRODUCTION_OF_MOLECULAR_MEDIATOR_OF_IMMUNE_RESPONSE	105	-0.0782065	-0.948383	0.510246	0.86566	1	11475	tags=87%, list=79%, signal=408%
GO_POSITIVE_REGULATION_OF_IMMUNE_EFFECTOR_PROCESS	151	-0.0659647	-0.947879	0.480808	0.865631	1	11475	tags=85%, list=79%, signal=401%
GO_REGULATION_OF_CENTROSOME_DUPLICATION	40	-0.128782	-0.947663	0.496063	0.864945	1	9767	tags=80%, list=67%, signal=243%
GO_PROTEIN_LOCALIZATION_TO_CHROMOSOME	76	-0.0929512	-0.945931	0.501027	0.867769	1	12433	tags=95%, list=85%, signal=650%
GO_POSITIVE_REGULATION_OF_CYTOKINE_SECRETION	92	-0.0850458	-0.945388	0.493124	0.86786	1	985	tags=15%, list=7%, signal=16%
GO_REGULATION_OF_OXIDATIVE_STRESS_INDUCED_CELL_DEATH	54	-0.110273	-0.944247	0.519531	0.869292	1	10791	tags=85%, list=74%, signal=329%
GO_LEUKOCYTE_APOPTOTIC_PROCESS	83	-0.0855298	-0.944102	0.514403	0.86848	1	8751	tags=69%, list=60%, signal=171%
GO_POSITIVE_REGULATION_OF_MONONUCLEAR_CELL_MIGRATION	15	-0.201872	-0.942694	0.52381	0.870641	1	8702	tags=80%, list=60%, signal=199%
GO_NEGATIVE_REGULATION_OF_CYSTEINE_TYPE_ENDOPEPTIDASE_ACTIVITY	76	-0.0908518	-0.942319	0.507157	0.870332	1	4427	tags=39%, list=30%, signal=56%
GO_NEGATIVE_REGULATION_OF_MRNA_PROCESSING	29	-0.14624	-0.941884	0.524655	0.870172	1	3896	tags=41%, list=27%, signal=56%
GO_POSITIVE_REGULATION_OF_LIPID_TRANSPORT	53	-0.112269	-0.94076	0.53144	0.871562	1	2490	tags=28%, list=17%, signal=34%
GO_HEMATOPOIETIC_STEM_CELL_PROLIFERATION	21	-0.170659	-0.939854	0.519192	0.872544	1	7910	tags=71%, list=54%, signal=156%
GO_T_CELL_RECEPTOR_SIGNALING_PATHWAY	165	-0.0630081	-0.939179	0.520576	0.872966	1	9583	tags=72%, list=66%, signal=209%
GO_POSITIVE_REGULATION_OF_T_CELL_PROLIFERATION	67	-0.0978775	-0.938081	0.501035	0.874307	1	12041	tags=93%, list=83%, signal=536%
GO_POSITIVE_REGULATION_OF_TRANSCRIPTION_FROM_RNA_POLYMERASE_II_PROMOTER_IN_RESPONSE_TO_STRESS	27	-0.149465	-0.937699	0.561866	0.874038	1	6449	tags=59%, list=44%, signal=106%
GO_CELLULAR_RESPONSE_TO_OXYGEN_RADICAL	21	-0.171407	-0.937627	0.527542	0.873061	1	12054	tags=100%, list=83%, signal=584%
GO_NEGATIVE_REGULATION_OF_INTRINSIC_APOPTOTIC_SIGNALING_PATHWAY_IN_RESPONSE_TO_DNA_DAMAGE	30	-0.140633	-0.937001	0.542406	0.873351	1	9109	tags=77%, list=63%, signal=205%
GO_NEGATIVE_REGULATION_OF_CYTOKINE_PRODUCTION_INVOLVED_IN_IMMUNE_RESPONSE	17	-0.195217	-0.936216	0.513684	0.874069	1	6575	tags=65%, list=45%, signal=118%
GO_SECRETORY_GRANULE_ORGANIZATION	28	-0.150111	-0.935308	0.520958	0.874967	1	6132	tags=57%, list=42%, signal=99%
GO_RESPONSE_TO_TESTOSTERONE	39	-0.123149	-0.934333	0.515275	0.875985	1	9774	tags=79%, list=67%, signal=242%
GO_NEGATIVE_REGULATION_OF_IMMUNE_EFFECTOR_PROCESS	87	-0.0858709	-0.932881	0.527163	0.878223	1	9123	tags=71%, list=63%, signal=190%
GO_STEROL_METABOLIC_PROCESS	77	-0.0901684	-0.93261	0.514228	0.877713	1	10217	tags=79%, list=70%, signal=265%
GO_POSITIVE_REGULATION_OF_ACUTE_INFLAMMATORY_RESPONSE	21	-0.16821	-0.932327	0.535573	0.877196	1	10023	tags=86%, list=69%, signal=275%
GO_POSITIVE_REGULATION_OF_CANONICAL_WNT_SIGNALING_PATHWAY	137	-0.0677538	-0.931974	0.528046	0.876851	1	8472	tags=65%, list=58%, signal=154%
GO_CHROMOSOME_SEGREGATION	261	-0.0499303	-0.930425	0.518672	0.879164	1	7924	tags=59%, list=54%, signal=128%
GO_MONOCARBOXYLIC_ACID_BIOSYNTHETIC_PROCESS	149	-0.0636901	-0.9291	0.537037	0.881109	1	10308	tags=77%, list=71%, signal=262%
GO_TRANSITION_METAL_ION_HOMEOSTASIS	112	-0.0727885	-0.928441	0.54088	0.881417	1	2716	tags=26%, list=19%, signal=32%
GO_SISTER_CHROMATID_COHESION	45	-0.118152	-0.927864	0.544304	0.881628	1	12507	tags=98%, list=86%, signal=697%
GO_REGULATION_OF_MITOCHONDRIAL_OUTER_MEMBRANE_PERMEABILIZATION_INVOLVED_IN_APOPTOTIC_SIGNALING_PATHWAY	43	-0.117522	-0.927161	0.537525	0.882105	1	9119	tags=74%, list=63%, signal=199%
GO_TELOMERE_MAINTENANCE_VIA_SEMI_CONSERVATIVE_REPLICATION	28	-0.144959	-0.926897	0.545073	0.881564	1	10881	tags=89%, list=75%, signal=354%
GO_POSITIVE_REGULATION_OF_T_HELPER_1_TYPE_IMMUNE_RESPONSE	15	-0.195773	-0.926735	0.52919	0.880799	1	11699	tags=100%, list=80%, signal=511%
GO_EPIBOLY	29	-0.141856	-0.926508	0.533469	0.880201	1	9977	tags=83%, list=69%, signal=263%
GO_COPII_COATED_VESICLE_BUDDING	69	-0.0953459	-0.926503	0.530815	0.879071	1	9791	tags=77%, list=67%, signal=234%
GO_POSITIVE_REGULATION_OF_TYPE_I_INTERFERON_PRODUCTION	71	-0.0919274	-0.925827	0.528827	0.87943	1	11779	tags=90%, list=81%, signal=472%
GO_AMINE_METABOLIC_PROCESS	119	-0.0729338	-0.925577	0.559426	0.878864	1	7992	tags=62%, list=55%, signal=137%
GO_GLYCOSYL_COMPOUND_METABOLIC_PROCESS	53	-0.107434	-0.92533	0.513889	0.878337	1	10517	tags=83%, list=72%, signal=299%
GO_PROTEIN_O_LINKED_GLYCOSYLATION	85	-0.086351	-0.925256	0.541833	0.877382	1	5767	tags=48%, list=40%, signal=79%
GO_NEGATIVE_REGULATION_OF_PROTEIN_TYROSINE_KINASE_ACTIVITY	26	-0.151652	-0.922756	0.537223	0.881794	1	11223	tags=92%, list=77%, signal=404%
GO_MITOCHONDRIAL_FISSION	31	-0.138498	-0.921798	0.54	0.882842	1	6435	tags=58%, list=44%, signal=104%
GO_SYNAPTONEMAL_COMPLEX_ORGANIZATION	17	-0.186202	-0.91996	0.538618	0.885872	1	10983	tags=94%, list=76%, signal=384%
GO_REGULATION_OF_NEUROINFLAMMATORY_RESPONSE	24	-0.157259	-0.917953	0.532091	0.889277	1	4383	tags=46%, list=30%, signal=65%
GO_REGULATION_OF_CD4_POSITIVE_ALPHA_BETA_T_CELL_DIFFERENTIATION	37	-0.125739	-0.917354	0.546512	0.889546	1	10361	tags=84%, list=71%, signal=291%
GO_REGULATION_OF_T_CELL_CYTOKINE_PRODUCTION	22	-0.16584	-0.915477	0.56405	0.892586	1	9491	tags=82%, list=65%, signal=235%
GO_NUCLEOSIDE_METABOLIC_PROCESS	48	-0.110551	-0.914349	0.549296	0.893977	1	10517	tags=83%, list=72%, signal=300%
GO_PHOTOPERIODISM	22	-0.162603	-0.913744	0.553971	0.894174	1	8877	tags=77%, list=61%, signal=198%
GO_RESPONSE_TO_HYPEROXIA	18	-0.18098	-0.912524	0.559838	0.895734	1	604	tags=22%, list=4%, signal=23%
GO_MICROTUBULE_ORGANIZING_CENTER_ORGANIZATION	126	-0.0696933	-0.912442	0.55102	0.894776	1	5344	tags=44%, list=37%, signal=68%
GO_GLYCOLIPID_BIOSYNTHETIC_PROCESS	64	-0.0936896	-0.912187	0.537313	0.894203	1	6370	tags=53%, list=44%, signal=94%
GO_REGULATION_OF_TUMOR_NECROSIS_FACTOR_MEDIATED_SIGNALING_PATHWAY	46	-0.113291	-0.911436	0.557143	0.894761	1	6262	tags=54%, list=43%, signal=95%
GO_GENETIC_IMPRINTING	21	-0.166091	-0.910676	0.555336	0.895312	1	3129	tags=38%, list=22%, signal=48%
GO_O_GLYCAN_PROCESSING	43	-0.11629	-0.910172	0.545082	0.895294	1	5755	tags=51%, list=40%, signal=84%
GO_CELL_CHEMOTAXIS	198	-0.0556563	-0.908961	0.55	0.896928	1	9999	tags=74%, list=69%, signal=234%
GO_TOLL_LIKE_RECEPTOR_9_SIGNALING_PATHWAY	19	-0.170379	-0.907041	0.563894	0.900179	1	6711	tags=63%, list=46%, signal=117%
GO_NEGATIVE_REGULATION_OF_MACROAUTOPHAGY	29	-0.14135	-0.906905	0.543434	0.899329	1	8480	tags=72%, list=58%, signal=173%
GO_CHOLESTEROL_EFFLUX	29	-0.142633	-0.906569	0.571429	0.898957	1	2444	tags=31%, list=17%, signal=37%
GO_AMINOGLYCAN_CATABOLIC_PROCESS	56	-0.103832	-0.906501	0.566866	0.897969	1	8105	tags=66%, list=56%, signal=149%
GO_COFACTOR_CATABOLIC_PROCESS	44	-0.115223	-0.904315	0.587269	0.90157	1	3288	tags=34%, list=23%, signal=44%
GO_INTERACTION_WITH_SYMBIONT	56	-0.102937	-0.904109	0.573146	0.90091	1	8897	tags=71%, list=61%, signal=183%
GO_NEGATIVE_REGULATION_OF_CELL_ACTIVATION	153	-0.0621085	-0.903703	0.546748	0.900657	1	12984	tags=95%, list=89%, signal=881%
GO_EXECUTION_PHASE_OF_APOPTOSIS	65	-0.0976041	-0.903374	0.556	0.900287	1	2615	tags=28%, list=18%, signal=34%
GO_CELLULAR_RESPONSE_TO_VITAMIN_D	21	-0.16535	-0.903213	0.587398	0.899517	1	10757	tags=90%, list=74%, signal=347%
GO_B_CELL_ACTIVATION_INVOLVED_IN_IMMUNE_RESPONSE	56	-0.105476	-0.903049	0.570297	0.898767	1	11457	tags=89%, list=79%, signal=419%
GO_REGULATION_OF_ACUTE_INFLAMMATORY_RESPONSE	33	-0.131734	-0.902813	0.576471	0.898189	1	8225	tags=70%, list=57%, signal=160%
GO_POSITIVE_REGULATION_OF_B_CELL_ACTIVATION	60	-0.0976799	-0.902453	0.578616	0.897823	1	2949	tags=30%, list=20%, signal=37%
GO_HEME_BIOSYNTHETIC_PROCESS	21	-0.165317	-0.902014	0.563601	0.89766	1	10065	tags=86%, list=69%, signal=278%
GO_ALCOHOL_METABOLIC_PROCESS	182	-0.0564312	-0.901959	0.583166	0.896676	1	10217	tags=76%, list=70%, signal=252%
GO_BASEMENT_MEMBRANE_ORGANIZATION	20	-0.171781	-0.901316	0.586279	0.897019	1	1869	tags=30%, list=13%, signal=34%
GO_CHROMOSOME_LOCALIZATION	69	-0.0932881	-0.900626	0.579158	0.897374	1	7924	tags=64%, list=54%, signal=139%
GO_POSITIVE_REGULATION_OF_EXTRACELLULAR_MATRIX_ORGANIZATION	18	-0.175594	-0.900193	0.582524	0.897197	1	2298	tags=33%, list=16%, signal=40%
GO_REGULATION_OF_ENDOPLASMIC_RETICULUM_STRESS_INDUCED_INTRINSIC_APOPTOTIC_SIGNALING_PATHWAY	28	-0.141543	-0.898611	0.567829	0.899626	1	5737	tags=54%, list=39%, signal=88%
GO_REGULATION_OF_VIRAL_INDUCED_CYTOPLASMIC_PATTERN_RECOGNITION_RECEPTOR_SIGNALING_PATHWAY	18	-0.176818	-0.898607	0.572581	0.898526	1	3896	tags=44%, list=27%, signal=61%
GO_REGULATION_OF_MITOPHAGY	15	-0.189789	-0.898504	0.570833	0.897622	1	9847	tags=87%, list=68%, signal=268%
GO_REGULATION_OF_SPINDLE_ASSEMBLY	27	-0.143997	-0.897887	0.572327	0.897843	1	4374	tags=44%, list=30%, signal=63%
GO_NEGATIVE_REGULATION_OF_MYOBLAST_DIFFERENTIATION	20	-0.165163	-0.897769	0.562372	0.896964	1	8509	tags=75%, list=59%, signal=181%
GO_REGULATION_OF_MICROTUBULE_BASED_MOVEMENT	21	-0.164668	-0.896192	0.568421	0.899273	1	7997	tags=71%, list=55%, signal=158%
GO_CELLULAR_COMPONENT_DISASSEMBLY_INVOLVED_IN_EXECUTION_PHASE_OF_APOPTOSIS	32	-0.133038	-0.896128	0.567925	0.898301	1	2615	tags=31%, list=18%, signal=38%
GO_VITAMIN_TRANSPORT	28	-0.141789	-0.895995	0.588235	0.897471	1	10927	tags=89%, list=75%, signal=358%
GO_POSITIVE_REGULATION_OF_ISOTYPE_SWITCHING	20	-0.162436	-0.895483	0.56487	0.897475	1	11457	tags=95%, list=79%, signal=447%
GO_POSITIVE_REGULATION_OF_TRANSLATIONAL_INITIATION	23	-0.155119	-0.895275	0.564378	0.896863	1	7865	tags=70%, list=54%, signal=151%
GO_PODOSOME_ASSEMBLY	16	-0.18065	-0.895255	0.579268	0.895815	1	11010	tags=94%, list=76%, signal=386%
GO_REGULATION_OF_DNA_DAMAGE_RESPONSE_SIGNAL_TRANSDUCTION_BY_P53_CLASS_MEDIATOR	28	-0.141656	-0.894281	0.590631	0.896933	1	12487	tags=100%, list=86%, signal=706%
GO_PURINE_NUCLEOSIDE_MONOPHOSPHATE_METABOLIC_PROCESS	20	-0.169178	-0.893816	0.56067	0.896856	1	3361	tags=40%, list=23%, signal=52%
GO_RESPONSE_TO_OXYGEN_LEVELS	356	-0.0408699	-0.89283	0.580448	0.897871	1	8367	tags=62%, list=58%, signal=141%
GO_REGULATION_OF_MACROPHAGE_DERIVED_FOAM_CELL_DIFFERENTIATION	19	-0.173695	-0.892672	0.597701	0.897093	1	2836	tags=37%, list=20%, signal=46%
GO_REGULATION_OF_GLYCOGEN_METABOLIC_PROCESS	30	-0.136857	-0.890711	0.596838	0.900339	1	3347	tags=37%, list=23%, signal=48%
GO_REGULATION_OF_CELLULAR_PROTEIN_CATABOLIC_PROCESS	228	-0.0512527	-0.88852	0.600798	0.903997	1	5773	tags=45%, list=40%, signal=73%
GO_MITOCHONDRIAL_RNA_METABOLIC_PROCESS	21	-0.161949	-0.887291	0.59448	0.905512	1	7344	tags=67%, list=51%, signal=134%
GO_POSITIVE_REGULATION_OF_PROTEIN_BINDING	85	-0.0810542	-0.886537	0.591954	0.906056	1	4646	tags=40%, list=32%, signal=58%
GO_POSITIVE_REGULATION_OF_PROTEOLYSIS_INVOLVED_IN_CELLULAR_PROTEIN_CATABOLIC_PROCESS	113	-0.0712644	-0.886488	0.580972	0.905069	1	5922	tags=48%, list=41%, signal=80%
GO_NEGATIVE_REGULATION_OF_RESPONSE_TO_OXIDATIVE_STRESS	40	-0.119549	-0.886082	0.591337	0.904793	1	10628	tags=85%, list=73%, signal=315%
GO_REGULATION_OF_COAGULATION	64	-0.092578	-0.885908	0.58952	0.904064	1	12521	tags=95%, list=86%, signal=683%
GO_REGULATION_OF_ISOTYPE_SWITCHING	28	-0.141056	-0.885887	0.610586	0.903025	1	11457	tags=93%, list=79%, signal=437%
GO_MEMBRANE_INVAGINATION	60	-0.0995189	-0.885667	0.574	0.902436	1	9951	tags=78%, list=68%, signal=247%
GO_PHOTOTRANSDUCTION	41	-0.118498	-0.885257	0.587891	0.902268	1	5731	tags=51%, list=39%, signal=84%
GO_LONG_CHAIN_FATTY_ACID_BIOSYNTHETIC_PROCESS	16	-0.180246	-0.885193	0.566879	0.901332	1	2836	tags=38%, list=20%, signal=47%
GO_ORGANELLE_DISASSEMBLY	91	-0.0778029	-0.884791	0.572854	0.901109	1	8305	tags=65%, list=57%, signal=150%
GO_TOLERANCE_INDUCTION	17	-0.17726	-0.88463	0.609901	0.900367	1	5125	tags=53%, list=35%, signal=82%
GO_PROTEASOMAL_PROTEIN_CATABOLIC_PROCESS	439	-0.0369833	-0.884322	0.580777	0.899973	1	8357	tags=61%, list=57%, signal=139%
GO_DNA_REPLICATION_CHECKPOINT	15	-0.189762	-0.883992	0.573055	0.899643	1	6939	tags=67%, list=48%, signal=127%
GO_PROTEIN_LOCALIZATION_TO_MICROTUBULE_ORGANIZING_CENTER	31	-0.132867	-0.882516	0.59375	0.901743	1	7924	tags=68%, list=54%, signal=149%
GO_CARDIAC_MUSCLE_FIBER_DEVELOPMENT	17	-0.175835	-0.881281	0.622266	0.903394	1	11989	tags=100%, list=82%, signal=569%
GO_GERM_CELL_DEVELOPMENT	180	-0.0576475	-0.880816	0.600823	0.903308	1	8383	tags=63%, list=58%, signal=148%
GO_NEGATIVE_REGULATION_OF_INTERLEUKIN_1_PRODUCTION	18	-0.178134	-0.880142	0.605263	0.903669	1	3069	tags=39%, list=21%, signal=49%
GO_PLATELET_AGGREGATION	52	-0.10422	-0.879232	0.615234	0.904548	1	2406	tags=27%, list=17%, signal=32%
GO_PHOSPHATIDYLETHANOLAMINE_ACYL_CHAIN_REMODELING	17	-0.176835	-0.875209	0.618321	0.911912	1	6842	tags=65%, list=47%, signal=122%
GO_REGULATION_OF_GENE_EXPRESSION_BY_GENETIC_IMPRINTING	15	-0.18509	-0.873637	0.616162	0.914195	1	3129	tags=40%, list=22%, signal=51%
GO_CELLULAR_RESPONSE_TO_NUTRIENT	61	-0.094249	-0.873402	0.616667	0.913632	1	12463	tags=95%, list=86%, signal=662%
GO_NEGATIVE_REGULATION_OF_MYELOID_LEUKOCYTE_DIFFERENTIATION	38	-0.121172	-0.873132	0.610778	0.913121	1	1305	tags=21%, list=9%, signal=23%
GO_SPERMATID_DIFFERENTIATION	104	-0.0729738	-0.87296	0.602041	0.912413	1	11392	tags=86%, list=78%, signal=392%
GO_RESPONSE_TO_LEPTIN	19	-0.164266	-0.872036	0.613227	0.913381	1	11392	tags=95%, list=78%, signal=437%
GO_3_UTR_MEDIATED_MRNA_STABILIZATION	15	-0.180019	-0.872032	0.609375	0.912315	1	8050	tags=73%, list=55%, signal=164%
GO_NEGATIVE_REGULATION_OF_VIRAL_TRANSCRIPTION	19	-0.164364	-0.871557	0.612903	0.912211	1	6033	tags=58%, list=41%, signal=99%
GO_REGULATION_OF_DNA_DAMAGE_CHECKPOINT	16	-0.185891	-0.871419	0.577869	0.911458	1	2754	tags=38%, list=19%, signal=46%
GO_COENZYME_METABOLIC_PROCESS	225	-0.0503113	-0.871005	0.63619	0.911234	1	7812	tags=59%, list=54%, signal=125%
GO_DNA_TEMPLATED_TRANSCRIPTION_TERMINATION	68	-0.091389	-0.870624	0.616731	0.910978	1	10654	tags=82%, list=73%, signal=307%
GO_COCHLEA_MORPHOGENESIS	19	-0.164943	-0.870126	0.629344	0.910964	1	667	tags=21%, list=5%, signal=22%
GO_CENTROMERE_COMPLEX_ASSEMBLY	39	-0.117963	-0.869156	0.643678	0.911921	1	4629	tags=44%, list=32%, signal=64%
GO_ANTIGEN_RECEPTOR_MEDIATED_SIGNALING_PATHWAY	199	-0.053017	-0.867677	0.613734	0.914094	1	8375	tags=63%, list=58%, signal=146%
GO_MITOCHONDRIAL_CALCIUM_ION_TRANSMEMBRANE_TRANSPORT	24	-0.148379	-0.867527	0.616935	0.913384	1	11177	tags=92%, list=77%, signal=395%
GO_SPERM_MOTILITY	49	-0.106729	-0.86656	0.630219	0.914412	1	7951	tags=65%, list=55%, signal=144%
GO_POSITIVE_REGULATION_OF_CYTOKINE_PRODUCTION_INVOLVED_IN_IMMUNE_RESPONSE	43	-0.110951	-0.866147	0.612	0.914182	1	1436	tags=21%, list=10%, signal=23%
GO_RESPONSE_TO_OXIDATIVE_STRESS	391	-0.0390071	-0.864109	0.625984	0.91745	1	3131	tags=25%, list=22%, signal=31%
GO_REGULATION_OF_VIRAL_TRANSCRIPTION	59	-0.0963221	-0.863628	0.637765	0.917467	1	7972	tags=64%, list=55%, signal=142%
GO_CELLULAR_RESPONSE_TO_CORTICOSTEROID_STIMULUS	61	-0.091197	-0.86249	0.623158	0.918783	1	5117	tags=44%, list=35%, signal=68%
GO_CELLULAR_PROCESS_INVOLVED_IN_REPRODUCTION_IN_MULTICELLULAR_ORGANISM	244	-0.0475006	-0.86211	0.643006	0.918489	1	7904	tags=59%, list=54%, signal=127%
GO_NEGATIVE_REGULATION_OF_CD4_POSITIVE_ALPHA_BETA_T_CELL_DIFFERENTIATION	17	-0.170133	-0.861313	0.623984	0.919101	1	10361	tags=88%, list=71%, signal=307%
GO_REGULATION_OF_MITOCHONDRIAL_MEMBRANE_PERMEABILITY_INVOLVED_IN_APOPTOTIC_PROCESS	57	-0.0980518	-0.860797	0.613592	0.919104	1	9551	tags=75%, list=66%, signal=219%
GO_POSITIVE_REGULATION_OF_PEPTIDE_SECRETION	205	-0.0514953	-0.860543	0.631373	0.918578	1	1178	tags=13%, list=8%, signal=14%
GO_CELLULAR_IRON_ION_HOMEOSTASIS	56	-0.100331	-0.859318	0.652008	0.920017	1	7117	tags=59%, list=49%, signal=115%
GO_REGULATION_OF_MITOTIC_SPINDLE_ASSEMBLY	20	-0.162175	-0.858166	0.619522	0.921375	1	5644	tags=55%, list=39%, signal=90%
GO_ALPHA_BETA_T_CELL_DIFFERENTIATION	81	-0.0820248	-0.856875	0.622917	0.922984	1	11382	tags=86%, list=78%, signal=395%
GO_ESTABLISHMENT_OF_PLANAR_POLARITY_INVOLVED_IN_NEURAL_TUBE_CLOSURE	15	-0.186875	-0.856563	0.626804	0.922544	1	5042	tags=53%, list=35%, signal=82%
GO_COLLATERAL_SPROUTING	26	-0.143391	-0.856439	0.638723	0.921761	1	2394	tags=31%, list=16%, signal=37%
GO_NEGATIVE_REGULATION_OF_RNA_METABOLIC_PROCESS	47	-0.106635	-0.855507	0.629126	0.922612	1	4334	tags=40%, list=30%, signal=57%
GO_INTRINSIC_APOPTOTIC_SIGNALING_PATHWAY_IN_RESPONSE_TO_OXIDATIVE_STRESS	39	-0.113916	-0.855012	0.615686	0.922565	1	12518	tags=97%, list=86%, signal=698%
GO_SIGNAL_TRANSDUCTION_IN_RESPONSE_TO_DNA_DAMAGE	122	-0.0670835	-0.854831	0.596349	0.921879	1	8331	tags=64%, list=57%, signal=148%
GO_AMINO_ACID_ACTIVATION	48	-0.105768	-0.853464	0.638171	0.923719	1	13010	tags=100%, list=89%, signal=946%
GO_HISTONE_PHOSPHORYLATION	32	-0.1255	-0.853266	0.640082	0.923091	1	5451	tags=50%, list=37%, signal=80%
GO_REGULATION_OF_ALPHA_BETA_T_CELL_DIFFERENTIATION	52	-0.102352	-0.852387	0.653386	0.923841	1	11382	tags=88%, list=78%, signal=406%
GO_REGULATION_OF_LYMPHOCYTE_DIFFERENTIATION	136	-0.0634509	-0.852358	0.640816	0.922845	1	13522	tags=99%, list=93%, signal=1402%
GO_ACTIVATED_T_CELL_PROLIFERATION	28	-0.135544	-0.850932	0.640159	0.924714	1	11537	tags=93%, list=79%, signal=448%
GO_NEGATIVE_REGULATION_OF_CYCLIN_DEPENDENT_PROTEIN_KINASE_ACTIVITY	29	-0.133538	-0.850015	0.621053	0.925552	1	2576	tags=31%, list=18%, signal=38%
GO_CYTOKINE_PRODUCTION_INVOLVED_IN_IMMUNE_RESPONSE	80	-0.0810054	-0.848383	0.665347	0.92789	1	9736	tags=75%, list=67%, signal=226%
GO_NEGATIVE_REGULATION_OF_CELLULAR_PROTEIN_CATABOLIC_PROCESS	74	-0.0838906	-0.848	0.628571	0.927677	1	9399	tags=73%, list=65%, signal=205%
GO_RESPONSE_TO_X_RAY	29	-0.129515	-0.847615	0.635815	0.927415	1	11159	tags=90%, list=77%, signal=385%
GO_SYNCYTIUM_FORMATION	38	-0.11477	-0.846708	0.637795	0.928186	1	4842	tags=45%, list=33%, signal=67%
GO_NEGATIVE_REGULATION_OF_T_CELL_PROLIFERATION	45	-0.106324	-0.846683	0.631466	0.92718	1	11709	tags=91%, list=81%, signal=466%
GO_NEGATIVE_REGULATION_OF_CELLULAR_CATABOLIC_PROCESS	214	-0.0488776	-0.845337	0.62249	0.928831	1	9018	tags=67%, list=62%, signal=173%
GO_ICOSANOID_METABOLIC_PROCESS	56	-0.0973304	-0.845205	0.628571	0.92805	1	4304	tags=39%, list=30%, signal=56%
GO_POSITIVE_REGULATION_OF_T_HELPER_CELL_DIFFERENTIATION	17	-0.169679	-0.844529	0.653144	0.928415	1	11223	tags=94%, list=77%, signal=412%
GO_REGULATION_OF_CELLULAR_KETONE_METABOLIC_PROCESS	122	-0.0669119	-0.844031	0.654397	0.928407	1	3804	tags=33%, list=26%, signal=44%
GO_COFACTOR_METABOLIC_PROCESS	365	-0.0384854	-0.843764	0.670082	0.927912	1	12842	tags=92%, list=88%, signal=768%
GO_CD4_POSITIVE_ALPHA_BETA_T_CELL_ACTIVATION	68	-0.0879041	-0.84249	0.642436	0.929454	1	11346	tags=87%, list=78%, signal=393%
GO_NEGATIVE_REGULATION_OF_STRIATED_MUSCLE_CELL_DIFFERENTIATION	28	-0.132468	-0.841994	0.645418	0.929393	1	12101	tags=96%, list=83%, signal=573%
GO_RNA_METHYLATION	70	-0.0834301	-0.841801	0.671845	0.92874	1	8973	tags=70%, list=62%, signal=182%
GO_THYMOCYTE_APOPTOTIC_PROCESS	17	-0.167006	-0.839919	0.649907	0.931592	1	9551	tags=82%, list=66%, signal=240%
GO_TERMINATION_OF_RNA_POLYMERASE_I_TRANSCRIPTION	27	-0.136109	-0.839498	0.671343	0.931457	1	10413	tags=85%, list=72%, signal=299%
GO_WOUND_HEALING_SPREADING_OF_EPIDERMAL_CELLS	15	-0.18084	-0.838405	0.646939	0.932529	1	9977	tags=87%, list=69%, signal=276%
GO_THIOESTER_METABOLIC_PROCESS	41	-0.107907	-0.838003	0.642718	0.932298	1	7658	tags=63%, list=53%, signal=134%
GO_MEIOTIC_CHROMOSOME_SEGREGATION	61	-0.0902879	-0.837184	0.654762	0.932858	1	11090	tags=85%, list=76%, signal=358%
GO_NUCLEOTIDE_TRANSPORT	17	-0.173081	-0.837084	0.667984	0.932006	1	12029	tags=100%, list=83%, signal=578%
GO_NEGATIVE_REGULATION_OF_T_CELL_APOPTOTIC_PROCESS	17	-0.164499	-0.837003	0.64859	0.931153	1	8732	tags=76%, list=60%, signal=191%
GO_POSITIVE_CHEMOTAXIS	47	-0.105228	-0.836897	0.652336	0.930331	1	4045	tags=38%, list=28%, signal=53%
GO_PERK_MEDIATED_UNFOLDED_PROTEIN_RESPONSE	17	-0.17057	-0.836317	0.656805	0.930451	1	6933	tags=65%, list=48%, signal=124%
GO_PROTEIN_QUALITY_CONTROL_FOR_MISFOLDED_OR_INCOMPLETELY_SYNTHESIZED_PROTEINS	25	-0.141801	-0.835569	0.645418	0.930953	1	6086	tags=56%, list=42%, signal=96%
GO_INTERLEUKIN_10_PRODUCTION	35	-0.119123	-0.835493	0.675048	0.930074	1	9491	tags=77%, list=65%, signal=222%
GO_REGULATION_OF_MYOTUBE_DIFFERENTIATION	39	-0.113994	-0.83536	0.670588	0.929318	1	12144	tags=95%, list=84%, signal=574%
GO_NEGATIVE_REGULATION_OF_LIPID_BIOSYNTHETIC_PROCESS	40	-0.108516	-0.834585	0.652344	0.92986	1	3517	tags=35%, list=24%, signal=46%
GO_RECOMBINATIONAL_REPAIR	111	-0.0684194	-0.834485	0.676529	0.929057	1	4254	tags=36%, list=29%, signal=51%
GO_PROTEIN_PALMITOYLATION	31	-0.123748	-0.834268	0.667339	0.928454	1	11340	tags=90%, list=78%, signal=409%
GO_PSEUDOURIDINE_SYNTHESIS	17	-0.165658	-0.83324	0.653061	0.929519	1	10426	tags=88%, list=72%, signal=311%
GO_ANOIKIS	29	-0.129572	-0.833149	0.706458	0.928684	1	3135	tags=34%, list=22%, signal=44%
GO_INTRINSIC_APOPTOTIC_SIGNALING_PATHWAY_IN_RESPONSE_TO_DNA_DAMAGE_BY_P53_CLASS_MEDIATOR	43	-0.104131	-0.832988	0.668033	0.927995	1	3564	tags=35%, list=25%, signal=46%
GO_WATER_SOLUBLE_VITAMIN_METABOLIC_PROCESS	70	-0.0850726	-0.830543	0.675624	0.931701	1	8326	tags=66%, list=57%, signal=153%
GO_POSITIVE_REGULATION_OF_OXIDOREDUCTASE_ACTIVITY	48	-0.102956	-0.830412	0.697856	0.930931	1	11233	tags=88%, list=77%, signal=383%
GO_REGULATION_OF_T_HELPER_17_TYPE_IMMUNE_RESPONSE	15	-0.176641	-0.830322	0.656965	0.930095	1	10038	tags=87%, list=69%, signal=280%
GO_DNA_LIGATION	16	-0.17226	-0.830173	0.670635	0.929373	1	2952	tags=38%, list=20%, signal=47%
GO_POSITIVE_REGULATION_OF_VASCULAR_ASSOCIATED_SMOOTH_MUSCLE_CELL_MIGRATION	16	-0.172931	-0.829922	0.652174	0.928843	1	4760	tags=50%, list=33%, signal=74%
GO_TERMINATION_OF_RNA_POLYMERASE_II_TRANSCRIPTION	34	-0.120656	-0.828925	0.677043	0.929883	1	10654	tags=85%, list=73%, signal=318%
GO_REGULATION_OF_CELL_ACTIVATION	419	-0.0349517	-0.828576	0.693837	0.929554	1	12557	tags=90%, list=86%, signal=638%
GO_REGULATION_OF_REACTIVE_OXYGEN_SPECIES_METABOLIC_PROCESS	86	-0.0754656	-0.828065	0.671371	0.92954	1	7872	tags=62%, list=54%, signal=134%
GO_MITOTIC_CYTOKINESIS	65	-0.0881621	-0.827983	0.686424	0.9287	1	10582	tags=82%, list=73%, signal=298%
GO_NEGATIVE_REGULATION_OF_UBIQUITIN_DEPENDENT_PROTEIN_CATABOLIC_PROCESS	44	-0.104359	-0.825952	0.673036	0.931718	1	5759	tags=50%, list=40%, signal=83%
GO_REGULATION_OF_MACROPHAGE_MIGRATION	27	-0.131154	-0.825721	0.690526	0.931167	1	5099	tags=48%, list=35%, signal=74%
GO_REGULATION_OF_MRNA_POLYADENYLATION	15	-0.178289	-0.824811	0.646602	0.931996	1	11953	tags=100%, list=82%, signal=561%
GO_MISMATCH_REPAIR	32	-0.123747	-0.824367	0.668008	0.931881	1	12293	tags=97%, list=85%, signal=625%
GO_POSITIVE_REGULATION_OF_CELL_DIVISION	67	-0.0843977	-0.821856	0.694118	0.935746	1	6810	tags=55%, list=47%, signal=103%
GO_REGULATION_OF_VASCULAR_ENDOTHELIAL_GROWTH_FACTOR_RECEPTOR_SIGNALING_PATHWAY	31	-0.126385	-0.821412	0.679671	0.935573	1	2858	tags=32%, list=20%, signal=40%
GO_CELLULAR_RESPONSE_TO_GAMMA_RADIATION	28	-0.130308	-0.820838	0.652344	0.935664	1	4342	tags=43%, list=30%, signal=61%
GO_T_HELPER_1_CELL_DIFFERENTIATION	15	-0.17347	-0.820299	0.707843	0.935714	1	12023	tags=100%, list=83%, signal=577%
GO_NON_RECOMBINATIONAL_REPAIR	67	-0.0853608	-0.819536	0.680688	0.936191	1	11354	tags=87%, list=78%, signal=393%
GO_REGULATION_OF_WOUND_HEALING	103	-0.06986	-0.818235	0.685437	0.937719	1	12546	tags=93%, list=86%, signal=674%
GO_ESTABLISHMENT_OF_PROTEIN_LOCALIZATION_TO_TELOMERE	18	-0.158779	-0.816683	0.698603	0.939772	1	11429	tags=94%, list=79%, signal=441%
GO_DNA_SYNTHESIS_INVOLVED_IN_DNA_REPAIR	48	-0.101648	-0.816012	0.693069	0.940075	1	10949	tags=85%, list=75%, signal=345%
GO_DNA_DEALKYLATION	23	-0.142829	-0.815855	0.658153	0.939355	1	11837	tags=96%, list=81%, signal=513%
GO_RESPONSE_TO_UV_B	16	-0.170591	-0.813448	0.705882	0.943097	1	12065	tags=100%, list=83%, signal=586%
GO_REGULATION_OF_PROTEIN_EXIT_FROM_ENDOPLASMIC_RETICULUM	23	-0.142826	-0.813119	0.70793	0.942694	1	9308	tags=78%, list=64%, signal=217%
GO_MAINTENANCE_OF_PROTEIN_LOCATION	99	-0.0701224	-0.812519	0.697446	0.942789	1	5892	tags=47%, list=41%, signal=79%
GO_POSITIVE_REGULATION_OF_LIPID_CATABOLIC_PROCESS	16	-0.169524	-0.812176	0.684105	0.942432	1	1174	tags=25%, list=8%, signal=27%
[truncated: 331 more rows]

## Sheet: MF_Up_HT
Supplementary Table 4. GSEA results (C5-CC, C5-BP, and C5-MF domains) for Slc6a20a HT transcripts
[truncated: 435 more rows]

[truncated: 7 more sheets: MF_Down_HT, C5_Up_HM, C5_Down_HM, BP_Up_HM, BP_Down_HM, MF_Up_HM, MF_Down_HM]
